# Supplementary material for: Genomic comparisons of a bacterial lineage that inhabits both marine and terrestrial deep subsurface systems
Source: PeerJ. 2017 Apr 6;5:e3134. doi: 10.7717/peerj.3134 (PMC5385130; doi:10.7717/peerj.3134)
Supplement: Table S6 [file peerj-05-3134-s009.xlsx]

## Sheet: Sheet1
Supplementary Table 6. Genes in “Ca. D. cowenii” without homologs in “Ca. D. audaxviator” genome.
Gene Object ID	Locus Tag	Gene Name	Length
2616285651	Ga0071115_124	hypothetical protein	59
2616285655	Ga0071115_128	hypothetical protein	98
2616286284	Ga0071115_151	hypothetical protein	63
2616286285	Ga0071115_152	Flp pilus assembly protein, pilin Flp	54
2616286288	Ga0071115_155	O-antigen ligase	395
2616286341	Ga0071115_161	hypothetical protein	58
2616286342	Ga0071115_162	Flp pilus assembly protein TadG	153
2616286343	Ga0071115_163	Putative Flp pilus-assembly TadE/G-like	351
2616286344	Ga0071115_164	Flp pilus assembly protein CpaB	231
2616286345	Ga0071115_165	Flp pilus assembly protein, ATPase CpaE	418
2616286347	Ga0071115_167	Flp pilus assembly protein TadB	319
2616286348	Ga0071115_168	Type II secretion system (T2SS), protein F	308
2616286349	Ga0071115_169	von Willebrand factor type A domain	562
2616285379	Ga0071115_1129	ABC-type branched-chain amino acid transport system, periplasmic component	393
2616285386	Ga0071115_1136	N-acetylmuramoyl-L-alanine amidase	239
2616285395	Ga0071115_1146	hypothetical protein	80
2616285403	Ga0071115_1154	hypothetical protein	86
2616285408	Ga0071115_1159	hypothetical protein	58
2616285433	Ga0071115_1184	hypothetical protein	142
2616285661	Ga0071115_1214	Uncharacterized membrane protein	164
2616285664	Ga0071115_1217	hypothetical protein	72
2616285675	Ga0071115_1228	Bacterial PH domain	166
2616285692	Ga0071115_1245	Predicted GTPase	440
2616285700	Ga0071115_1253	Beta-lactamase class A	429
2616285701	Ga0071115_1254	geranylgeranyl reductase family	408
2616285707	Ga0071115_1260	hypothetical protein	54
2616285729	Ga0071115_1283	Uncharacterized protein	255
2616285731	Ga0071115_1285	Predicted phosphohydrolase, MPP superfamily	306
2616285732	Ga0071115_1286	hypothetical protein	51
2616285735	Ga0071115_1289	RND family efflux transporter, MFP subunit	391
2616285738	Ga0071115_1292	DNA-binding transcriptional regulator GbsR, MarR family	164
2616285739	Ga0071115_1293	hypothetical protein	144
2616285744	Ga0071115_1298	Glyoxylase or a related metal-dependent hydrolase, beta-lactamase superfamily II	237
2616285997	Ga0071115_1318	geranylgeranyl reductase family	373
2616286020	Ga0071115_1342	Domain of unknown function (DUF4430)	396
2616286022	Ga0071115_1344	Energy-coupling factor transporter transmembrane protein EcfT	304
2616286024	Ga0071115_1346	ECF-type riboflavin transporter, S component	235
2616286026	Ga0071115_1348	hypothetical protein	63
2616286027	Ga0071115_1349	hypothetical protein	46
2616286036	Ga0071115_1358	prepilin-type N-terminal cleavage/methylation domain	180
2616286039	Ga0071115_1361	prepilin-type N-terminal cleavage/methylation domain	141
2616286041	Ga0071115_1363	PilX N-terminal	394
2616286046	Ga0071115_1368	Tfp pilus assembly protein PilN	198
2616286241	Ga0071115_1456	PIN domain nuclease, a component of toxin-antitoxin system (PIN domain)	128
2616286246	Ga0071115_1461	RNA polymerase sigma factor, sigma-70 family	184
2616286247	Ga0071115_1462	WD40-like Beta Propeller Repeat	466
2616286248	Ga0071115_1463	hypothetical protein	756
2616286250	Ga0071115_1465	ABC-2 family transporter protein	283
2616286279	Ga0071115_1495	hypothetical protein	119
2616286281	Ga0071115_1497	Predicted ATPase, AAA+ superfamily	399
2616286304	Ga0071115_1521	hypothetical protein	85
2616286332	Ga0071115_1549	FMN-dependent dehydrogenase, includes L-lactate dehydrogenase and type II isopentenyl diphosphate isomerase	340
2616286333	Ga0071115_1550	HEAT repeat	258
2616286336	Ga0071115_1553	Nucleotidyltransferase domain	128
2616286339	Ga0071115_1556	Small-conductance mechanosensitive channel	380
2616286367	Ga0071115_1627	hypothetical protein	225
2616286370	Ga0071115_1630	ABC-type antimicrobial peptide transport system, permease component	398
2616286373	Ga0071115_1633	Yip1 domain	247
2616286374	Ga0071115_1634	hypothetical protein	51
2616286375	Ga0071115_1635	Antitoxin Phd_YefM, type II toxin-antitoxin system	95
2616286376	Ga0071115_1636	putative toxin-antitoxin system toxin component, PIN family	138
2616286378	Ga0071115_1638	HAD-superfamily subfamily IB hydrolase, TIGR01490	226
2616286390	Ga0071115_1650	hypothetical protein	57
2616286396	Ga0071115_1656	Uncharacterized conserved membrane protein, UPF0127 family	115
2616285458	Ga0071115_11109	hypothetical protein	39
2616285472	Ga0071115_11123	hypothetical protein	63
2616285480	Ga0071115_11131	Sporulation and spore germination	178
2616285483	Ga0071115_11134	Site-specific recombinase XerD	377
2616285484	Ga0071115_11135	DNA binding domain, excisionase family	83
2616285485	Ga0071115_11136	T/G mismatch-specific endonuclease (EC 3.1.-.-)	137
2616285486	Ga0071115_11137	hypothetical protein	326
2616285487	Ga0071115_11138	DNA-methyltransferase (dcm)	403
2616285494	Ga0071115_11145	hypothetical protein	53
2616285496	Ga0071115_11147	hypothetical protein	61
2616285499	Ga0071115_11150	hypothetical protein	70
2616285501	Ga0071115_11152	hypothetical protein	110
2616285524	Ga0071115_11175	Predicted arabinose efflux permease, MFS family	418
2616285532	Ga0071115_11183	Uncharacterized protein	189
2616285533	Ga0071115_11184	TRAP transporter solute receptor, TAXI family	330
2616285546	Ga0071115_11197	Cyclopropane fatty-acyl-phospholipid synthase and related methyltransferases	395
2616285570	Ga0071115_11221	hypothetical protein	154
2616285571	Ga0071115_11222	hypothetical protein	74
2616285589	Ga0071115_11240	BON domain	170
2616285591	Ga0071115_11242	cyclic lactone autoinducer peptide	39
2616285594	Ga0071115_11245	hypothetical protein	54
2616285628	Ga0071115_11279	hypothetical protein	503
2616285630	Ga0071115_11281	hypothetical protein	49
2616285632	Ga0071115_11283	Response regulator receiver domain	123
2616285646	Ga0071115_11297	hypothetical protein	255
2616285647	Ga0071115_11298	PglZ domain	197
2616285746	Ga0071115_12100	hypothetical protein	57
2616285754	Ga0071115_12108	Cell division ATPase FtsA	685
2616285757	Ga0071115_12111	Uncharacterized protein YijF, DUF1287 family	188
2616285759	Ga0071115_12113	hypothetical protein	89
2616285761	Ga0071115_12115	hypothetical protein	46
2616285772	Ga0071115_12126	Hydroxyethylthiazole kinase family	83
2616285796	Ga0071115_12150	hypothetical protein	167
2616285797	Ga0071115_12151	hypothetical protein	55
2616285799	Ga0071115_12153	Glycosyltransferase involved in cell wall bisynthesis	238
2616285800	Ga0071115_12154	Glycosyl transferase family 2	330
2616285801	Ga0071115_12155	Radical SAM superfamily enzyme YgiQ, UPF0313 family	485
2616285802	Ga0071115_12156	Glycosyltransferase involved in cell wall bisynthesis	350
2616285803	Ga0071115_12157	hypothetical protein	355
2616285804	Ga0071115_12158	hypothetical protein	366
2616285805	Ga0071115_12159	Glycosyl transferase 4-like domain/Glycosyl transferases group 1	358
2616285808	Ga0071115_12162	Glycosyltransferase involved in cell wall bisynthesis	380
2616285811	Ga0071115_12165	Glycosyl transferase family 2	266
2616285814	Ga0071115_12168	hypothetical protein	613
2616285815	Ga0071115_12169	Membrane protein involved in the export of O-antigen and teichoic acid	506
2616285816	Ga0071115_12170	hypothetical protein	575
2616285817	Ga0071115_12171	hypothetical protein	650
2616285818	Ga0071115_12172	2-keto-3-deoxy-L-rhamnonate aldolase RhmA	261
2616285819	Ga0071115_12173	3-deoxy-D-manno-octulosonate cytidylyltransferase	255
2616285820	Ga0071115_12174	hypothetical protein	272
2616285822	Ga0071115_12176	Nucleoside-diphosphate-sugar epimerase	298
2616285823	Ga0071115_12177	Phosphoglycolate phosphatase, HAD superfamily	223
2616285824	Ga0071115_12178	Glycosyltransferase involved in cell wall bisynthesis	292
2616285825	Ga0071115_12179	nucleotide sugar dehydrogenase	464
2616285826	Ga0071115_12180	Nucleoside-diphosphate-sugar epimerase	332
2616285827	Ga0071115_12181	Nucleoside-diphosphate-sugar epimerase	323
2616285828	Ga0071115_12182	Uncharacterized membrane protein	284
2616285829	Ga0071115_12183	CAAX protease self-immunity	270
2616285830	Ga0071115_12184	hypothetical protein	88
2616285832	Ga0071115_12186	ABC-2 type transporter	203
2616285838	Ga0071115_12192	hypothetical protein	171
2616285841	Ga0071115_12195	Sulfite exporter TauE/SafE	411
2616285842	Ga0071115_12196	hypothetical protein	201
2616285849	Ga0071115_12203	hypothetical protein	44
2616285857	Ga0071115_12211	Pimeloyl-ACP methyl ester carboxylesterase	262
2616285859	Ga0071115_12213	hypothetical protein	79
2616285882	Ga0071115_12236	ABC-2 family transporter protein	352
2616285883	Ga0071115_12237	hypothetical protein	131
2616285885	Ga0071115_12239	DNA-binding transcriptional regulator YhcF, GntR family	130
2616285894	Ga0071115_12248	hypothetical protein	189
2616285897	Ga0071115_12251	Carboxypeptidase regulatory-like domain	155
2616285900	Ga0071115_12254	Small, acid-soluble spore proteins, alpha/beta type	69
2616285901	Ga0071115_12255	NADH-FMN oxidoreductase RutF, flavin reductase (DIM6/NTAB) family	164
2616285914	Ga0071115_12268	4Fe-4S dicluster domain	55
2616285923	Ga0071115_12277	ABC-type multidrug transport system, permease component	370
2616285926	Ga0071115_12280	Multidrug resistance efflux pump	342
2616285934	Ga0071115_12289	Nicotinic acid phosphoribosyltransferase	345
2616285949	Ga0071115_12304	hypothetical protein	56
2616285978	Ga0071115_12333	hypothetical protein	169
2616285979	Ga0071115_12334	hypothetical protein	589
2616286078	Ga0071115_13100	Putative rRNA methylase	191
2616286101	Ga0071115_13123	hypothetical protein	65
2616286108	Ga0071115_13130	Zn-dependent dipeptidase, microsomal dipeptidase homolog	327
2616286114	Ga0071115_13137	Sporulation protein YtrH	109
2616286115	Ga0071115_13138	hypothetical protein	163
2616286126	Ga0071115_13149	hypothetical protein	71
2616286128	Ga0071115_13151	Protein of unknown function DUF86	117
2616286129	Ga0071115_13152	hypothetical protein	66
2616286132	Ga0071115_13155	hypothetical protein	67
2616286133	Ga0071115_13156	Predicted nucleotidyltransferase	135
2616286134	Ga0071115_13157	Membrane protein involved in the export of O-antigen and teichoic acid	431
2616286136	Ga0071115_13159	hypothetical protein	74
2616286137	Ga0071115_13160	nucleotide sugar dehydrogenase	449
2616286139	Ga0071115_13162	hypothetical protein	500
2616286140	Ga0071115_13163	hypothetical protein	448
2616286141	Ga0071115_13164	Glycosyltransferase involved in cell wall bisynthesis	369
2616286143	Ga0071115_13166	Glycosyltransferase involved in cell wall bisynthesis	403
2616286144	Ga0071115_13167	hypothetical protein	124
2616286145	Ga0071115_13168	Protein of unknown function (DUF1524)	253
2616286147	Ga0071115_13170	Methionyl-tRNA formyltransferase	256
2616286150	Ga0071115_13173	hypothetical protein	62
2616286151	Ga0071115_13174	Domain of unknown function (DUF4433)	163
2616286152	Ga0071115_13175	O-acetyl-ADP-ribose deacetylase (regulator of RNase III), contains Macro domain	373
2616286153	Ga0071115_13176	Uncharacterized conserved protein, contains Zn finger domain	560
2616286155	Ga0071115_13178	Nucleotidyltransferase domain	122
2616286162	Ga0071115_13185	Nickel-dependent lactate racemase	425
2616286163	Ga0071115_13186	DNA-binding transcriptional regulator, FadR family	235
2616286164	Ga0071115_13187	Malate/lactate/ureidoglycolate dehydrogenase, LDH2 family	352
2616286165	Ga0071115_13188	SAF domain	101
2616286166	Ga0071115_13189	Altronate dehydratase	385
2616286167	Ga0071115_13190	Tripartite-type tricarboxylate transporter, receptor component TctC	328
2616286168	Ga0071115_13191	TctA family transporter	507
2616286169	Ga0071115_13192	Tripartite tricarboxylate transporter TctB family	127
2616286180	Ga0071115_13203	hypothetical protein	710
2616286181	Ga0071115_13204	CRISPR-associated protein, Csh2 family	320
2616286182	Ga0071115_13205	CRISPR-associated protein Cas5, N-terminal domain	255
2616286183	Ga0071115_13206	CRISPR-associated helicase Cas3/CRISPR-associated endonuclease Cas3-HD	817
2616286444	Ga0071115_16104	Na+/proline symporter	530
2616286461	Ga0071115_16121	Nicotinamide riboside kinase	207
2616286463	Ga0071115_16123	Transposase	69
2616286478	Ga0071115_16138	hypothetical protein	91
2616286485	Ga0071115_16145	ABC-type Mn2+/Zn2+ transport system, permease component	288
2616286486	Ga0071115_16146	ABC-type Zn uptake system ZnuABC, Zn-binding component ZnuA	307
2616286490	Ga0071115_16150	hypothetical protein	233
2616286491	Ga0071115_16151	Uncharacterized membrane protein YfcA	434
2616286497	Ga0071115_16157	Domain of Unknown Function (DUF1540)	50
2616286525	Ga0071115_16185	hypothetical protein	60
2616286553	Ga0071115_16213	hypothetical protein	52
2616286582	Ga0071115_16243	Nicotinamidase-related amidase	177
2616286604	Ga0071115_16265	channel protein, hemolysin III family	220
2616286610	Ga0071115_16271	maltooligosyl trehalose synthase (EC 5.4.99.15)	953
2616286612	Ga0071115_16273	DNA-binding transcriptional regulator, XRE-family HTH domain	66
2616286613	Ga0071115_16274	hypothetical protein	144
2616286614	Ga0071115_16275	hypothetical protein	111
2616286620	Ga0071115_16281	hypothetical protein	49
2616286639	Ga0071115_16300	Radical SAM superfamily enzyme YgiQ, UPF0313 family	423
2616286654	Ga0071115_16315	trehalose synthase (ADP-glucose) (EC 2.4.1.245)	414
2616286723	Ga0071115_16384	hypothetical protein	58
2616286726	Ga0071115_16387	spore germination protein (amino acid permease)	367
2616286727	Ga0071115_16388	germination protein, Ger(x)C family	464
2616286747	Ga0071115_16408	hypothetical protein	54
2616286766	Ga0071115_16427	hypothetical protein	64
2616286769	Ga0071115_16430	nucleoside ABC transporter membrane protein	369
2616286770	Ga0071115_16431	nucleoside ABC transporter ATP-binding protein	510
2616286771	Ga0071115_16432	nucleoside-binding protein	368
2616286775	Ga0071115_16436	transcriptional regulator, ArsR family	96
2616286776	Ga0071115_16437	Peroxiredoxin family protein	150
2616286792	Ga0071115_16453	hypothetical protein	56
2616286804	Ga0071115_16465	trehalose synthase (ADP-glucose) (EC 2.4.1.245)	415
2616286805	Ga0071115_16466	hypothetical protein	225
2616286817	Ga0071115_16478	hypothetical protein	80
2616286847	Ga0071115_16509	hypothetical protein	43
2616286856	Ga0071115_16518	hypothetical protein	90
2616286857	Ga0071115_16519	Coat F domain	132
2616286872	Ga0071115_16534	PAS domain	491
2616286873	Ga0071115_16535	two component transcriptional regulator, LuxR family	204
2616286874	Ga0071115_16536	Histidine kinase/PAS fold/Histidine kinase-, DNA gyrase B-, and HSP90-like ATPase	565
2616286888	Ga0071115_16550	putative oxygen-independent coproporphyrinogen III oxidase	398
2616286891	Ga0071115_16553	ABC-type proline/glycine betaine transport system, permease component	287
2616286892	Ga0071115_16554	ABC-type proline/glycine betaine transport system, periplasmic component	333
2616286898	Ga0071115_16561	export-related chaperone protein CsaA	109
2616286900	Ga0071115_16563	hypothetical protein	81
2616286901	Ga0071115_16564	Bacterial transcriptional activator domain	499
2616286902	Ga0071115_16565	hypothetical protein	456
2616286905	Ga0071115_16568	hypothetical protein	53
2616286912	Ga0071115_16575	4Fe-4S dicluster domain	192
2616286925	Ga0071115_16588	hypothetical protein	42
2616286931	Ga0071115_16594	hypothetical protein	150
2616286938	Ga0071115_16601	hypothetical protein	492
2616286939	Ga0071115_16602	hypothetical protein	55
2616286940	Ga0071115_16603	hypothetical protein	39
2616286942	Ga0071115_16605	looped-hinge helix DNA binding domain, AbrB family	82
2616286943	Ga0071115_16606	hypothetical protein	56
2616286944	Ga0071115_16607	PIN domain	82
2616286945	Ga0071115_16608	Predicted nucleic acid-binding protein, contains PIN domain	128
2616286946	Ga0071115_16609	hypothetical protein	73
2616286948	Ga0071115_16611	Copper amine oxidase N-terminal domain	656
2616286991	Ga0071115_16654	HPP family	176
2616287039	Ga0071115_16703	hypothetical protein	221
2616287040	Ga0071115_16704	hypothetical protein	106
2616287041	Ga0071115_16705	Uncharacterized protein YuzE	81
2616287042	Ga0071115_16706	hypothetical protein	79
2616287044	Ga0071115_16708	hypothetical protein	107
2616287073	Ga0071115_16737	Sigma factor regulator N-terminal/Sigma factor regulator C-terminal/Putative zinc-finger	421
2616287080	Ga0071115_16745	transcriptional regulator, AbrB family	69
2616287081	Ga0071115_16746	Predicted nucleic acid-binding protein, contains PIN domain	125
2616287089	Ga0071115_16754	hypothetical protein	73
2616287107	Ga0071115_16772	ABC-type proline/glycine betaine transport system, periplasmic component	290
2616287108	Ga0071115_16773	ABC-type proline/glycine betaine transport system, permease component	282
2616287116	Ga0071115_16781	hypothetical protein	73
2616287117	Ga0071115_16782	hypothetical protein	70
2616287128	Ga0071115_16793	DNA-binding transcriptional regulator YhcF, GntR family	126
2616287129	Ga0071115_16794	ABC-type multidrug transport system, ATPase component	233
2616287130	Ga0071115_16795	hypothetical protein	247
2616287146	Ga0071115_16811	Ribosomal 50S subunit-recycling heat shock protein, contains S4 domain	91
2616287153	Ga0071115_16818	hypothetical protein	51
2616287154	Ga0071115_16819	hypothetical protein	72
2616287167	Ga0071115_16832	Uncharacterized membrane protein RarD, contains two EamA domains	334
2616287170	Ga0071115_16835	Sugar phosphate permease	390
2616287178	Ga0071115_16843	NTP pyrophosphatase, house-cleaning of non-canonical NTPs	115
2616287187	Ga0071115_16852	Bacterial protein of unknown function (DUF939)	370
2616287188	Ga0071115_16853	Predicted metal-binding protein	119
2616287189	Ga0071115_16854	hypothetical protein	100
2616287190	Ga0071115_16855	hypothetical protein	71
