# Supplementary material for: Genomic comparisons of a bacterial lineage that inhabits both marine and terrestrial deep subsurface systems
Source: PeerJ. 2017 Apr 6;5:e3134. doi: 10.7717/peerj.3134 (PMC5385130; doi:10.7717/peerj.3134)
Supplement: Supplemental Information 1 [file peerj-05-3134-s011.gbk]

LOCUS       Ga0071115_11      284709 bp      DNA linear      07-NOV-2016 
DEFINITION  uncultured Firmicutes Ga0071115 : Ga0071115_11 
COMMENT     - 
SOURCE      uncultured Firmicutes Ga0071115 
  ORGANISM  uncultured Firmicutes Ga0071115 
            Bacteria; Firmicutes; unclassified; unclassified; unclassified; 
            unclassified. 
FEATURES             Location/Qualifiers 
     source          1..284709
                     /organism="uncultured Firmicutes Ga0071115"
                     /mol_type="genomic DNA"
                     /db_xref="taxon:1239"
     gene            complement(203..877)
                     /locus_tag="Ga0071115_111"
     CDS             complement(203..877)
                     /locus_tag="Ga0071115_111"
                     /product="sporulation protein YunB"
                     /translation="VFRRRRSRKGPVLLLITALVVAAVIIAERALFPTILTIAKARAVQ
                     TAVVTINGAIRDHLAQAGIDYQDLVQLHRNSDGQIVMMQANTLKIIQLAADFALASEHA
                     MRNLEKEKFSIPVGQVLGSQLLATYGPGIPVRIISVGAVKVNMVDRFEAAGINQTRHRI
                     YLDLDSYIRIVVPWQQEEVQIATRVPLVENIIIGEVPDTFVTLDGGLLSAGLFKMAEGM
                     GR"
     gene            complement(959..2329)
                     /locus_tag="Ga0071115_112"
     CDS             complement(959..2329)
                     /locus_tag="Ga0071115_112"
                     /product="magnesium transporter"
                     /translation="VNHIERRRNAARELKEALKNGEDERAGVILERLRPYDRAEVVRRL
                     ETAEQVRLFAVLPTVLAADIFQELEREEQLQLLMAVGAEKAASILNEMSSDDAADLLAE
                     LEFEHRRELLSLLPLEEADELRSLLGYPEQSAGGIMTTELVDFPAHLTVQEAFEELRRV
                     SQEAETIYYVYVVDREKHLVGVVSVRDLILAEPGTRLEEIMIRDVVFARVDDDQEEVAR
                     MIERYDLLAVPVVDRRGVLVGIVTVDDVIDVITGEATEDISRLSALSGPVFGVDDLRVG
                     TVAAVRKRLPWLVSLLFIGLIAGNIIAQFEETLEAVVILAVFIPMIADMAGNTGTQSLA
                     VVVRGLALGKFRAGQVWRLLRREAGVGMILGAVNGIAIALIAGWWQKSVALGFVIGFSL
                     WFTLIVATLVGAIVPLILNRFRIDPAVASGPFITTVNDIVGLTIYFSTATALMGYLV"
     gene            complement(2449..3666)
                     /locus_tag="Ga0071115_113"
                     /function="tyrosyl-tRNA synthetase (EC 6.1.1.1)"
     CDS             complement(2449..3666)
                     /locus_tag="Ga0071115_113"
                     /EC_number="6.1.1.1"
                     /product="tyrosyl-tRNA synthetase"
                     /function="tyrosyl-tRNA synthetase (EC 6.1.1.1)"
                     /translation="MSELERQLEIIRRGTVEIIPEEELVDKLRRSLATGRPLKVKLGLD
                     PTAPDIHLGHTVVLQKLKQFQDLGHEIILVLGDYTARIGDPSGKTETRKPLTEAEVLAN
                     ARTYEAQVFKILDGARTRVVFNSQWLAPLDFAGVLELASKYTVARMLERDDFAKRFHNG
                     LPISIHEFFYPLMQGYDSVALEADVELGGTDQKFNLLIGRTLQKEYGREPQVALTLPLL
                     EGLDGIHKMSKSLGNYVGITEPPQEMYGKLMSLSDELMERYFELVTPVSLEELRQIKAE
                     RAAGTVHPRDLKMRLARTVVEAYHGPEAALAAEREFVKVFQERDLPSDIPGFAVPGEML
                     RDGRIWLPKLLVLSGLTSSTSEARRLIKQGGVKINGGRVTDPNAEVEPKPGMIIQVGRR
                     KFVKLV"
     gene            3870..6203
                     /locus_tag="Ga0071115_114"
     CDS             3870..6203
                     /locus_tag="Ga0071115_114"
                     /EC_number="3.4.-"
                     /EC_number="2.4.1.-"
                     /product="penicillin-binding protein 1A"
                     /translation="MPEQKKKRKLNWLRLFIVLVALSVFLGGGVAFGMVFVSLKDLPAW
                     DPAALQPNNATLIYDANGNLLTEIGLEHRIPVDIRNIPADVKKAFLAAEDHRFYQHHGI
                     DFRALARAGWANITGGFGEQGGSTITQQLAKNCFLTGEKSIKRKIQEAFLAIQIERHYT
                     KEEILGMYLNWVYFGEGAHGIESAARIYFGKPASSLELHEAALLAGLLKAPSHYSPYRN
                     VEAATDRRNTILDLMYRYDFISKEQALEAKTQPVKLGVPVAGSNSNSRYPYPYFVDYVI
                     DVLVERYGEVRVFKEGLRVYTTIDPKIQQAAEEALANENNYPVTIRDNRNILQPQAAMV
                     VLDPATGYIKALVGGREHTQQRQWNRAVHTQPQPGSAFKPIIAYGPAIEYLGMGPATIF
                     DDIPIEYPKWKPQNYDGSYRGLITMREAITDSVNIPAVKALEAVSPSRAVDFARKLGIT
                     NLEADRYNLAIALGGLTHGVTPLQMAAAYGAFANQGIYIEPTAITRVEDIRGVLLEEHI
                     PVKTQAMKATTAYLITDMLRTAVASGTGTRANLGGRPVAGKTGTTDELKSIWFCGYTPE
                     LVGVVWMGHDNHKDPLPRGSYGGVYPAQIWRQVMTKALASIPPRTFVRPAGLVTVTVDS
                     KSGLLPGPLTPEEHQVTDLFVRGTVPTKVDDTHVLVEICPATGLLAGPYCPDRITKVMV
                     DLGYTVPPSVLDYHLRVPTKTCDLHTQETLTDPLLPGFLPPPDNGGGKDKADNIYGEDL
                     GPPTLPGITPNGGRLRPPNRSAVN"
     gene            complement(6350..7519)
                     /locus_tag="Ga0071115_115"
     CDS             complement(6350..7519)
                     /locus_tag="Ga0071115_115"
                     /product="hypothetical protein"
                     /translation="MTKKNHLTPDRFKGEAPKHPYVEALETLDLLDQDRMLQTGVVIRD
                     IDRVGTFLQMDHSVVHCSVAQEGLEVLSTEEAAERYDWLNEYRWKMLPRDLDEFTAYAR
                     EHTRHGYFIRALPGAKATYPLQACLYIAHDGIAQCVHNIVIVEEGAELNVITGCLSAGE
                     VRTGLHVGISEFYIKKNAKLTFTMIHNWAPEMHVYPRGAMVVEEGGLFLQNFVCMHPVK
                     RLQMNPAIYLAGPGAVVRSNTILVSTPGSWMDVGSRVYLQAPETRAEVVARTITTGGEV
                     INRGRLIGEVPGVRAHLECHGLLLTPRGLIHAIPELEARAEGAEISHEAAVGKIAPEEI
                     EYLMARGLNEDEAKATIVRGFLNVKMAGLPAELQAQIDQAVRQSQESVL"
     gene            complement(7546..8304)
                     /locus_tag="Ga0071115_116"
     CDS             complement(7546..8304)
                     /locus_tag="Ga0071115_116"
                     /product="Fe-S cluster assembly ATP-binding protein"
                     /translation="MLRVFDLTVVVDGRVILDDINLEINPGETHVLFGPNGSGKSTLLG
                     TLVGFDRYKVVKGQIYFKGEDITHLPVYERARRGLGLLFQRPPTIRGLSMRDMIRICSR
                     GRDDIEGLAARLNLERFLDREVNHGFSGGELKRSELLQLLAQDPDLILLDEPESGVDIE
                     NIALIGRTINRLLQRDLADTENHRPLKQKREERHKAGLVITHTGHILNYVNADVGHVLF
                     EGRLSCRGNPWELFTCIQKLGYGECIRCVV"
     gene            complement(8308..9171)
                     /locus_tag="Ga0071115_117"
     CDS             complement(8308..9171)
                     /locus_tag="Ga0071115_117"
                     /product="hypothetical protein"
                     /translation="VRTVPECYSCLESLVRKTAELATSNFELRARAVREGMKVLEQEFP
                     RQRIPTQIAGEAQRVVRKVSGNLDPFREVKDREMAVAARLVSRIRDRFGNDGAGLMRLA
                     VLGNAVDFFKDLDAVVEQVDHPVNFHLDETAAFVARLERAHLVLYLADNAAECFFDYPL
                     IAWLAERAEVVYAPKAGPVQNDLTLDDLIRAGFAAKMQNIITTGTDTPGLDWELASAEF
                     REIFNRADLVLAKGMGNYETLSEFAPARKVFFLLMAKCRPVARSLGVPLDSFVATFSST
                     SSFAGG"
     gene            complement(9480..11825)
                     /locus_tag="Ga0071115_118"
                     /function="DNA mismatch repair protein, MutS family"
     CDS             complement(9480..11825)
                     /locus_tag="Ga0071115_118"
                     /product="DNA mismatch repair protein, MutS family"
                     /function="DNA mismatch repair protein, MutS family"
                     /translation="MVASGKVLARLEFDKILEQLARHTISALGRERALALRPVSDLNLV
                     RRYQAETEEGCNLLRLEPNVDFSGWHDIREPVRRTERGLVLDGETLFRIGQTLAAIRVQ
                     QKFMADRRERYPLLAARAGEMPVFPKLEARIKKCILPGGEVADDASARLAELRRRLQAA
                     RTQVRERLERLVRSPAQQKYLQEPIITIREGRYVVPVKIEYRNQVPGLVHDQSASGATL
                     FVEPLAVVEKNNEIRRLEAAEKQELMKILTGLSSGVATVASDLLRAVDVLGYLDFVLAK
                     ARFSRQLEAVPPRVEPGAYLEFCQARHPLIRENAVAIDGRLGRDFDLLVLTGPNTGGKT
                     VALKTMGLLVLMTQAGLHVPATACVVGLFGAVFADIGDEQSIENSLSTFSAHMANLVEI
                     VRRVGRDSLVLIDELGTGTDPTEGAALAQAILEELHRRNARVVATTHYGELKEFATSRV
                     RVENASVEFDLDTLQPTFRLITGRPGRSYAFEIAARLGMPPGLISRAREFLTTDQQRTA
                     DLLEQLEKSQQEAERLREAVQEALREAAALKDRYDSELASLLEKKKALRERAAREAQEL
                     VRRARREAEVIIRELRERINAESNRAREQAIQDARRRLDRLGTSIPADHSPERPLEVPE
                     ALEAGETVFIPRYGQQGVTLGPARDGEVRVQVGAVKISLPLAEVRRTTAAPAEPPAETK
                     VLFQKAREVKTELDLRGLRAEEALAELEKYINAASLSGIPRAYLIHGLGTGALRNAVHN
                     YLKGDRRIRSFRLGERGEGGLGVTVVEF"
     gene            complement(11829..14345)
                     /locus_tag="Ga0071115_119"
     CDS             complement(11829..14345)
                     /locus_tag="Ga0071115_119"
                     /EC_number="3.4.-"
                     /product="putative protease"
                     /translation="MPGPELLAPAGDWQSLVAAVQNGADAVYLGATAFNARQSAANFEP
                     RVLARAVDYAHVRDVKVYVTANVLVADRELETAARLLRVLYNVGVDAVIVQDLGLVRLI
                     RDLVPGLEVHASTQTTAHNLPTLELFKKLGVRRVVLARELSLKEIVHLRKHGGLEVEVF
                     VHGALCVSYSGQCLMSSLVGGRSGNRGRCAQPCSLPYTFYRDGTPIPGAPGPYLLRPRD
                     LNLSAHLPELVRAGVDALKIEGRMRRPEYVATVVRIYRRLLDRLAAGNFAVTEEEEREL
                     AQVFNRGYTTGYYFGRSGWALMAYSRPNNRGLALGRIRRYLPKRREAEIVLDAPLNTGD
                     TIEVWASVGGRVATVVREMWVDGRPAKAAPPGAAVTLPLAGRVRPGDRVFKTEDAALER
                     RARETFTSPREQKNIPLTFKVSVREGVPLKLEVTDPGGFSVTAESAVPAVRAERRPLTA
                     DTLKAQLGRLGNTPFGLGKLDCRIEGEVMLPLRELNEVRRRALERLEAVKITARRPPAL
                     EASDFERRLRGYLQKRPVRIFSRPERPRLTVAVGNLAGVTAAVEAGADVVYFPGEGLGA
                     ARTIGFEQLVEAGDVCRRGGASLVLWLPRILHDRDLVRWDQLLAESDRFISGVLAGNPG
                     VFLMAGGRPELVADFPLNIFNRLTLSLLAELGATRVTLSLELTLEQVRELAANAPVPVE
                     VLVHGALPVMVSEYCVVGSLLDPEDGDRCTVRCRTGRFALRDRLGLRFPVGVDSACRMH
                     VFNAKDLCAVEQVPALIRCGVAAFRVEGRLRDAAYLRGVVEIYREVIDRCLSRGPDWRV
                     PPRYKERLRDFSPQGLTSGHYFRGVL"
     gene            complement(14370..15329)
                     /locus_tag="Ga0071115_1110"
     CDS             complement(14370..15329)
                     /locus_tag="Ga0071115_1110"
                     /product="Putative GTP cyclohydrolase 1 type 2, NIF3 
                     family"
                     /translation="VKIGEIYELAVRMGMERDPRGREAVEKLLAREKERFNDLKEDEKE
                     EFDSEKLKNPYADSRILYGDPEKEVHRVLAGVDIEVGEMLLADRLGERGRKIDLAISHH
                     PEGKALAALHEVMHLQEDTLARLGVPINIAEGIMAIRIGEVKRTIMPINHNRTVDVARI
                     LDIPLMCLHTTCDNLVNHFLQKLMDERQPETLKDVVKLLKEVPEYKQAVRLNAGPTIVV
                     GSPERRAGKTVVDMTGGTGGSEDAYAKLAATGVGTLVVMHIGEKHRKEAEKNHIHVIVA
                     GHMASDSLGLNLFLDELARRGIEIEPCAGLLRVDRTAQ"
     gene            complement(15513..15770)
                     /locus_tag="Ga0071115_1111"
                     /function="cell division protein ZapA"
     CDS             complement(15513..15770)
                     /locus_tag="Ga0071115_1111"
                     /product="cell division protein ZapA"
                     /function="cell division protein ZapA"
                     /translation="MGETNRVAVEILGERYVLKGEMSPDYIRQIAEEVDRRVRDIINRH
                     SRIPMTKAAILVAVNLADELNRLQESYDGLVKMIESEKVK"
     gene            complement(15859..18261)
                     /locus_tag="Ga0071115_1112"
                     /function="phenylalanyl-tRNA synthetase beta subunit (EC 
                     6.1.1.20)"
     CDS             complement(15859..18261)
                     /locus_tag="Ga0071115_1112"
                     /EC_number="6.1.1.20"
                     /product="phenylalanyl-tRNA synthetase beta subunit"
                     /function="phenylalanyl-tRNA synthetase beta subunit (EC 
                     6.1.1.20)"
                     /translation="VRVSLNWLKEFVDIRIPAGELAERLTLAGVAVDRVDEPGKDVSGV
                     VTGKIVEVRPHPNADRLVITRVNTGTEELQIVTGATNFQAGDIVPVAPVGATLAGGLVI
                     RRAKFRGVESWGMLCAADELGVGEDHEGILILPPGTPVGVDAGPILGLDDQILELDLTP
                     NRGDCLSIRGVAREVAAILNLPLKMPEPVFPESATNAAELVRVDIEDPGLCGRYVARLI
                     EDVRVGPSPLWLQRRLFAAGMRPINNIVDITNYVMLEWGQPQHAFDYNTVQDGHVIVRN
                     ARPGETLVTLDGQERRLTPEMLLITDPGRVIGIAGVMGGLDSEVTAGTRRVLLESAYFN
                     PVSIRRTSKALGLRSEASTRFEKGVDPEGCLRAADRAAELMHEIGAGRVATGAVDAYPE
                     PYTPKTIVLRPERVEQILGLPVPRQEIQGILERLGFEPREAEDRFLASVPSHRFDVARE
                     IDLIEEVARIYGYDRVPQTLPFGVTTAGVRTPAQTLEANLKRILTACGLTEVITYTFTN
                     PKVFDRLRLPEDSGRRRTVRLRNPLSEDQAVMRTLLYPCLLEVLARNYQRRTTSAALFE
                     IGRIYLSREDSALPEERLTLALALMGRTSAGWRHKDEPLDFFYLKGVLEVAACRTGLGP
                     LTFVPEGDEPAFHPGRTARVLAGETVLGILGEVHPEVLEAYDLPRGVVAAEIDMERLVS
                     MEKQITRFTPLPRFPSVERDLAFVIRKDFPVEEVTAVIRKAAGELLRELRLFDVYEGRQ
                     IREGCRSLGFSLSFRAEDRTLTDEEVGQHLEEVIRALEQTFGAELRA"
     gene            complement(18298..19320)
                     /locus_tag="Ga0071115_1113"
                     /function="phenylalanyl-tRNA synthetase, alpha subunit (EC 
                     6.1.1.20)"
     CDS             complement(18298..19320)
                     /locus_tag="Ga0071115_1113"
                     /EC_number="6.1.1.20"
                     /product="phenylalanyl-tRNA synthetase, alpha subunit"
                     /function="phenylalanyl-tRNA synthetase, alpha subunit (EC 
                     6.1.1.20)"
                     /translation="MREKLLQIAEEAEKAVEGAETVEAVEELRIKYLGKKGILTQVLRG
                     MGALPPAERPLVGKLANEIKLRLENELVVRATKLKEREKAQKLATERIDVTLPGTCPFL
                     GSLHPLTTVRAEIEDIFLGLGFQIVEGPEIELDYYNFEALNFPKDHPARDMQDTFFISD
                     EVLLRTHTSPVQVRTFEKTAPNVPVKIIAPGKVYREDDDATHSPMFNQVEGFAVDTHIA
                     FGDLKGVLDSFVRQMYGDQTRMRFRPSFFPFTEPSAEVDISCVICGGRGCRVCSHTGWL
                     EILGAGMIHPRVLEVSGYDSEKFSGFAFGMGIERIAMLKYGVDNIRLFFDNDLRFLNQF"
     gene            complement(19599..20378)
                     /locus_tag="Ga0071115_1114"
     CDS             complement(19599..20378)
                     /locus_tag="Ga0071115_1114"
                     /product="RNA methyltransferase, TrmH family"
                     /translation="LKRFYRKKYRDQEGRFLTEGIKVIEEALEAGWKVEMLLYTSELTG
                     HPRGAALLETARSAGTEVWETTAHVLAAVADTKTPQGVVALIVKFRYDLDLLLQGRSTP
                     LVIVLDGIQDPGNLGTIIRTAAACGLLGVITLEGTVDLFHPKVVRASAGALFHLPTFGD
                     IPAPTAVRFLTEAGFQTFVADPVGDYAVYDCDFSRPTALFMGNENRGCTAFLRRMADRV
                     VFIPMPGQAESLNVGVAASLFIYEAVRQRLKSSLSLP"
     gene            complement(20420..21067)
                     /locus_tag="Ga0071115_1115"
     CDS             complement(20420..21067)
                     /locus_tag="Ga0071115_1115"
                     /product="trk system potassium uptake protein TrkA"
                     /translation="MKQFAVIGLGRFGVSVAVSLARMGYDVLAVDTDEHKVEKIVDEVT
                     HAVQADALDEEALKALGIRNFDVVIVSIGQDMEASILTTVMLKEMGVKTVVAKARTELH
                     GRVLAKVGADKVVFPERDMGSRVARSLVSKNILDQIDLSPDFSILELVAPEEFVGQSLA
                     ESAIRKEYGVNILAIRRGTEVLISPGANTVIQQGDLLVAIGRNDRLQRLGGD"
     gene            complement(21163..21525)
                     /locus_tag="Ga0071115_1116"
                     /gene="rplT"
     CDS             complement(21163..21525)
                     /locus_tag="Ga0071115_1116"
                     /gene="rplT"
                     /product="large subunit ribosomal protein L20"
                     /translation="MPRVKNAVAARKRHKKVLKLAKGYWGAKSKLYRVANQQVMRSLRY
                     AYRDRRAKKRDFRRLWITRINAAARMNGISYNRFIEGLRKAGVEINRKMLAELAVTDQA
                     AFGQLVRVAKDRLDDK"
     gene            complement(21554..21745)
                     /locus_tag="Ga0071115_1117"
     CDS             complement(21554..21745)
                     /locus_tag="Ga0071115_1117"
                     /product="large subunit ribosomal protein L35"
                     /translation="LPKIKTHRGAAKRFKKTGTGKFRSQHAYHGHLLEGKTAKRKRRLR
                     KTFILNAGDVRRIRAMIP"
     gene            complement(21676..22000)
                     /locus_tag="Ga0071115_1118"
     misc_RNA        complement(21676..22000)
                     /locus_tag="Ga0071115_1118"
                     /product="Long range pseudoknot"
     gene            complement(21752..22261)
                     /locus_tag="Ga0071115_1119"
                     /gene="infC"
     CDS             complement(21752..22261)
                     /locus_tag="Ga0071115_1119"
                     /gene="infC"
                     /product="translation initiation factor IF-3"
                     /translation="VNQGIRAREVRVIDSDGSQIGIMPLRDALRLAEEKGLDLVEVAPQ
                     ARPVVCRIMDFGKYKYEQSKREKEARRNQRIITVKEVKLRPGIEDHDFQTKARNAVRFL
                     KDGDKVKVTLMFRGREIVHPHLGQQLLNRLAEQVQELAVIERAPKLEGRNMIMILAPKQ
                     NQPGRE"
     gene            complement(22300..22460)
                     /locus_tag="Ga0071115_1120"
     misc_RNA        complement(22300..22460)
                     /locus_tag="Ga0071115_1120"
                     /product="Ribosomal protein L20 leader"
     gene            complement(22549..24456)
                     /locus_tag="Ga0071115_1121"
                     /function="threonyl-tRNA synthetase (EC 6.1.1.3)"
     CDS             complement(22549..24456)
                     /locus_tag="Ga0071115_1121"
                     /EC_number="6.1.1.3"
                     /product="threonyl-tRNA synthetase"
                     /function="threonyl-tRNA synthetase (EC 6.1.1.3)"
                     /translation="MKITFKDGTIVNYPAGVTPLEVARSLSPRLAKEVVVARVNGRLHG
                     LNEPLPGDASLEFLTFEDEDARMVYRHSTSHVLAQAVKRLYPEARLAIGPAISDGFYYD
                     FDVPRAFTPEDLERIEKEMQAIIAADLPIERFELPREEALQLAQGAGENYKVELISALA
                     PNEVISFYRQGEFVDLCTGPHLPSTGRIKSFKLLNVAGAYWRGDEQNKMLQRIYGTSFP
                     KASLLKEYLFRLEEAKRRDHRKLGAELDLFSIHEAGPGFPFFHPKGMVLRNELERFWRE
                     EHAKNGYQEIRTPIILRQELWERSGHWDHYKENMYFTSIDGENYAVKPMNCPGGVLVYR
                     SKPHSYRELPIRLGELGLVHRHELSGVLHGLMRVRCFTQDDAHIFCRPEQVEAEIARII
                     DLTEYFYREVFGFDYHVELSTKPEKAMGSNEIWELATSALRGALEARGLDYRVNEGDGA
                     FYGPKIDFHLRDCLGRTWQCGTIQVDFLMPEKFELAYIGEDGERHRPVMIHRVIYGSLE
                     RFIAILIEHFAGAFPVWLAPVQVRVLPITDRHAAYGREVAETLRRAGVRAEFDGRNEKV
                     GYKIREAQVQKIPYMLVVGDREVESGTVSVRHRAKGDLGAASLEGFADRILGEINAKTR"
     gene            complement(24813..25439)
                     /locus_tag="Ga0071115_1122"
     CDS             complement(24813..25439)
                     /locus_tag="Ga0071115_1122"
                     /product="Protein of unknown function (DUF445)"
                     /translation="LFWLYALTLPLIGALIGWVTNLLAVKLLFRPYQPLKIPGLPLSIQ
                     GVLPKRRRELARSIGETIESELLTFDDLLDQVRTDEMTERLSRAIGDAVHEAVMLRTPG
                     LIPGSIKKFIADTLADIIEERTPNIVDWLADEVAHAARDEIKIGRMVEEKMNSFPLEIL
                     EEVVYRVASREIRHITAIGGVLGFVVGLFQVLLLYLSRLIGTPVV"
     gene            complement(25620..26453)
                     /locus_tag="Ga0071115_1123"
     CDS             complement(25620..26453)
                     /locus_tag="Ga0071115_1123"
                     /product="putative sporulation protein YtxC"
                     /translation="LDVYVSTPPHQAQLLHDLLNREFRTLKKKGLRVTCRKRSTGQIQC
                     QVVESRLFGRRDRGTFRGAIASAVAEMIIQEWEYFVGRRLLREVGWLEDRDWELVRFHL
                     NGNRSPLDGYRNKVARRLVNYLKESTRLDVEGFVSFRLPDYLETVGEIAGRILDDVLLE
                     QENREFISVLKQFTQRQERPLNTAHVVVLSGNRFRIYDDKMRIVTKSVDDGSLASEDEV
                     RQEDLLISALVTLAPRQVTIHGSCMPATYNTLAEVFPGALHRCSGCKYCPTSYQA"
     gene            26691..27488
                     /locus_tag="Ga0071115_1124"
     CDS             26691..27488
                     /locus_tag="Ga0071115_1124"
                     /product="Phosphoglycolate phosphatase, HAD superfamily"
                     /translation="LLQGVYIIDADNTLWDTNAVFLKAQLEMIRTLRQYGCGLEPEAAL
                     QAMRALDLQIAFALDNFEYDFSRLACALLLVERGLAEAEAVQLVCAGHPPADEWNTALR
                     ASHDFYEHVNTHCPPLFAGVTETLTALRAGSNTLVLHSEGLRDRVQQTLAAHALEPFFD
                     CVVLERKSRDSFRRARLTGEKLYRSNTGRDPEYCVVVGDSPKRDIRFGNLIGATTVLKP
                     GGWLGVEIPDDPLLTPHFTIENFFELLELDPGSRIDRLACFPD"
     gene            27706..28575
                     /locus_tag="Ga0071115_1125"
     CDS             27706..28575
                     /locus_tag="Ga0071115_1125"
                     /product="neutral amino acid ABC transporter membrane 
                     protein"
                     /translation="VIDTGQILVNSLVTSSLYLLAGTGLTLTFGLSRFPNFAYAELITV
                     GAFCGLLFLAQPGGVFVLALVGAFLVAGLVSASSYSLVFQPLAERKTSLIHLMVASIAL
                     GYVLRHTIGEIWGWSAQAYQLMWTVYTIGTVRISSLWIIMIATAVLTAVVLHFFLTRTR
                     TGKAIRAVASNPELASVTGINKQKVILLTWFFGAGLAAVAGVFRAADTRLFPMLGWDIL
                     LPIFAVTILGGIGSFYGLIIAALLLGLAENFGVVLLSSIGLSTEYRMAIAFLILITVLI
                     VRPKGLAR"
     gene            28583..29512
                     /locus_tag="Ga0071115_1126"
     CDS             28583..29512
                     /locus_tag="Ga0071115_1126"
                     /product="amino acid/amide ABC transporter membrane 
                     protein 2, HAAT family (TC 3.A.1.4.-)"
                     /translation="LDLTVYLLDTLVFMGIFALLAMSLNVEYGFTGLGNFGKVAFFMAG
                     AYTYAITAALGWPFYLCLVFAALVAGALGALISLPALRLREDYLAIVTLTFGEILRIII
                     KAEQGLAGGVWGITIPSAFAGLDLTPRMTAWANVVLVWVIVVGVFVFLQLLINTPYGRV
                     LRGIREDDVAVQVLGKSFVLYKAQALMVGSAIAGVAGGLFAQYLRFIDPYMFLPLVTFL
                     VWVMLILGGPANHWGALIGAVIVEFFNRGSRFLKDYLVLPFDPNNVQFIIFGLLIILLL
                     LYRPYGLFREKPLRTGAEAEVLKWPSSP"
     gene            29494..30273
                     /locus_tag="Ga0071115_1127"
                     /function="amino acid/amide ABC transporter ATP-binding 
                     protein 1, HAAT family (TC 3.A.1.4.-)"
     CDS             29494..30273
                     /locus_tag="Ga0071115_1127"
                     /product="amino acid/amide ABC transporter ATP-binding 
                     protein 1, HAAT family"
                     /function="amino acid/amide ABC transporter ATP-binding 
                     protein 1, HAAT family (TC 3.A.1.4.-)"
                     /translation="MAILAVEGISKSFGGLQVLQSASLEVAEGTITGLVGPNGSGKTTL
                     LNTIYGLIKPDEGTVIFRGQKISGLAPYRIYDAGLAFSFQLPRLFFQLTVLDNLLLAAR
                     NQVGTSFSGALFRRRRWRRQEAELARKALQILELLGLVPLALHATGELSGGQRKLVEIG
                     RALMSDPVMILLDEPAAGVNPVLGRKIYQKLRALRDQGLTFLIIEHKLEMLLDFADRIY
                     MMDAGQVVLSGTPKEVIENPVFYATYVGETKNVTFPG"
     gene            30254..30976
                     /locus_tag="Ga0071115_1128"
                     /function="amino acid/amide ABC transporter ATP-binding 
                     protein 2, HAAT family (TC 3.A.1.4.-)"
     CDS             30254..30976
                     /locus_tag="Ga0071115_1128"
                     /product="amino acid/amide ABC transporter ATP-binding 
                     protein 2, HAAT family"
                     /function="amino acid/amide ABC transporter ATP-binding 
                     protein 2, HAAT family (TC 3.A.1.4.-)"
                     /translation="MSLFQAKNIRAGYGDVVIVDGVSLSIANGDLVAIVGPNGSGKSTL
                     LKSLVGLARLFSGQVLYDGRDVTRIAPWQTVNIGLGYVPQVNNVFTNLTVNENLEMGAY
                     CRRDKAGIKSDLEEIYQRFPELAARKKARAETLSGGERQLLAIARAMMAHPRMLLLDEP
                     LAFLSPKASGVVLNRLLQIQAEGTSLLLVEQNTVKALQNASYGYILNEGRCVMEGKGPE
                     LLADESLRERFLGLGKGV"
     gene            31096..32277
                     /locus_tag="Ga0071115_1129"
     CDS             31096..32277
                     /locus_tag="Ga0071115_1129"
                     /product="branched-chain amino acid transport system 
                     substrate-binding protein"
                     /translation="MHRKIIAVITVLVFLSAALVGCGQQAAVDKEEEVVKLGCALSMSG
                     LLGPMGTKMTDAVKLAVEEINAAGGINGKQVKLYIEDDATDPAQCLNAVKKLVEANGVQ
                     LLITGMSSGAASTIGPYLSERGVLAISPSATSPALTGEPWRDYFFRTVPSDEYQGKVMA
                     QLALDRGLERLVVFAMDNVYGVSLGEVAEQALEEGGAEVVAFIKYDPAKMDYRSELTQI
                     KSLNPDGVIHVGYNDDGVVVYQQALDLGLDTAQWIGCDGVYGTGLFKTEASATFMANAV
                     IGTRPGAPEGEEAYENFVAAYRAEYDADPEVFCDTVYDAVKLIALAAEAAGSEDPAKVR
                     DALLEVGQNYQGASGTITFDEGGDRIGGIYEIWDVVKENGEFKFQRVEKVTVE"
     gene            complement(32373..34532)
                     /locus_tag="Ga0071115_1130"
     CDS             complement(32373..34532)
                     /locus_tag="Ga0071115_1130"
                     /EC_number="3.1.11.5"
                     /product="exodeoxyribonuclease V alpha subunit"
                     /translation="LETIYGCLERITYYNEETHFIVARLQEKGKKGLTTIVGNLAGLNP
                     GEFLKLTGRWVHDKKFGLQFRVEQYETVVPATVNGIRKYLGSGLIKGIGPVMAQRIVKE
                     FGLNTLDVIENSPAELARVEGIGPKRIAMITKAWEDQREIKEIMVFLQGHGVSAAHAAR
                     IYKQYGKAAVETVRANPYRLAADIRGIGFITADRIARHLGIDPNSVMRAEEGLLYVLNE
                     LMSEGHVYYPRESLVDKAVEMLEVERGVVLTALDRLRADQRVILDEDAVYLTPFFIAEA
                     RLARRMLALREAGSTVRRLDPVQALAWVEKKLNVRLADRQKEAVALAVQSKVVIVTGGP
                     GTGKTTIIKAVVKILCALGLRILLAAPTGRAAKRVHEACGFEARTIHRLLGFSAQKGGF
                     QRDQDSPLEADVIIVDEASMIDTILMYHLVKAVPPQATLILVGDVNQLPSVGPGNVLRD
                     IIDSGRFDVVTLTEIFRQSRESRIVVNAHRINRGEFPDIRRPLDPGTATDFYFIEEDDP
                     ERVVSKILKLCRERIPKRFGFHPVRDIQVLAPMHKGVAGVENLNVELQNLLNPGGAGIT
                     RGHRVFRRHDKVMQIVNNYEKEVFNGDIGWITAINREDQELVVDFDDRTVKYEFPELEE
                     LVLAYAVSIHKSQGSEYPVVIMPVLTQHYVLLQRNLVYTGVTRGRKLVVLVGSKKALAM
                     AIRNDKPQKRYTRLRERLAEGDNNR"
     gene            34866..35186
                     /locus_tag="Ga0071115_1131"
     CDS             34866..35186
                     /locus_tag="Ga0071115_1131"
                     /product="hypothetical protein"
                     /translation="MPFEVYVPKSKQADNKPRPIVKLSKTSIVLNKISRQKLKATHLEL
                     AFDPEKRMIRIRPTKAENEAALEIRKTKVCAKGFFSNFGIDKQGKFEARYDEQENALYV
                     EL"
     gene            complement(35406..35480)
                     /locus_tag="Ga0071115_1132"
                     /Name="tRNA_Val_GAC"
                     /note="frame=."
     tRNA            complement(35406..35480)
                     /locus_tag="Ga0071115_1132"
                     /product="tRNA_Val_GAC"
     gene            complement(35571..36677)
                     /locus_tag="Ga0071115_1133"
     CDS             complement(35571..36677)
                     /locus_tag="Ga0071115_1133"
                     /EC_number="3.4.16.4"
                     /product="D-alanyl-D-alanine carboxypeptidase 
                     (penicillin-binding protein 5/6)"
                     /translation="MQLLARTSLALLIFVLCYTLPQASCAEPPRVTADAAILVDAATGH
                     VLYGKNEHHQKDPASLTKVMTAIVALEVGRPDDVVTVSKRAARFERGSIIDIRDGEQIT
                     LENLLKAALIMSANDSTIAIAEHVAGDYDLFIHWMNLKARELGATNTRFVNTHGFTHPN
                     HDSTAYDLALIARYALRIPQFAALVRTRSVTVYWHNSDRKQRIRNTNRLLHSDFEGIDG
                     VKTGTTSMAGHCLIASATRDGRQLIAVILHSDGRYYDAQKLLTYGFEIEPVEVATAGDR
                     LTRLRVRDGTRPDVTVVPAETVKLPIPQEQLPKLGKEVRLHEDLVAPIAAGQPLGEMIF
                     LIQGRELGRVALVAGYAVEREVWYKRLL"
     gene            36789..37541
                     /locus_tag="Ga0071115_1134"
     CDS             36789..37541
                     /locus_tag="Ga0071115_1134"
                     /product="polysaccharide deacetylase family sporulation 
                     protein PdaB"
                     /translation="VRIYFLSARNLRRNFFLTVLLVFVAATFYAVLLRQPAAVPTAADH
                     FPIVYKVKTKEKVAALTFDISWGEEVPRPVLDILDQEDLRCTFFLSGPWAAKHPEIARR
                     IAEDGHEVGSHGWRHENYSTFSDAMIKEEIAKAHKVLVETTGQKPSLIRTPNGDWNERV
                     VKAISEAGYQTIQWSIDSLDWKDIGPQESTKRVLDRLEPGAIILMHASDSAEQTPISLP
                     HIIKGIKEKGYKLVTVSELLKYGRGVAE"
     gene            complement(37611..38114)
                     /locus_tag="Ga0071115_1135"
     CDS             complement(37611..38114)
                     /locus_tag="Ga0071115_1135"
                     /product="sporulation lipoprotein, YhcN/YlaJ family"
                     /translation="MPSGRRRYLVMLAALMGAIFVFLAVTGCAALRRPAPPEQVPGAPP
                     GARQTLPNDPREASRLADRLAKVAAETPGVNRATVVLTGTTAYVGVNLEAEMEKERTEA
                     TKREVAKRVKDAEPRVERVMVTTDTDTVTRLKNIAEGVRRGEPVSAFADELKEINRRAT
                     PITE"
     gene            complement(38193..38912)
                     /locus_tag="Ga0071115_1136"
     CDS             complement(38193..38912)
                     /locus_tag="Ga0071115_1136"
                     /EC_number="3.5.1.28"
                     /product="N-acetylmuramoyl-L-alanine amidase"
                     /translation="LDNQRLRRRKTFCLGAAVIVLLLWGQLVPVAGAAAKPTVVIDPGH
                     GGGDPGAVDEVNGVFEKTINLQVARRTQVALVEKGIGVIMTREDDELLCYADGTFIRRH
                     IDLNERVQVANSNAAEVFLSIHSNIFYDPDCSGAEVYYFHLSEEGLLLAQEVKKALENL
                     PAPLPCKIKPANYYVLRNTAMPAILAEMGYMSHPHGGKLLLKPTYQQMLAEAFAQAVNN
                     YLEQSRLRREVSSGRGR"
     gene            complement(39069..39680)
                     /locus_tag="Ga0071115_1137"
     CDS             complement(39069..39680)
                     /locus_tag="Ga0071115_1137"
                     /product="membrane protein DedA, SNARE-associated domain"
                     /translation="MTTWLDRFLLQVTETVAAWGYWGVGVGMAIESANVPLPSEIILPF
                     GGFLVSQEVLNFWGVVLAGTVGGTVGSVISYLVGSWGGRPLVLRYGRYFGVSREKLALA
                     DRWFARYGEATVFFTRLLPVVRTFISLPAGISRMNIRRFIIYTFLGSLPWSIALTYVGL
                     LLGENWHRIKLWFHRLDYLVMGMLLMAGLYWWCRSRRHPR"
     gene            complement(39836..41290)
                     /locus_tag="Ga0071115_1138"
     CDS             complement(39836..41290)
                     /locus_tag="Ga0071115_1138"
                     /product="hypothetical protein"
                     /translation="VVRSRRPNLGVEYLEGLKRPCTLMEQRRVRIIKSSDQQCPCGRGR
                     AYRECCGKPEKVVSLAQAKWRRSSAELRQKLGEFAEEVVFLREAASAQEVYFAQIDEDI
                     QDLDDELIIERCFEWFIFDYPLSNGQTLIELFGDVCGSRLPFPEAVLLVLWQEARCNFY
                     EVKTVFPGKGVVLKDLAFGEEIWVHEPGVDDDIITGSILYVRILKVGEEYEFSTSAIGL
                     PEAFKAELNSWLKQDFQRWRRTNGQEGSTAWQEYLRSQAHRLNGYVIRLGLGLSAPVLF
                     QVRDDVPSVMPSLRSLFQGDLLKQICATREGRAQMEELLRLIQSAEEIRQIRRRLTAGR
                     TSPAPEERDEQDPGSFAWPEETYAEVASQITSGLECLGFKRKKMKSEALRLWHDFCCRE
                     RPNLRKPSAWIAAVIYAVVRREGRKRISQHRLARMYGVAPSSISSNFRRLCHALTPASE
                     RGVPVPQAELMKIEPLIHKILHQLKS"
     gene            41432..44068
                     /locus_tag="Ga0071115_1139"
                     /function="DNA polymerase I (EC 2.7.7.7)"
     CDS             41432..44068
                     /locus_tag="Ga0071115_1139"
                     /EC_number="2.7.7.7"
                     /product="DNA polymerase I"
                     /function="DNA polymerase I (EC 2.7.7.7)"
                     /translation="MARFLVIDGNSLLHRAYHAIQPLSTSTGLPTNAVYGFTNMLLRII
                     AEERPDIIVVAFDKSRTTFRHELYGEYKAQRPPMPEDLRLQLPLLKDVLQAMRIPIVEA
                     EGYEADDIIGTLVTDAVRAGHESLILTGDKDVLQLVGPRTVALLIRKGITDMDRYDPAR
                     TRERLGVDPEQLVDLKSLVGDPSDNIPGVPGIGPKTAAKLLTAYGRLETILEKLDELPP
                     RWRKQLETYSEQARLSKKLATIKTDVPELKDLNLEPWPGPDKPSLLRVFKKLEFRSLVR
                     RVTEAPAVADVPAGKQVDTFRPEYRRLDSADDLENLISAARRAGRVAVAFAGNRKSPGV
                     LALAVDTGNYLLSLGEAEAPVLNGLRGLLADDKIGKLMHNAKEFLRAGHGFPLHNLAFD
                     TMVAAYLINPLAANQKLEDVAHQYLDLVLPVDDPAAPAASAACIWRLSRCLRAELAAFR
                     LDYLYDQVELPLVSVLAAMEAAGVAVDRDQLEAMSAEFGAKIAELEARIHRLAGEKFNI
                     NSPRQLGRILFEKLELPAGKRTKTGYSTDAGVLLELAAEHEIAALLLEYRQLVKLKNTY
                     ADGLSTLVDPDTRRLHTTLHQTVTATGRLSSAEPNLQNIPIRMEAGRRIRKVFIPRNPA
                     NVLLTADYSQIELRILAHLSGDPALTAAFRENQDIHARTAAEVFGVPLEAVTPELRNRA
                     KAVNFGIIYGISDFGLARDLKVSRAEAREYIRRYFARLPGVKDYINRSIQRARERGYVT
                     TALNRRRPLPELFSSNRTVRSFGERAAINTPIQGMAADIIKMAMVRIYAALQRKNLKTL
                     MILQVHDELIFDVPSEEVCEVAPLVKTLMEEVLPLNVPLAVDLKFGPNWYEVRKFEEVT
                     RCLNYRK"
     gene            44047..44874
                     /locus_tag="Ga0071115_1140"
                     /function="DNA-(apurinic or apyrimidinic site) lyase (EC 
                     4.2.99.18)"
     CDS             44047..44874
                     /locus_tag="Ga0071115_1140"
                     /EC_number="3.2.2.23"
                     /EC_number="4.2.99.18"
                     /product="DNA-(apurinic or apyrimidinic site) lyase"
                     /function="DNA-(apurinic or apyrimidinic site) lyase (EC 
                     4.2.99.18)"
                     /translation="MPELPEVETIVHDLRRRLVGRVIQRVTVILPKVVAAPAPEEFARL
                     LAGREITGLGRRGKYLLVDLAGGWALVIHLRMTGQLVYSAKARTFPKHTHLVFYLDRGA
                     LRFTDLRQFGRVHLVPVRELDRVPGLRKLGVEPLGPEFKEHEFISRLQRSRRMIKPLLL
                     DQAFLAGLGNIYTDEALHRAGIYPERIAAGLDAREARALYRAIREVLAEGISFRGTSVQ
                     HYVDGAGQPGWFQNILRVYGKRGVPCPTCGTPVERIRCGGRSTHYCPTCQPRI"
     gene            44933..45544
                     /locus_tag="Ga0071115_1141"
     CDS             44933..45544
                     /locus_tag="Ga0071115_1141"
                     /product="putative sporulation protein YtaF"
                     /translation="LELLALFIFGIALSLDGFGAGLAYGLRRIRVPITSMLIISLTSGA
                     AISASLVLGHLATQGIAPDLARHLGGWLLIFLGLWILLQALRRSTERILRLRIPQLGIV
                     VQVLLEPLEADMDNSGCISPREAVVLGIALALDAFAAGFAIALSGLFTVFVPLFVVAGL
                     FILLNLGMAMSQRSALFLSSKVNLLPGCLLIALGVFRTFI"
     gene            45621..46211
                     /locus_tag="Ga0071115_1142"
     CDS             45621..46211
                     /locus_tag="Ga0071115_1142"
                     /EC_number="2.7.1.24"
                     /product="dephospho-CoA kinase (EC 2.7.1.24)"
                     /translation="VKVIGLTGDAGSGKSTVARILKDLGAAVIDADQVARTLTVPGSPV
                     LNEIVGTFGEEVLNPDGTLDRPRLAARVFAAPEDRARLNQITHPPVLAILKREINRVRR
                     GRGVLVVEIPLLLETGMQSLVDEIWVVTADRPVKLARLEARGVNPELAARILAAQMPQE
                     EKIKHAHRIIDNNGSLTSTREQVIKYWTELEAE"
     gene            46219..46764
                     /locus_tag="Ga0071115_1143"
     CDS             46219..46764
                     /locus_tag="Ga0071115_1143"
                     /EC_number="3.2.1.-"
                     /product="soluble lytic murein transglycosylase"
                     /translation="LRKIWFLLLLILLLVVAFNAERIGRHYYPFPHQEMIFYYAHRHNL
                     DPYLLAALIKTESNFRVDAESSRGALGLMQIMPDTSRWIAEQLGREEFDPRQLTDPEIN
                     LMFGSWYLAHLFEEFGHDPILVLAAYNGGRGNVHAWLRDARWTGEAKTLEQIPFPETRQ
                     FVRKVLLNYRIYNFLYRN"
     gene            complement(46891..49689)
                     /locus_tag="Ga0071115_1144"
                     /function="Isoleucyl-tRNA synthetase (EC 6.1.1.5)"
     CDS             complement(46891..49689)
                     /locus_tag="Ga0071115_1144"
                     /EC_number="6.1.1.5"
                     /product="Isoleucyl-tRNA synthetase"
                     /function="Isoleucyl-tRNA synthetase (EC 6.1.1.5)"
                     /translation="MDYSKTLNLPATDFPMRANLPKREPEILRFWDEINVYQLVQAKNA
                     GRPKFILHDGPPYANGHIHLGHVLNKVLKDMVVKFKSMDGYDAPFVPGWDTHGLPIEQQ
                     AIKQLGIRRHELDPVEFRRRCRDYALQFVDIQREEFKRLGVRGDWDNPYLTLQPHFETR
                     QIEIFGEMAKRGYIYKGLKSVYWCSTCETALAEAEVEYAEKKSPSIYVAFPVADGRGLL
                     PESGTAIVIWTTTPWTIPSNVAICLHPEFIYALLSSGGRHYLVARELADSFREVLGDPQ
                     AAVEREYRGEELEGVVCRHPFVDRNSVVVLDEYVTLEQGTGCVHIAPGHGEEDFALGQR
                     YGLPVISPINSKGYFTAEAGKLEGHFYLDANAVVIRELANRGALVGHSSVRHQYPHCWR
                     CKHPVFFRATEQWFASIDGFRDRLLEAIGQVQWIPDWGRERIYGMVAGRGDWCISRQRL
                     WGVPIPIFYCAACAREVITEKTIAYLKELFRTHGSDIWYAWEVEELLPPDLKCPHCGGN
                     GGFTKELDTMDVWFDSGSSHWGVLTQPDYWPELRWPADLYLEGSDQHRGWFNSSLTTSV
                     AVAGKPPYRAVLTHGFVVDEHGRKMSKSLGNVVDPAEVLKELGADILRLWVCSADYRGD
                     LAVSPAILKQLSEAYRKIRNTFRFLLGNLSDFDPERDAVTYTELTELDRYALAKLTRVT
                     DRVLKAYREYEYHLVYHTVYNYCVTDLSAFYLNVIKDRLYCELSGALTRRAAQTVMYAV
                     LDTLVRLLVPVLAFTTEEVWRHFPANGKKPPSVQLLEMPEPNPEYLNDELERRWERLLT
                     VRQDVLRVLEGARQEKLIRDSLEAEVVLYADGELLEFLRENEFQLRPIFLTSSVRIVPA
                     VEGVPDDAVAGSLLDLRVAVRRAPGTKCVRCWTYAETGVDEEHPDLCPRCARVIQEHIL
                     NA"
     gene            complement(50048..50290)
                     /locus_tag="Ga0071115_1146"
     CDS             complement(50048..50290)
                     /locus_tag="Ga0071115_1146"
                     /product="hypothetical protein"
                     /translation="VAGVWTEVPEDAELAEIKAAFANSFGRRWEGVVVGTEREVLFRFW
                     EAYVGVVDLKPHPELNVARLREEDPTVPVVGVLLG"
     gene            complement(50955..51593)
                     /locus_tag="Ga0071115_1147"
     CDS             complement(50955..51593)
                     /locus_tag="Ga0071115_1147"
                     /product="cell division initiation protein"
                     /translation="LLTPLEIRKKEFRRCFRGYDEQEVDAFLDQVIVTVEELIKENARL
                     QDLVERSEQNIARYQEIEDALKQTMVFAQKNAQELKHNVEKEAEVILQEAHAQAGQITR
                     DAARTAEQTIAEAERRAEELLRRAHQQAEHSLEEAHRRVDQLLREYQEIEKQVKVFRAK
                     FRSFLEAQLALLDDEEHGIAREVHTVTAKRNEEEKDAEDSEAEREARLA"
     gene            complement(51625..51888)
                     /locus_tag="Ga0071115_1148"
     CDS             complement(51625..51888)
                     /locus_tag="Ga0071115_1148"
                     /product="YggT family protein"
                     /translation="MNFIVEVVNVAFMVYTWLIIARIVLSWVKHNPYHPAVRFIYDLTE
                     PYLGIFRRVIPPLGMIDLSPIAALLVLQLLRGLVISLLTSLI"
     gene            complement(51885..52667)
                     /locus_tag="Ga0071115_1149"
     CDS             complement(51885..52667)
                     /locus_tag="Ga0071115_1149"
                     /EC_number="1.5.1.2"
                     /product="pyrroline-5-carboxylate reductase"
                     /translation="MGEALARGMLAAGIVTPADLMISEVREERCAYLERQFGVRTVKEN
                     KPLVNFADTLILAVKPYVISAVLAEIRPHLRPSQTVISIAAGVSLAFIEERLGEGIPVV
                     RVMPNTPALVGAGASAYSLGRFAGLRDGGRARAILEAVGRVVQVEEKLLDAVTGLSGSG
                     PAYMYVILEALADGGVRMGLPRDVSMVLAAQTMYGAAKMILETGEHPGRLKDMVTTPGG
                     TTAAGLFVLEEAAVRAGLQRAVERATEKAREINRRGES"
     gene            complement(52725..53156)
                     /locus_tag="Ga0071115_1150"
     CDS             complement(52725..53156)
                     /locus_tag="Ga0071115_1150"
                     /product="cell division inhibitor SepF"
                     /translation="LGSRKLVDRVLNFMGFEEEPEQVQQEDRPQGEKAADPRRKATVVN
                     LHAPRQVRVVVVEPKSFDEAQGIAEHLKNRRPVIVNLEHVETEVARRIVDFVSGAAFAL
                     NGSQQKVGGGIFLFVPNNVDIEGDPQESERGGIFPWMKS"
     gene            complement(53159..53866)
                     /locus_tag="Ga0071115_1151"
     CDS             complement(53159..53866)
                     /locus_tag="Ga0071115_1151"
                     /product="hypothetical protein"
                     /translation="MHAKVNVVQNLQQVRKNIAAACRRVGRNPQEVGLVAVTKSVDPER
                     MNQALAAGVDVFGESRVQELVSKQPEFPGVRWHFIGYLQRNKVKYLPGRVELVHSLNRW
                     SLARELDRRAREHGQVFRVLVQVNITRERGRFGVMPGEVAEFIRETAGLQGLQVEGLMT
                     MAPFVADPEQVRPLFREMRDLFTRLGREPGIRMWYLSMGMSNDYPVAVEEGANLVRVGT
                     AIFGPRKCTLRGG"
     gene            complement(54123..54779)
                     /locus_tag="Ga0071115_1152"
     CDS             complement(54123..54779)
                     /locus_tag="Ga0071115_1152"
                     /product="phosphate transport system protein"
                     /translation="LSNRRSFDVELADLKQDILRMASLVEQSIYKAMEALLNQDPLIAK
                     GVITGDDAIDRLRYEVENNCIRLIATQQPMARDLRVIVTGIKILTNLERMGDHAVDIAR
                     AAMCVCGRMPTKPLERIPQMARMVQHMVKDGLDAYVHGDVEKARQMCAMDDEVDEIYNL
                     TFQNLISYMEANPHSIPCVVYLLLVARYLERLADRATNIGEDVIYLVTGEWHELN"
     gene            complement(54848..55603)
                     /locus_tag="Ga0071115_1153"
                     /function="phosphate ABC transporter ATP-binding protein, 
                     PhoT family (TC 3.A.1.7.1)"
     CDS             complement(54848..55603)
                     /locus_tag="Ga0071115_1153"
                     /EC_number="3.6.3.27"
                     /product="phosphate ABC transporter ATP-binding protein, 
                     PhoT family"
                     /function="phosphate ABC transporter ATP-binding protein, 
                     PhoT family (TC 3.A.1.7.1)"
                     /translation="VENKITIRNLNLYYGDLQALRDVNLDIQERQITALIGPSGCGKST
                     FLRVLNRMNDLIEGVRVEGRVLLDGEDIYGPDVDVVQLRKRVGMVFQRPNPFPMSVYDN
                     VAYGPRIHGQKNKRRLDEIVEASLRAAALWDEVADRLFHSALGLSGGQQQRLCIARLLA
                     VEPDVVLMDEPTSALDPISTLRIEELLQELKNNYAIVIVTHNMQQAARVSDVTAFFLNG
                     EIVEAGETHKLFTKPRDQRTEDYITGRFG"
     gene            55648..55908
                     /locus_tag="Ga0071115_1154"
     CDS             55648..55908
                     /locus_tag="Ga0071115_1154"
                     /product="hypothetical protein"
                     /translation="MRAGNANEQVVGKWAKRGPWRDRLHRRLADRSIRNQGKPGYQAGL
                     PVGLGYHPQGPAATQISTGRFKRARPAMLKATRLARTLIQG"
     gene            complement(55905..57254)
                     /locus_tag="Ga0071115_1155"
                     /function="PAS/PAC sensor signal transduction histidine 
                     kinase (EC 2.7.13.3)"
     CDS             complement(55905..57254)
                     /locus_tag="Ga0071115_1155"
                     /EC_number="2.7.13.3"
                     /product="PAS/PAC sensor signal transduction histidine 
                     kinase"
                     /function="PAS/PAC sensor signal transduction histidine 
                     kinase (EC 2.7.13.3)"
                     /translation="MRRRIQRTAISSLLLLWLVLTVLWAVSAAGYLSQTVAMVLGLLFA
                     VVVAAAVPRFISEPLFRVAETAEKIAEGDLTKTIQIHESDEVGKLAQSFNQMAQRLRGT
                     LSMVTQEKNRMQAILDSMADGVIAVDGETRVILINPVVEEAFGLNEEASLGKTVLEVVR
                     DYELDRLFRQALDSGRPVQQELRILTPDPRLFRVHLTPLRGAQGGVVALFRDITERRQL
                     EKMRTEFVANASHELRTPLTSIRGFIETLWDGALDDPETARRFLTIIDEETRRLNELVD
                     DLLKLATIEERRNLFRRQPVELAEVVQRAVEIFETRARQKGLRFSVELPADLPPVAGDV
                     NLLSQVFINLLDNAVKFTDKGEIGIRAWKEDGGVAVEVRDTGIGITPEHLSRIFERFFR
                     ADKSRTSELGGTGLGLAIVKHIVEGHGGEVRVTSRPGEGSAFTVLLSTGF"
     gene            complement(57254..57946)
                     /locus_tag="Ga0071115_1156"
     CDS             complement(57254..57946)
                     /locus_tag="Ga0071115_1156"
                     /product="two-component system, OmpR family, alkaline 
                     phosphatase synthesis response regulator PhoP"
                     /translation="MPKILVVEDEKHIVELVSYALQKEGYEVLATRDGDRALEMVRTKQ
                     PDLVILDIMLPGTDGLTVCRLMRQDDQTQDIPVIILSARSQELDRVLGLELGADDYITK
                     PFSVRELVARVKARLRRSPTVRGHRRPLRLGELMINPDRLTVETAGRREQLTRTEFELL
                     WLLAANPGKVFTRDLLLEQVWGYHFGGDSRTVDVHIRHIRQKLGRLPGSLQYIETVRGV
                     GYRFREMS"
     gene            complement(57953..58780)
                     /locus_tag="Ga0071115_1157"
     CDS             complement(57953..58780)
                     /locus_tag="Ga0071115_1157"
                     /product="conserved hypothetical protein"
                     /translation="VSGSGADFTTQRVRDLLFYTIPRFARAGGVVAVFSTRRGGRSSEV
                     YATLNLGLHVGDDPETVLTNRALFCGALGLDHRHLVSCAQVHGTTVAVVGAGDRGRGAF
                     DPAQAVPGADGLATDTPGVPLISFYGDCVPLFLYDPVKRAIALVHAGWRGTLGRIGSRA
                     LAVLRKSFGSSPAEVLAAVGPAIGPCCYIVGSDLAAQFAWEFPGGDLVRRGADGAWRLD
                     LWSINRRILIEAGVKSANIAVARRCTACAPGEFFSHRASRGKTGRMAAIMMLE"
     gene            complement(58784..60343)
                     /locus_tag="Ga0071115_1158"
     CDS             complement(58784..60343)
                     /locus_tag="Ga0071115_1158"
                     /product="metallo-beta-lactamase family protein"
                     /translation="VQLTFYGAADCVTGSCFLLDTGKMRIMVDCGLFQGRKEIRQRNYG
                     SFPFAAESIDLVLLTHAHIDHSGLIPKLVKHGFKGPVLGTECTVDLCHVLMPDSGSIQE
                     AEVERKNRKAVRAGKPEVEPIYTMGDAYACLGQFSPVRYNQEVILGDGVRCRFRDAGHI
                     LGSALIEIWARDPEGETKIVFSGDLGSKGKPLVRDPEYVEEADYLVLESTYGDRVHQED
                     YTESREKLKEVIWTSYRKGGNLLIPAFAIERTQELLYDIFAFARAGELPPVNIWLDSPL
                     ASAVTNIFGDHPHCYDEEASGMLACGIDPLGLPQLNHALSVDESKALNESPGGNVIIAG
                     SGMCDAGRIRHHLKHNLWRPEATVLFVGYQAEGTLGRMLLDGAEKVRLFGEEIVVRAEI
                     VNVRGYSAHADQNTLREWVDAFRRPPERVFLVHGENPAQLALQQVLAEIGVEAYRPAWQ
                     ETVSLEPGRRPDERVWQVFSDLRSRTAQYLKANPDPESCRRVLDKLAELKEFLVAGGGG
                     RG"
     gene            complement(60513..60689)
                     /locus_tag="Ga0071115_1159"
     CDS             complement(60513..60689)
                     /locus_tag="Ga0071115_1159"
                     /product="hypothetical protein"
                     /translation="MQLPQLLPWPPSVPSALKVETTRLGPGAPQAGQVRFLPFSPIRHS
                     FSNFFWHLEQQNS"
     gene            complement(60815..61078)
                     /locus_tag="Ga0071115_1160"
     CDS             complement(60815..61078)
                     /locus_tag="Ga0071115_1160"
                     /product="sporulation protein, YlmC/YmxH family"
                     /translation="MLKVSDLRVREIVNVLDGRRMGLIKDIDIDLDNGRISALILAGSS
                     RLLGFFGREEEIIIPWGKIVKIGVDVILVEVPDYAEHYPVRR"
     gene            complement(61170..61802)
                     /locus_tag="Ga0071115_1161"
     CDS             complement(61170..61802)
                     /locus_tag="Ga0071115_1161"
                     /product="stage II sporulation protein R"
                     /translation="MRKTKVIIMGVLAAGAMLVGVCALNWTEQTVEAYNQENLIRFHIV
                     PNSDEAADQELKHQVRKAVVEAVSPLVGDIRDAGEARRVIRENLGLIQQVSEAEVAAAG
                     KDYPVEVTFGWWWFPARSYDGLTLAAGEYQAVRVTLGAGSGANWWCVLFPPLCFVNVNV
                     EAGADPDGALVNGHVPEAQGLKVKLRLAEVWARSSELVTQIAEHWSK"
     gene            complement(61833..62603)
                     /locus_tag="Ga0071115_1162"
                     /function="RNA polymerase, sigma subunit, RpsG/SigG"
     CDS             complement(61833..62603)
                     /locus_tag="Ga0071115_1162"
                     /product="RNA polymerase, sigma subunit, RpsG/SigG"
                     /function="RNA polymerase, sigma subunit, RpsG/SigG"
                     /translation="VVNKVEICGVNTSELPVLTAAEMKQLFQELKAGDPSARAKLINGN
                     LRLVLSVIQRFTNRGEYVDDLFQVGCIGLIKAIDNFDLNQNVKFSTYAVPMIIGEIRRY
                     LRDNNPIRVSRSLRDVAYKALQVRDNLANRYSREPSVNEIAKELDMPREEIVFALDSIQ
                     EPISLFEPIYHDGGDPIFVMDQISDEKNGDANWLEGIAIRDAIRKLNEREKLILALRFF
                     EGKTQMEVAEEIGISQAQVSRLEKAALNHMRKYI"
     gene            complement(62935..63660)
                     /locus_tag="Ga0071115_1163"
                     /function="RNA polymerase, sigma 29 subunit, SigE"
     CDS             complement(62935..63660)
                     /locus_tag="Ga0071115_1163"
                     /product="RNA polymerase, sigma 29 subunit, SigE"
                     /function="RNA polymerase, sigma 29 subunit, SigE"
                     /translation="MRQAWQIRLYLRLLAIKLLRNLGYRPEGHYVGSSEALPPPLTVDE
                     EAGLISRLEAGDKAVQSTLIERNLRLVVYIARKFENTGVGIEDLVSIGTIGLIKAVNTF
                     DPRKRIKLATYASRCIENEILMYLRRNSKIRGEISFEEPLNIDWDGNELLLSDVLGTDG
                     DIIYKNLEEEVDRKLLRLALQKLSQRERKIMELRFGLHNGEEKTQKEVADLLGISQSYI
                     SRLEKRIIKRLKKEIYRFG"
     gene            complement(63675..64610)
                     /locus_tag="Ga0071115_1164"
                     /function="sporulation factor SpoIIGA. Unknown type 
                     peptidase. MEROPS family U04"
     CDS             complement(63675..64610)
                     /locus_tag="Ga0071115_1164"
                     /EC_number="3.4.23.-"
                     /product="sporulation factor SpoIIGA. Unknown type 
                     peptidase. MEROPS family U04"
                     /function="sporulation factor SpoIIGA. Unknown type 
                     peptidase. MEROPS family U04"
                     /translation="VACVVYTVYLDEVLLGNVLMNFAILWLTARFCLLPWSLWRLVAAA
                     LLGAVYAVVLFFPVPAVLAEIPTKVGVSLLMLAAAFVPQPARKLGAALVVFYLASFGLG
                     GLVFGLSFFVGGSGFAPGGQGFVEVPRNHFWPIIVAALVSTWLVGRSGGTFLRRRFIRS
                     LFHVPVRISLYGRRLAVNALVDTGNQLSDPLTNHPVLVVELDAVRELLPAELQAALEAE
                     AEPDFQKMLSGLADRRWATRLRLIPFQSLGRSSGLLLGFRPDQVEVTYGWEVVRVKDVV
                     VAVYRRRLCPESSYRALVNPRLLETAAGFS"
     gene            complement(64759..65808)
                     /locus_tag="Ga0071115_1165"
     CDS             complement(64759..65808)
                     /locus_tag="Ga0071115_1165"
                     /product="cell division protein FtsZ"
                     /translation="VIDLELEANNFAIIKVVGVGGGGNNAVNRMISANLKGVEFIAINT
                     DAQALAVSLCSHKIQIGAKLTKGLGAGGNPEIGQKAAEESREELVHGLQGADMVFVTAG
                     MGGGTGTGAAPIVAEVARELGALTVGVVTRPFTFEGRKRFQQADMGIENLRARVDTLIT
                     IPNDKLLQVIDRNTSIVEAFRIADDVLRQGVQGISDLIAVPGLINLDFADVKTIMKETG
                     SALMGIGTASGDNRAAEAARMAVSSPLLETSVDGARGVLLNITGGTTLGLFEVNEAAEI
                     IAQAVDPEANIIFGAVIDESMNEEVRVTVIATGFDTDAARRAVAAAEDDLKPFNSHEDL
                     DIPAFLRRR"
     gene            complement(65885..66241)
                     /locus_tag="Ga0071115_1166"
     CDS             complement(65885..66241)
                     /locus_tag="Ga0071115_1166"
                     /product="Small basic protein"
                     /translation="VWVSIWLAVVGLVVGIGIGFNLPVFLPAAYAKYLGIAILAALDSV
                     FGGIRAAMEEKFDNLVFLSGFVGNAMMAALLVFIGDRLGVEIYIAAVVAFGVRLFHNLG
                     VIRRYLVGRKSETA"
     gene            complement(66246..66938)
                     /locus_tag="Ga0071115_1167"
     CDS             complement(66246..66938)
                     /locus_tag="Ga0071115_1167"
                     /product="Uncharacterized conserved protein YlxW, UPF0749 
                     family"
                     /translation="LQTKYLSIAAVTLILGLLIGLQVRLLEVPQPSLSPDARISALSAE
                     LNELTKENKGLREEIVDLEEKVSIAQQGVEQAEAALRAEIEKHMVVAGLTKLIGPGVEV
                     TLENVPGGDYIFAIRDEDLLRVVNELRAAEAEAIAINDQRLVASSEIRQAGPFINVNLE
                     RISPPYRIQAIGNPDKLRRELERPGGLVDTSRYLGVEVRIEVKEELVLPGYKGRPRLEF
                     VRPLKEGV"
     gene            complement(66940..67656)
                     /locus_tag="Ga0071115_1168"
     CDS             complement(66940..67656)
                     /locus_tag="Ga0071115_1168"
                     /product="Uncharacterized conserved protein YlxW, UPF0749 
                     family"
                     /translation="MAKYKFHWVLIVIGLVLGLMLSTQFRVQKEQIYAYNIERVRQLAQ
                     DVETAREEREALRARIQELRDELDKVAEESRHGNLRRELDNIRMQAGLLSVTGPGVEVV
                     LNDSSTPTQPGQNPNLYVLHDEDLLRVINELRAAGAEALAINGERLVATSEIRCIGPAV
                     VVNKDKRLAPPYTITAIGDPDTLIASLEMRDGVMATLKFWGIQVAVRRVPEAVVPAYTG
                     KTMLDYGRPLFGEGGS"
     gene            complement(67643..68353)
                     /locus_tag="Ga0071115_1169"
     CDS             complement(67643..68353)
                     /locus_tag="Ga0071115_1169"
                     /product="cell division protein FtsQ"
                     /translation="VPGPRLNWWESILFLVFLLVAGFILVNSPLFEINNITVTGNCLLT
                     DEEIRAASGLVPGSNIFRVRLGEAREQLEALPLVRQAELERRLPATVSIVIEERVPVAL
                     LNIGGNLWEVDVEAVPVRKKGTGWDGLPVITGVGVGDPNLTRVLETIVSLPDQVVQDLS
                     EVFVGPDLRYTLYTFEGIEVRLGMAERLDQKGEMLLEILSLVRQGGRKVEYIDLSEPEK
                     AVVKYAGGGDDGEV"
     gene            complement(68431..69684)
                     /locus_tag="Ga0071115_1170"
     CDS             complement(68431..69684)
                     /locus_tag="Ga0071115_1170"
                     /EC_number="2.5.1.7"
                     /product="UDP-N-acetylglucosamine 
                     1-carboxyvinyltransferase"
                     /translation="MERIIIKGGNRLKGTIKVSGAKNAVLPILGASLLCGSESVIYNVP
                     RLQDVEVMVELLAYLGARICREDHQLRIDTTRVEPREIGEDLMRRMRASNLVLGPLLGR
                     FGSLVISQPGGCNIGSRPMDLHLRGIRALGAAIDEKAGYIRARAAGLTGADIHLDVPSV
                     GATENIMMAASVARGTTILRNAAREPEIVDLQNYLNGMGARISGAGTDVIRIRGVDALH
                     SCRYSVIPDRIEAGTYLVAAAITRGDVTVQNVIPEHVEPVLAKLREAGAELEIAGEAVR
                     IHCSGRLKAVNVKTMPYPGFPTDMQPQIMALLSLAEGTSTVTENIFENRFKHVPELQRL
                     GADIRIEGNTAIIKGRGALSGASVEASDLRAGAALVLAGLAAENTTVVEQPQHIDRGYE
                     RLEEKCQILGADITRVRV"
     gene            complement(69698..70600)
                     /locus_tag="Ga0071115_1171"
                     /function="UDP-N-acetylmuramate dehydrogenase (EC 
                     1.1.1.158)"
     CDS             complement(69698..70600)
                     /locus_tag="Ga0071115_1171"
                     /EC_number="1.3.1.98"
                     /product="UDP-N-acetylmuramate dehydrogenase"
                     /function="UDP-N-acetylmuramate dehydrogenase (EC 
                     1.1.1.158)"
                     /translation="MSVYLELRAGIRGTVRANEPLSEHTTWRIGGPADYFVEPAGPEDV
                     QFVTRFAAERGLPLTVMGNGSNLLVSDTGVRGVLVKLGRGMERVLISGDVVLVQGGAKL
                     SRVIRTAAEADLGGLEFMAGIPASVGGAVVMNAGANGVCLGDRVEEVTLVDRRGEVGRR
                     SGAELGFRYRWSDLQTDGAIVTEVAFRCVPRSRTEIGREVERFLRRRRETQPLEHPSAG
                     CVFKNPAGDSAGRLIEAAGGKGLRVGNAEVSRKHANFILNLGGATARDVITLVGQVRQL
                     VSEKFGIELGLEVNLMGDF"
     gene            complement(70597..71970)
                     /locus_tag="Ga0071115_1172"
                     /function="UDP-N-acetylmuramate--L-alanine ligase (EC 
                     6.3.2.8)"
     CDS             complement(70597..71970)
                     /locus_tag="Ga0071115_1172"
                     /EC_number="6.3.2.8"
                     /product="UDP-N-acetylmuramate--L-alanine ligase"
                     /function="UDP-N-acetylmuramate--L-alanine ligase (EC 
                     6.3.2.8)"
                     /translation="VLLTPQHVHFVGIGGVGMSGIARVLLSHGFTVTGSDLKKSGITDN
                     LQILGARVYYGHSPANLGEAELVVYSSAVPPDNPELVAARRRGLPVIPRAKMLGRLMKQ
                     QKGIAVAGAHGKTTTTALAALLLERTGFDPTIIIGGETSEFGNAKAGGGNYLVAEADES
                     DGSFSLLDPAVVVVTNVEDDHLDHYRTIEAIQKAFREFISKVPRGGVAILCYDDPFLRR
                     MAAELPVPVITYGSVPDAEYSLSGFSLNSAVSGADVYWRCERLGRLELMIPGRHNLLNA
                     LAVAVLGRHLGLEFPEIAGVLRSFRGVRRRFELVGEARGVRVVDDYAHHPTEIRATLEA
                     ARQIGSKRLIAVFQPHRYTRTKYLYQEFGKAFVNADQVLLNKIYPAAEKPINGVTAQLI
                     RDEIRKHQDVEPLLFDDQEHLVAHLAAVVREGDLVITLGAGDIWRSGRALLQILGGHS"
     gene            complement(72099..73217)
                     /locus_tag="Ga0071115_1173"
                     /function="
                     UDP-N-acetylglucosamine-N-acetylmuramylpentapeptide 
                     N-acetylglucosamine transferase"
     CDS             complement(72099..73217)
                     /locus_tag="Ga0071115_1173"
                     /EC_number="2.4.1.227"
                     /product="
                     UDP-N-acetylglucosamine-N-acetylmuramylpentapeptide 
                     N-acetylglucosamine transferase"
                     /function="
                     UDP-N-acetylglucosamine-N-acetylmuramylpentapeptide 
                     N-acetylglucosamine transferase"
                     /translation="LRVIVAGGGTGGHIYPALAIAEGIKRRHPDAEVLYVGTDRGLEAR
                     IVPRVGYSFHAIPAAGLKRSPTPGNLLALLRAGRGFGASWILVRRFRPDVVVGTGGYVC
                     GPVVLAAALQGFKTLIHEQNAVPGLTNRVLSRYVDRTAITFLDALKHFPRRARVILTGL
                     PVRPEILRVNREESRKQLAVSKDQFVVVSFGGSRGARSLNLALGPVVQALRGRTEWRLF
                     HAAGTAGYEEFREQLGGASPAASLETNIVVEPYFYNIATLLGAADLVVCRAGASTIAEL
                     TVLGLPSILIPYPYATGNHQEFNARALAERGAAVLIRDRELTGERLLSTITGLRRDPRK
                     LAAMGRAAKVLAKPRALDSILDNLEKLAGTRR"
     gene            complement(73305..74411)
                     /locus_tag="Ga0071115_1174"
     CDS             complement(73305..74411)
                     /locus_tag="Ga0071115_1174"
                     /product="cell division protein FtsW"
                     /translation="LRRRIGRAPDFLLFLTVLMLLSIGLVMILSASEYSTLVHYNDSFY
                     YFKRQLLWALIGLTLMFLVMNWDYWNWRRWAVPAVALAFLLLILVLIPGIGREVYGSSR
                     WIGLGPLTFQPSEFIKLCLVVFTAYGLSRKGELVQSFTHGLLPFLVMLGAAAGLILLQP
                     DLGTAVTLAGTILIMFFAAGARMSALAGLAGTGVVAVGLVIAAEPYRMQRFLAFLDPWQ
                     DPQGSGFHIIQSLYALGSGGLFGTGLGQGKQKFLYLPAQHTDFIFAVIGEELGFVGAAL
                     VISLFAVFVWRGLRVAVAAPDSFGSLLAAGLTVGIALQAIINIGVVTGSLPITGITLPL
                     ISFGGTSLIFTLISVGILLNISKYVTGK"
     gene            complement(74412..75767)
                     /locus_tag="Ga0071115_1175"
                     /function="UDP-N-acetylmuramoylalanine--D-glutamate ligase 
                     (EC 6.3.2.9)"
     CDS             complement(74412..75767)
                     /locus_tag="Ga0071115_1175"
                     /EC_number="6.3.2.9"
                     /product="UDP-N-acetylmuramoylalanine--D-glutamate ligase"
                     /function="UDP-N-acetylmuramoylalanine--D-glutamate ligase 
                     (EC 6.3.2.9)"
                     /translation="LDLQGKNVLVVGAARSGQAAARFLAARGVSVTLTDTRGRDDLQLG
                     ELPGVNLVLGGHPDVTTGRWNLVVVSPGVPFGAPLLVQARREGIPVIGELELAWRFVRA
                     PVVAVTGTNGKTTTTALLGEVFRQAGFRTLVAGNIGVPLISEVEKYGPDDIIVVEASSF
                     QLESVREFRPRVAVILNLTPDHLDRHGSMENYVNAKAAIFANQRPSDWTVLNYDNPRTA
                     ALARRTPGTVIFFSRRHRLEQGVFVHKGQILVRDNGVETPVSATQAIFLPGAHNLENAL
                     AAVAAGWALNVGVAPLARALAGFRGVPHRLEVIGQIGGVRYVNDSKATNPEAACRALEA
                     YAEPIVLIAGGRNKGNDFNAFMEKAREKVRVLIVLGECAEEIVRAAERAGIRQVLRAAD
                     LPGAVALARNVALPGEVVLLSPACTSWDMFNNYEERGDLFRRVVQELAREAG"
     gene            complement(75874..76878)
                     /locus_tag="Ga0071115_1176"
                     /function="
                     Phospho-N-acetylmuramoyl-pentapeptide-transferase (EC 
                     2.7.8.13)"
     CDS             complement(75874..76878)
                     /locus_tag="Ga0071115_1176"
                     /EC_number="2.7.8.13"
                     /product="
                     Phospho-N-acetylmuramoyl-pentapeptide-transferase"
                     /function="
                     Phospho-N-acetylmuramoyl-pentapeptide-transferase (EC 
                     2.7.8.13)"
                     /translation="VSLFLVTTGMALVMTLALGSIMIPLLHRLKFDQRVRSDGPARHLQ
                     KIGTPTMGGVMFLFGAMVAVAVATVLPGVSRIGWAEGLAVLLVALGFGAIGFLDDFLKI
                     AYKRPLGLRAREKLAGQALIAVVLAALAVFVFGRGTELPVPFSGLLVPGGYTLELGWWL
                     FLGFTVLVLLGTANAVNLTDGLDGLAAGLFVIAALSFAVIALVMGKTWVAVVLGALAGG
                     CVGFLYFNYYPARVFMGDTGSLALGGSLAAAAVVTKSELFLLIIGGVFVIETLSVILQV
                     ISYQLIGRRIFRMSPLHHHFELVGWSETRVVNVFWTVGLVFALLGLAGIYSLG"
     gene            complement(76875..78356)
                     /locus_tag="Ga0071115_1177"
                     /function="
                     UDP-N-acetylmuramoyl-tripeptide--D-alanyl-D-alanine ligase 
                     (EC 6.3.2.10)"
     CDS             complement(76875..78356)
                     /locus_tag="Ga0071115_1177"
                     /EC_number="6.3.2.10"
                     /product="
                     UDP-N-acetylmuramoyl-tripeptide--D-alanyl-D-alanine ligase"
                     /function="
                     UDP-N-acetylmuramoyl-tripeptide--D-alanyl-D-alanine ligase 
                     (EC 6.3.2.10)"
                     /translation="MKAITLGEAKEAMGAELVQGDPGVRVERVATDTRTLVGGELFFAL
                     RGARFDGHDFVRQAIAAGAAGLVVSREVAVPPDVPVLRVEDTLRALQELARVNRRRCGL
                     PVVAVTGSTGKTTTKDLVTAVLATRLRVLATRENLNNEIGLPLTLLEIGPVHQVAVVEL
                     GMRGLGEIDVLARICQPTGGVISNVGEAHLELLGTVENIARAKGELLDHIPASGFALLH
                     ADSPALAPQVGRCRGRVTFFGEAEHARIRLLDYRAVPGGCVFRVQLWEREAEFQLPLLG
                     RHMAVNALAAVGVGLELGLTEDDIRAGLVNARLSSLRQAVVETGRLTIINDTYNASPAS
                     VKAALDVLRDLAGGRPTVAVLGGMCELGPRAAVAHREVGRACARAGVGYLVTVGELAAG
                     IADGARAAGLPALRIQSCDTTGDAVAAVRRLAPEGAVILVKGSRAFRMERVVDGLAEAA
                     VDRRSSVVGSRKSETGNSSVSGSLEDDSGAGGNRA"
     gene            complement(78334..79827)
                     /locus_tag="Ga0071115_1178"
                     /function="
                     UDP-N-acetylmuramoylalanyl-D-glutamate--2,6-diaminopimelate 
                     ligase (EC 6.3.2.13)"
     CDS             complement(78334..79827)
                     /locus_tag="Ga0071115_1178"
                     /EC_number="6.3.2.13"
                     /product="
                     UDP-N-acetylmuramoylalanyl-D-glutamate--2,6-diaminopimelate 
                     ligase"
                     /function="
                     UDP-N-acetylmuramoylalanyl-D-glutamate--2,6-diaminopimelate 
                     ligase (EC 6.3.2.13)"
                     /translation="VNLAELIRGLYLQAHSPDLEVEITGIAYDSRQVQPGFLFVAIQGL
                     VTDGHRFVPEAVSRGAAGVLLARPVTVPEGVAWAVVPDTREALAYVSSQFYGEPARGLH
                     LVGVTGTNGKTTTTHLIAALFRARHPGVGLVGTIHSAIGDEILPMRHTTPESLDLQRLL
                     RRMADAGVREVVMEVSSHGLRLGRVAGLRFDTAVFTNLSQDHLDFHVDMEDYFASKALL
                     FERLDEEALAVVNRDDPYGLRLLELSRGRVLTYGIREPADVRAGEVRVTPGGVRFTVES
                     AWGAFPVSLRIAGLFNVYNALAAVCVGLDRGFAPDEIAAVLGRVPGIPGRFERVDRGQE
                     YTVIVDYAHTPDGLENVLRAAREIARGQVIAVFGCGGDRDRKKRPLMGAISARGADYTV
                     LTSDNPRSEEPLAIIADIERGYREVRPDGYTVVPDRREAMRRAFEQARPGDVVVIAGKG
                     HEDYQIVGDRRLDFDDRREAAAILESIGYGGAYEGDNSR"
     gene            complement(79905..82055)
                     /locus_tag="Ga0071115_1179"
     CDS             complement(79905..82055)
                     /locus_tag="Ga0071115_1179"
                     /product="stage V sporulation protein D 
                     (sporulation-specific penicillin-binding protein)"
                     /translation="MQPTRIIMRKRIIALLLLGALTLFLLLLRLAYIQFFLGEHLRKEA
                     MENRMRDFPVEAKRGTIYDRNGNELVTSISADSVFAIPSQIKNPSETAQKVAIVLDMDP
                     DRIYELITRRESFVWLKRKEDFQVVQELRSLKLPGIEFVEESKRYYLKDGLAAHVVGFV
                     GIDNQGLTGIENTYESDLCGIPGQIVMEYDAVGRQIPSAVHKRYPPVPGHSLFLTLDET
                     IQYFVERELDRLVDAYQPKYAVIIVMDPQTGEILAMGNRPTFDPNRWMDYPPSTWDRNP
                     AIWYNYEPGSTFKIITLCAAIEENTVDRNRRFYDPGYIKVADRNIRCWKAGGHGSQTFE
                     EVIQHSCNSGFVEIGLGVGIDNFFKHLRGFGFGMPTGIKLPGEAHGILIPQKQATNLNL
                     ATMSIGQSVAVTPIQLTAAVAAVANGGVLMQPQLVKKVVDHNGKVVRELQPREVRRVIS
                     EETAREVQELLETVVLKGTGVNAYVDGYRVAGKTGTAQVVGPGGGYMTGRYVSSFVGFG
                     PVENPRAVTLIMVVEPQGGIYYGSQVAAPAFRNVMQDVLRYLGVPARDDLPKPEKQWIW
                     VEPEEPENVKVPQVSNLPLDEAVRELRGNNLNFITRGEGNVVHEQVPEAGATVKEGTTV
                     ILDLRAGKVDKGRQVTVPDLTGLTIKQAGTLLESLDLWLDPSGSGVAVEQSVQPGKKVD
                     RGTTIRVKFEPPAAGSPPGREE"
     gene            complement(82171..82686)
                     /locus_tag="Ga0071115_1180"
     CDS             complement(82171..82686)
                     /locus_tag="Ga0071115_1180"
                     /product="cell division protein FtsL"
                     /translation="LIAVHERADYFYYEEMRRLQAPPPVVQPVREKQIRLPLTALLVMA
                     FILGAAFSYVNALAVSVGYQAESLRAEIAKLEQEKQSLRARIDKLDSLSRVEVVAITQL
                     GMVRPTPDDVMFVAVNGANFADPDTAPVGEPAAVAGAVPNLGRDVAERPARTREQGILQ
                     AFLDFAAR"
     gene            complement(82689..83657)
                     /locus_tag="Ga0071115_1181"
     CDS             complement(82689..83657)
                     /locus_tag="Ga0071115_1181"
                     /EC_number="2.1.1.199"
                     /product="16S rRNA (cytosine1402-N4)-methyltransferase"
                     /translation="MAGFHHEPVMLAEVLEFLDPVPGGTYVDCTLGGAGHSAGILEKTG
                     GRCRLVGMDQDVNALEAASRRLAAYGDRVQLVRANFRELARVLERLGIVNVQGLLYDLG
                     VSSPQLDTPARGFAYQHDAPLDMRMDPDGEITAADLVNGLPENELADLIRKYGEERWAL
                     RIARHIGWERAKAPILTTGRLAAVVKEAVPARARRTGPHPARRTFQALRIAVNDELDAL
                     ESSLRQAVDVLAPGGRVVVLSYHSLEDRIVKDLFREFAVHCKCPPGLPVCRCGVVPRLE
                     ILTSRPRVPGEDEVARNPRARSAKLRAARKRPVVLNDQEVE"
     gene            complement(83686..84123)
                     /locus_tag="Ga0071115_1182"
     CDS             complement(83686..84123)
                     /locus_tag="Ga0071115_1182"
                     /product="MraZ protein"
                     /translation="MFIGEYQHTLDAKGRLFIPARFREGLGASFVVTKGLDRCLFLYSR
                     AEWELLEQKLRKLPFARAEARAFARLFFSGAAEVEADKQGRVLLPANLREYARLEREVM
                     VLGVSSRVEIWSRDEWERYSAQAGEAYEEIAEKIVDYDLDL"
     gene            complement(84406..85089)
                     /locus_tag="Ga0071115_1183"
     CDS             complement(84406..85089)
                     /locus_tag="Ga0071115_1183"
                     /product="hypothetical protein"
                     /translation="MKREDRKTGRFRFRRLVVLVLAGLLALALAGCNAAEKPIPEEPGN
                     ELKELLSRSAGVEGLSYRVVTQYPMWSHEARVWMQGDLVKTETVVDGETLILVVDKARG
                     ELLSYDAAAGTATRMSLGEGCAGTPESPLDYIQNLDPAEWVPGEAAFFEGLRCRRFVRE
                     EPGGKTVLYLWEEYGLPLRVETTVDGRTTVTEFRELEVGLLPEDTFDLPAGVQVMDFWE
                     GEPPE"
     gene            complement(85204..85632)
                     /locus_tag="Ga0071115_1184"
     CDS             complement(85204..85632)
                     /locus_tag="Ga0071115_1184"
                     /product="hypothetical protein"
                     /translation="LSDPVTGAVAMLLVLGLIGLSIAYILKQVGAPSGRPPTISRIRVV
                     VEQETEAQGDDPAGLGAGRQGPLYGPALVDGFPGDGAGRRSEVLPDPLRRRMDGLYGSA
                     GLFKGWKEEGDCARCARQQAGVPVVNIRFLISVGEHRD"
     gene            complement(85839..86645)
                     /locus_tag="Ga0071115_1185"
     CDS             complement(85839..86645)
                     /locus_tag="Ga0071115_1185"
                     /EC_number="3.1.3.15"
                     /product="histidinol-phosphatase (PHP family)"
                     /translation="LAVDYHLHTYRCGHARGRMADYVRIARERGLREIGFADHIPIYFH
                     APEQRPSGLAMADEELPEYVAEVLALRADNPDLPIRLGIEADYIPGREPQLAVLLERHP
                     FDYVLGSIHYLDGWGFDNPDFLDGYRGRDADVLYHRYFELLQAAARSGLFDSLAHPDLL
                     KKFGCRPRSDITPLYRKTAAVIAAAGICIEVNTAGLWAPVGEIYPHPIFLRFCCGFGVP
                     VTLGSDAHAPERVGSGLPEAIQLLKQAGYREIATFQRRRRTLIPLE"
     gene            complement(86766..87842)
                     /locus_tag="Ga0071115_1186"
     CDS             complement(86766..87842)
                     /locus_tag="Ga0071115_1186"
                     /product="hypothetical protein"
                     /translation="LFFGGGMEMWAAGGLATAIGSLPHHEPQAALDLIETWLGAIPHWP
                     QLPLRGPQEGLVLQFLNPLLQTGLLEREGEKIRFATGAADWPDRLAAFYMLYLAVEEGD
                     EDALQQFAIPPEAASGFYAFLERTAGDARGVKGQVVGPLTAAFQLTDAEGRPAYYDEQL
                     RDVVVKSVALQGRWQARALSGLGLRALIFVDEPGVSVYGQSTYITVTREMIREDLDAVV
                     DGIHAAGALAGIHSCSAVDWSILMDTRTEVLSLDAYGYFDSLLPFRAELGDFLVRGGVV
                     AWGIVPASERAFEESVESLVERLEQYWAQLSGRGITREQLQRQALITPSCGAGTLTVEL
                     AERIYALTAGVSDALRSG"
     gene            complement(87883..88146)
                     /locus_tag="Ga0071115_1187"
     CDS             complement(87883..88146)
                     /locus_tag="Ga0071115_1187"
                     /product="large subunit ribosomal protein L27"
                     /translation="MAHKKGVGSSRNGRDSRSKRLGIKRGDGQFVTAGSIIVRQRGTRM
                     HPGRNVGIGGDDTLFAKVDGLVSFQRKGKDRKVVNVVPAATL"
     gene            complement(88169..88480)
                     /locus_tag="Ga0071115_1188"
     CDS             complement(88169..88480)
                     /locus_tag="Ga0071115_1188"
                     /product="large subunit ribosomal protein L21"
                     /translation="MYAIIETGGKQYCVREGDTLCVEKLAAEAGEEVVFDRVLLIGAEG
                     GVKVGQPVVPGVRVVARVLNQGRGKKIIVFKYKPKKNYRRKQGHRQPYTRVLVEKIEV"
     gene            complement(88596..89852)
                     /locus_tag="Ga0071115_1189"
     CDS             complement(88596..89852)
                     /locus_tag="Ga0071115_1189"
                     /EC_number="3.1.26.-"
                     /product="ribonuclease G"
                     /translation="MLKKEIIVSTRDNLTRVALLENRVPMEVYLESDEEICLVGSIFKG
                     RVENVLPGIEAAFVNVGLERNAFLYVNDVLPQSPRSDRDSPEIRDLLRPGQEVIVQVAK
                     DPLGNKGPRVTMRVNLPGHYTVLMPMVNHIGISRRIEDEAERERLRELVQRTRPGGMGV
                     IVRTAARGASEEALREDLNTLYKLWADIRKREENVAAPALLYRECGLLPRIIRDLLTEE
                     IERFVLDSFAAYARALTILDTVNPQLKKRVFWDDKPDIFEFYNVNQDVNKALQRKTWLH
                     CGGYLIFDQAEALTVIDVNTGRFTGRVDLEDTVFKTNLEAAVEIARQLRLRNLGGIIII
                     DFIDMSRDDHRNRVLEVLAEEIKKDRRRTHIMGLTKLGLVELTRKKVHPSLSELLLTTC
                     PHCGGTGKISGRGGFKDWA"
     gene            complement(89846..90541)
                     /locus_tag="Ga0071115_1190"
     CDS             complement(89846..90541)
                     /locus_tag="Ga0071115_1190"
                     /product="radical SAM-linked protein"
                     /translation="VPRVRIAYRQEGPARYVSHLDVMRAFERAARRAGLPLAYSQGFNP
                     RPKMTFAAPLAVGMSGCREYVDLELETEPDPAGVFELLRQNLPNGLVPVQVQAVATGPS
                     LMSLVHRSRYIAVGDVPVGLDTGALQVGLKRFLGRGEIVVEQKRAKGVRRKNIRPGIYS
                     LSARLDGDKLCFSMELKAGSAGNVRPDEVLAVLGKDLSLVPESFAVWRTALLSRAGRLL
                     WDVKGDSIC"
     gene            complement(90528..92381)
                     /locus_tag="Ga0071115_1191"
     CDS             complement(90528..92381)
                     /locus_tag="Ga0071115_1191"
                     /product="radical SAM family uncharacterized protein"
                     /translation="MTDLERILARVEKPARYVGGELNAIVKDWRRVPVRIAFAFPDVYE
                     VGMSHLGMHILYHVVNSRDDALMERVFAPWTDMEAEMRTSGLPLFSLESHRPLRDFDVV
                     AFSLQYELSYTNVLNMLDLAGIPLESRDRDDRMPLVVAGGPCAFNPEPLAPFLDAVFLG
                     EGEDAVHDLVEVVRRYGRGNRDELLCALARLPGVYVPRFYRVEYAADGGVKQVVPLIDG
                     VPGKVVKRLVRDLDRAPFPVRPIVPYLEAVHDRAMLEVFRGCTRGCRFCQAGAIYRPVR
                     ERTLKTLLDQAGELLRHTGYNELSLTSLSTTDYSEIRKLVQTLVERHRGERVNVSLPSL
                     RVDAFAVELARAVQEVRKSSLTFAPEAGSQRLRNVINKQVTEDDLLRTVEVAFRAGWSR
                     VKLYFMLGLPTETLEDVDGIARLARMVLDKGRECEVPKGRLSVTVSISSFVPKPHTPFQ
                     WEPQAPLAVLRERQSFLQGRLKGKNLVYRWHDPEASFLEAVFARGDRRLAPALRRALEL
                     GCRLDGWRECFRFDLWQQAFAETGVEPGAYAYRSYRYTDILPWDHLDTGIDRDFLAEEH
                     ARALAGEITKDCRGEQCTGCGLCPNLEIEPQLAEVGTGAAG"
     gene            complement(92463..93341)
                     /locus_tag="Ga0071115_1192"
     CDS             complement(92463..93341)
                     /locus_tag="Ga0071115_1192"
                     /EC_number="3.4.24.-"
                     /product="stage IV sporulation protein FB"
                     /translation="LRICRIRGIQFSINIWFLALLGVYFAAGVLGKGLVAFAVVFLHEL
                     AHVWMARRKGIPVSDVELLPFGGVARMSGELVVEPRKEMAVAAAGPLTNLALCALALGL
                     GHYGIWHHELAPYFIQCNLLLFLFNLLPGLPLDGGRVCRAYLAQYVNLPAATYRMATCG
                     QFWGIVITVLGTVGLLGHLTGLDIIATGLFLFYAARRQKQEAPYLYAHHLASKNRDLQK
                     YGVLPGQVMVARGDVPVWRVTQQFVPQRYHFVYTVDGQGRYTGMVGEAEVIRALLEEGA
                     GTPLDRVRKGF"
     gene            complement(93399..94169)
                     /locus_tag="Ga0071115_1193"
     CDS             complement(93399..94169)
                     /locus_tag="Ga0071115_1193"
                     /product="Peptidase family M23"
                     /translation="MMYQLINGEENGVRLFMREKRLDWPLPQQAPRLRRTGPGRWLFRV
                     AVAAAVFVAFLVIRESQAPWGVQVREGLRYVLTTEWNYQPVVDRVVRLGLQTVNVDIPF
                     LDTRPHRSDGDVEMAIGPIDEPVLPVAGTVVREFGWVVDPVNNREWFHPGVDIAAPAGT
                     PVRAAMSGVVARVGENLTYGRYVLVEHGNETYTLYAQLENIRVKKKDQVEQGQLLAEVG
                     TKGDFPGPGVHFEYREKGALVDPLTRFTLPENGS"
     gene            complement(94321..95439)
                     /locus_tag="Ga0071115_1194"
     CDS             complement(94321..95439)
                     /locus_tag="Ga0071115_1194"
                     /product="rod shape determining protein RodA"
                     /translation="LKNLDYTLILAAIAIIALGLVTIASATQATSVSGEANFVFIWKQL
                     LGIALGTSAFVFFLFWRYEELAKYVKVLYGANLAVLLAVLLVGHSAGGAQRWVQIGPFL
                     FQPSEFAKLVVIIGLAFFLSQREGRLDRFRDLLPALAYVGVPALLILAQPDLGTAVVFI
                     AVTVGMLYIAGARPLWLGTLALGGLGSMVVWIWAHLNHGIWIPLKDYQIGRLTIFLDPW
                     SDWQGAGYHMIQSQIAIGSGGLWGRGLFSGSQNQLHFLPEQHTDFIFSVLAEELGFIGV
                     VILLSLFFILIYRGVRIAAQAKDQFGTLLATGIVSMLTFHVLTNVGMATGIMPVTGLPL
                     PLFSYGPSSMVATLTALGLLGNVWLRRQMIVF"
     gene            complement(95558..95836)
                     /locus_tag="Ga0071115_1195"
     CDS             complement(95558..95836)
                     /locus_tag="Ga0071115_1195"
                     /product="cell division topological specificity factor"
                     /translation="VLDFLARLLGRESPGSKNVAKERLRLVLVHDRAGVSPQLLQLLKN
                     DMVEVISKYMEIDEKGLSVNLERADNQVALVASIPVKKMKRVAGNPA"
     gene            complement(95858..96655)
                     /locus_tag="Ga0071115_1196"
     CDS             complement(95858..96655)
                     /locus_tag="Ga0071115_1196"
                     /product="septum site-determining protein MinD"
                     /translation="MSEVIVVTSGKGGVGKTTVTANIGCGLAMLGYKVVLVDADTGLRN
                     LDVVLGMENRIVFDLTDVIEEKCRLRQALIKDRRFEELFLLPTAQTKDKSAVTPKDMQN
                     ICSQLREHFDYVIVDSPAGIEQGFQSAVAGVEKAIVVTVPEVAAVRDADRVVGLLEAKA
                     EIRDPKLIINRLRMQMVQRGDMMTLEDMHDILGLELLGVIPDDEQVVIATNRGDPIVIN
                     ENSLSGRAFKDIVRRMLGEPVPLMNLENGEGFFNRLRRIIGLG"
     gene            complement(96679..97068)
                     /locus_tag="Ga0071115_1197"
     CDS             complement(96679..97068)
                     /locus_tag="Ga0071115_1197"
                     /product="septum site-determining protein MinC"
                     /translation="MAVQHALNGLNDSPTVLVEGILRSGQSVSFEGNVVILGDVNPGAQ
                     VTAGGNVVVMGVLRGTVHAGAAGNEQAVIVAFRLRPTQLRIANYIARSPDGEVFNPNQP
                     EIARVRDGIVVIEAFPPSGERQGKK"
     gene            complement(97260..99257)
                     /locus_tag="Ga0071115_1198"
     CDS             complement(97260..99257)
                     /locus_tag="Ga0071115_1198"
                     /product="penicillin-binding protein 2"
                     /translation="LDKKAALKRINVFLGVIVFIFLVLIARVSYLQLMETEHYRTLARE
                     NTLRLITIPAPRGEIFDRHGVKLVGNRPLYTVSLINLGQTREELEPVVERLAGILDRTP
                     EELWEAIENQSPRRYEPIRLVKDVSLEIVSRIEEEQIDDCLRGVVIELEPMREYPYGNS
                     LAHVLGYIREIQPDQLKRHKADGYRMGDVFGQAGLENAMEKILRGTKGARQVEVDAYGR
                     PVRSLGVKNPVPGNDLVLTIDLKVQQAAEAALTWAVEQAQKEGHDDCQAASAVVLDVRT
                     GEVLALASYPAYDPGIFAGDLSAEQAQALMTAPGRPFYNRAIQSTYPPGSTFKMVTAVA
                     ALETGKINHQFTVFDPGYFYHERRYTCWNPAGHGTVNVIKGLQVSCNTFFWEVGLRTGA
                     ETIAWFAREFGLGRKTGIELAGEAAGVVPTPEYKRRMVQAELDRRFGPQFEAVEEKYRV
                     KIAAAASGERREQLRREKEREIARIQARYDRYAWDLVWRDYDTLNMAIGQGINSYSPLQ
                     LANYVAAIANGGYIYQPYLVQRVTAPDGRIISEFGPQLRQRVSVSAAHLDLIREGMYRA
                     TQPGGTAYGSFFDFPLPTAGKTGTAEVLNKNDHALYVGFAPYEEPEIAVSVVVEHGGKG
                     SKLAAPVARKIMDAYFGFVSRGASAAIRNG"
     gene            complement(99273..99767)
                     /locus_tag="Ga0071115_1199"
     CDS             complement(99273..99767)
                     /locus_tag="Ga0071115_1199"
                     /product="rod shape-determining protein MreD"
                     /translation="LHMLIFALLLGLALVLESTVLQFVRVAGVKPDLVLVLVVFYAIIN
                     GSREGAFWGFMGGLAQDFLSGYYLGMNTLSLTVIGYLVGLGHTRLFRENQFVLAGIAFL
                     ATLAVEAIRYLLILSLGITVLPGEALWGLILPLGVYNAAVALLFYRRFYLSATEGILRI
                     P"
     gene            complement(99772..100596)
                     /locus_tag="Ga0071115_11100"
     CDS             complement(99772..100596)
                     /locus_tag="Ga0071115_11100"
                     /product="rod shape-determining protein MreC"
                     /translation="VRRPRIRKALAAVAFAVLLLAIMHVTGYERDELTALEAGLRDGAG
                     FVQGGIMQLGYQLREGFQHLFFFGRPAEIEELRQRIRELEGEIATLREYQLQNERLRQL
                     LDYRDNNAGAETLVADVIGRDPGNWFGVVKVNRGANHGVRCDQAVVLPAGLVGRVIAVA
                     PNTADVLLITDPRSGVGAMLQDSRTPGVVRGTLNRSHPLGMFYLTREAEAERGQLVVTS
                     GLGIYPKGIPVGRVVAVQKDAAGLTLTADIEPLVDFTHLEEVLIILNSLPGG"
     gene            complement(100599..101630)
                     /locus_tag="Ga0071115_11101"
     CDS             complement(100599..101630)
                     /locus_tag="Ga0071115_11101"
                     /product="rod shape-determining protein MreB"
                     /translation="MSIGFLSRDMGIDLGTANTLVYVKGKGIVMREPSVVAIERDSGQV
                     LAVGEEAKQMIGRTPGNIVAIRPMKDGVIADFDTTQSMIKYFINKALRGRTFLVRPRMV
                     IGVPSGVTAVEERAVREAALQAGAREAYLIEEPMAAAIGAGLPVHEPTGTMIVDVGGGT
                     TEVAVISLGGIVASRSIRVAGDEMDEAIIQHVKRSYNLMIGERTAEELKIKIGTAYPLN
                     NEETEEIRGRDLVSGLPKTVTVTSTEIYQALSEPVSAILDAIRQTLERTPPELAADIMD
                     RGIMMAGGGALLRGLDRLVSEETHMPVHLAEDPLLVVAYGSGRVLENIDILRKVLIQPK
                     KVV"
     gene            complement(101656..102348)
                     /locus_tag="Ga0071115_11102"
                     /function="DNA replication and repair protein RadC"
     CDS             complement(101656..102348)
                     /locus_tag="Ga0071115_11102"
                     /product="DNA replication and repair protein RadC"
                     /function="DNA replication and repair protein RadC"
                     /translation="LAVEYHLTIKEMALETRPRERLSAYGAQSLSDAELLAILLRSGAA
                     ATTAIDLANQLLTCFGGLRGLVDTTLEELQAVKGVGLAKAAQVKAALELGRRIASRPAE
                     RRPVVRTPEEAAGLVMEEMRHLDREHFWTLLLNTKNRVLAVEKVSIGTLNSSSVHPREL
                     FKNAIRKSAAALILAHNHPSGDPMPSQQDLELTRRLAAAGELIGIKVLDHIIIGDNRFT
                     SLRAQGLV"
     gene            complement(102430..103020)
                     /locus_tag="Ga0071115_11103"
     CDS             complement(102430..103020)
                     /locus_tag="Ga0071115_11103"
                     /product="septum formation protein"
                     /translation="LPRIILASASPRRRELLKNLGLKFDIMVEDVDEGFPGRNPSAMVE
                     ALAERKARAVAVRVRDSLVIGADTVVFWRGTVLGKPAGPEQAATMLAGLSGDAHEVYTG
                     VALVRAGDLHTVVDHECTRVRFRVLTTDEIAWYVNSGEPLDKAGAYGIQGRGGLFVRGI
                     EGCYFNVVGLPLAKLALLFRRLDVDLLGLLDKS"
     gene            complement(103025..103270)
                     /locus_tag="Ga0071115_11104"
     CDS             complement(103025..103270)
                     /locus_tag="Ga0071115_11104"
                     /product="protein of unknown function (DUF4321)"
                     /translation="LARTRNPWILIILLVFGGLAGSAVGQALSPTFPFLDPITSAGLAP
                     GVLDLRFMTITFGFSITIGPLTLLGFLLGYLVYRRI"
     gene            complement(103354..103818)
                     /locus_tag="Ga0071115_11105"
     CDS             complement(103354..103818)
                     /locus_tag="Ga0071115_11105"
                     /product="Enamine deaminase RidA, house cleaning of 
                     reactive enamine intermediates, YjgF/YER057c/UK114 family"
                     /translation="MSAEERIKVLGLAVPPAPRPVAAYVPGVEVDGLVFTSGQLPVADG
                     DLRFRGRVGAEVSPEDGYKAARLCALNCLGVIRSLAGSLDRVERVVRLAGYVRSAPGFG
                     GQPAVVNGASELVLEVFGEAGRHARAVMGVSELPLGAPVELEMIVKLKKI"
     gene            complement(103865..104860)
                     /locus_tag="Ga0071115_11106"
     CDS             complement(103865..104860)
                     /locus_tag="Ga0071115_11106"
                     /product="cation:H+ antiporter"
                     /translation="LVYLYLATALVVILLGAKFFTNGVEWLGVKLGLARGAVGSVLAAI
                     GTALPETMIPVVAILLGHGTASHEVGIGAILGAPFMLATVGFFLAGLAALVLVRRRGSV
                     LLRPQPEMLRRDLGFFLGAYTLAITAAFLPASLRPVVAVLLIGGYLAFLVRALTQGERC
                     GAGDDTGPLLVAPRSLDPHLVLVLGQVACAFLLILGGAKVFVQGIGTLAHEFGVAPLIF
                     ALLVAPVATEMPELFNSLIWLREKKDTLALGNITGAMVFQSSVVPAIGISFTSWQLTPA
                     AFLSAGLAVASAWTAFLYARRLGYLGGWLLTLMGGGFYLLFVVMVLSSLA"
     gene            complement(105113..106414)
                     /locus_tag="Ga0071115_11107"
     CDS             complement(105113..106414)
                     /locus_tag="Ga0071115_11107"
                     /EC_number="6.3.2.12"
                     /EC_number="6.3.2.17"
                     /product="dihydrofolate synthase / folylpolyglutamate 
                     synthase"
                     /translation="MGYEETLDAVRKLAATGMEFGLERVRYLLASLGDPHEGLLAAHVG
                     GTNGKGSVAAMLTAVTRAAGLRVGTFTSPHLTSYTERFLLDGQPVAPERLADLITTYWD
                     QLAAAARSVRPTEFELHTALALTLFREEQVDVAVLEVGLGGRLDATNVVRPAVAVITNV
                     SLDHQDILGETVAEIAREKAGIVKPGVPLVTAAGGEALEVISAACRERGAPLIRVGADV
                     RWEPLTSSLRGQVLNIYGLKAHYPEVTLPLAGWHQQVNAACAVAAAEVLAEREPALGPR
                     AIRDGLAATAWPGRFEVFAGQPAVVLDAAHNPAAAAALRDTLVAHFPERRIVLVFGILT
                     DKDWAGVTAALAPVVDAVVVTRPPANRAGDWERVAVEVRKYCAEVYTEAGNRVAVDHAR
                     NLAGAEGVVVITGSIYLIGAVRPHLVQSLRLEKP"
     gene            complement(106497..109148)
                     /locus_tag="Ga0071115_11108"
                     /function="valyl-tRNA synthetase (EC 6.1.1.9)"
     CDS             complement(106497..109148)
                     /locus_tag="Ga0071115_11108"
                     /EC_number="6.1.1.9"
                     /product="valyl-tRNA synthetase"
                     /function="valyl-tRNA synthetase (EC 6.1.1.9)"
                     /translation="MGRSNIPSVYDPQKVEEKLYRRWEEEGLFRPVKNDRQAAYAIVMP
                     PPNVTGELHMGHALNNTLQDILIRWRRMQGYETLWVPGTDHAGIATQARVEEQLAREGL
                     SKYDLGREKFLERVWEWKHNYGHRITTQLRRLGASCDWSRERFTMDDGCSAAVREVFVR
                     LYEDGLIYRDDYIVNWCPRCNTVISDIEVEHQDVPSQLYHLRYPIKDSTESIVIATTRP
                     ETMLGDTAVAVHPRDDRYRHLVGRTVILPLIGREIPIITDEHVDPEFGTGALKITPAHD
                     PNDFEIGQRHGLPQVQVIDAKGRMTAEAGRYRGLDRWECRQQVLTDLKRQGLLVRIEDL
                     EHAVGHCYRCQTVVEPMLSKQWFVRMKPLAEPAMEAVRDGRIQFIPARFTKIYLNWLEN
                     IRDWCISRQLWWGHRIPVWYCRDCEKVVASRTDPAACPACAGTQLEQDPDVLDTWFSSA
                     LWPFSTLGWGWPDETPDLERFYPTSVLVTGRDIIFFWVARMIFSGLKFMDREPFREVFI
                     HGLVLDALGRKMSKSLGNGVDPIEVIEKYGADSLRFMLTIGNTPGNDLRFHFEKLEGAR
                     NFANKLWNASRFVLMNLDGYRPGAAAPENMELADRWILSRFEYTRERVSTGLEAFELGE
                     AARALYEFIWSEFCDWYIELVKPRLYQGTPIERAVAQDVLVRVLRGTLELLHPFMPFIT
                     EEIWQHLPHEGETIMHAPWPAAQPVLRDEDAEREIAYLIEATRAIRHLRSEMNVPPTRR
                     AEAVVVIPDDRIRALVERWRGYIENLANTSVRVARVLETRPELTAHAVERGMEIFVPLA
                     GLIDIDREAERLARELAQVEKDLSRVNGKLANPAFVAKAPPEVVEKERGKQAELAEKRQ
                     ALASWLQVLRSN"
     gene            complement(109184..109303)
                     /locus_tag="Ga0071115_11109"
     CDS             complement(109184..109303)
                     /locus_tag="Ga0071115_11109"
                     /product="hypothetical protein"
                     /translation="MNKYGGGGGDYAFVVTCGGDKLPVWLPRAGIVDMPGETK"
     gene            109337..110332
                     /locus_tag="Ga0071115_11110"
     CDS             109337..110332
                     /locus_tag="Ga0071115_11110"
                     /product="NitT/TauT family transport system 
                     substrate-binding protein"
                     /translation="MRKHLVLVATLFILASAGAALWFFTQPKPQVEVHQLEVRETAREV
                     GYLPHYVAAALGYFEAYDLHLTLSTAPRGVLDPKNETADMFLVPLDRLMVIGPVAFAGF
                     TQRDPNFLLGREAMPDFTWEGLKGGMIIGDPPDTAGEVALEEILRRYELIPQTHVTIVQ
                     HLPVHLRVGTFLAGSGDYIIVPDPMAAYLEKSGSAHVLAALAESGQIPARVCAATPEFL
                     QNHPDAALSYTLAVFQAQDWIEKHSPQEIAVVSAPFFPYLDLETLTRVIARNKEAGLWA
                     KNPLIDEKHYRNLQDWLIRSGELLQAVPYNEAVEPSFAREAVEQGVLSFE"
     gene            complement(110395..110733)
                     /locus_tag="Ga0071115_11111"
     CDS             complement(110395..110733)
                     /locus_tag="Ga0071115_11111"
                     /product="hypothetical protein"
                     /translation="MALSDLIDEFNEVKGGVVWETKKRSLFDKNIRDVVLVDKTVGKSH
                     FKIYRNENFEFVFEHAGPFGERKLAVDLHQVDHHDGIRIVLGWSPEETVMKVSNTTLDP
                     RAVIVTAS"
     gene            complement(110874..113276)
                     /locus_tag="Ga0071115_11112"
     CDS             complement(110874..113276)
                     /locus_tag="Ga0071115_11112"
                     /EC_number="3.4.21.53"
                     /product="ATP-dependent Lon protease"
                     /translation="MDSVRRVLPLLPLRGILVFPYMVIHLDVGREKSVKAIEEAMIQDR
                     YIFLATQKEAQTDDPGVDDIYQVGTVAEVKQLLKLPGGTIRVLVEGLARARILNYNASE
                     PYFLVEIEQYIEQYEKSAQLEALMRNLVHQFEQYVKLSKRIPPETVVSVVNIDDPGRLS
                     DIVVSHLPLRIEDKQRILESVEITDRLENLCAILSKELEIVELERRINVRVRKQMEKTQ
                     KEYYLREQIKAIQRELGEKDERVAEGEEYREKIAEAKLPKDVEEKALKEVERLEKMPPM
                     AAEATVVRNYLDWLLALPWTKSTRDRLDINMVQQILDEDHYGLHKVKERIIEYLAIRKL
                     AKKMKGPILCFVGPPGVGKTSLGKSIARALERKFVRISLGGVRDEAEIRGHRRTYVGAL
                     PGRIIQGMRTAGSKNPVFLLDEVDKMSMDFRGDPSAALLEVLDPEQNNAFSDHYIEIPF
                     DLSNVMFITTANLAYNIPRPLMDRMEVIYISGYTEEEKLQIALRHLIPKQLKEHGLSRE
                     NLTISENAVRRLIREYTRESGVRNLERQIASLCRKTAKEIVADNNNKRKRIRMTIKNIE
                     QFLGIPQYRYGTAEKSDQVGVATGLAWTEVGGDTLFIEVTACKGKGALTLTGKLGDVMR
                     ESAQAGYSYVRSRAATLGIDEQFYEKVDIHIHIPEGAISKDGPSAGITMATALASALTG
                     RKVRHDVAMTGEITLRGRVLPVGGLKEKILAAHRAGIKTIIMPLENKKDLEDIPQNVKS
                     KLEFILVEHMDEVLEAALRLDNYKSETRLPTTTQPEVSYQTVVHNVP"
     gene            complement(113518..115221)
                     /locus_tag="Ga0071115_11113"
     CDS             complement(113518..115221)
                     /locus_tag="Ga0071115_11113"
                     /EC_number="3.4.21.-"
                     /product="Lon-like ATP-dependent protease"
                     /translation="LDEFGPGFSSLILLLQVFFGVIIGLYFWNLLKAQQGSKVAMEKGS
                     RSEIEKLRKLRSISLTVPLAEKTRPTSFDEIIGQEEGVKALRAALCGPNPQHVIIYGPP
                     GIGKTAVARLVLESARNNPQSPFGKEARFVEIDATTARFDERGIADPLIGSVHDPIYQG
                     AGPMGMAGIPQPKPGAVTKAHGGILFIDEIGELHPVQMNKLLKVLEDRKVFLESSYYNP
                     DDHQVPQHIHDMFQNGLPADFRLVGATTRMPDQLPPALRSRCMEIFFRPLTPDQVGQIA
                     ANAAARMDFQLNDRVLGVIKKYAQNGREAVNIVQLAAGLVLTESRDRITLADVEWVIHS
                     GQYSPRPERSIPAVPAVGLVNGLAVYGPNAGVMLEIEATATPVKKGAGKLIVTGVVDEE
                     ELGGAGRVVRRKSLARGAVENVLTALKEVCRFNPEDYNLHVNFPGGTPIDGSSAGVAVA
                     TALCSAIFRVPVSNEVAMTGEVSIRGLIKPVGGIVAKVEAAAKAGAKRVFIPAENYQEI
                     FRGYQGMEVIPVEHLTQVLEGALLQFPEAISGSGLFRTGALSARPVSSIS"
     gene            complement(115363..116619)
                     /locus_tag="Ga0071115_11114"
                     /gene="clpX"
     CDS             complement(115363..116619)
                     /locus_tag="Ga0071115_11114"
                     /gene="clpX"
                     /product="ATP-dependent Clp protease ATP-binding subunit 
                     ClpX"
                     /translation="MFNEKGQLKCSFCGKLQDQVKKLVAGPGVYICDECIELCNEIIEE
                     ELSEDLGLELRDIPKPVEIKDYLDQYVIGQEHAKKILSVAVYNHYKRINLGGKLEDVEL
                     QKSNIVMLGPTGSGKTLLAQTLARFLNVPFAIADATSLTEAGYVGEDVENILLKLIQAA
                     DYDVEKAEKGIVYIDEVDKIARKSENPSITRDVSGEGVQQALLKILEGTVASVPPQGGR
                     KHPHQEFIQLDTTNILFICGGAFEGIDKIIQNRVAQKTMGFGAELTLKRDRKLGEILRH
                     ILPQDLLRYGLIPEFVGRLPVIVTLDPLSQEDLVRILTEPRNALVKQYEKLFEIDGVTL
                     EFQEEALQAIADETIRRNTGARGLRAILEDIMLNVMYEIPSRGDVAKCTISRDTVVKRE
                     SPMIITIERSNKKIKEGVM"
     gene            complement(116635..117231)
                     /locus_tag="Ga0071115_11115"
     CDS             complement(116635..117231)
                     /locus_tag="Ga0071115_11115"
                     /EC_number="3.4.21.92"
                     /product="ATP-dependent Clp protease proteolytic subunit 
                     ClpP (EC 3.4.21.92)"
                     /translation="MSILVPIVVEQTARGERAYDIYSRLLKDRIVFIGGAIEDHLANLV
                     IAQLLFLEAEDPDKDIHLYINSPGGQVTAGMAIYDTMQYIRPGVSTICLGQASSMGAFL
                     LAAGMPGKRYALPYARILIHQPLGGVQGQATEIDIHAREILRTRQVINELLSKHTGQPI
                     EKIERDTERDFFMSAEQAREYGIIDEVITVRKKAK"
     gene            complement(117297..118640)
                     /locus_tag="Ga0071115_11116"
     CDS             complement(117297..118640)
                     /locus_tag="Ga0071115_11116"
                     /product="trigger factor"
                     /translation="LAIMKATAEKIDTNRVELEVELEPERLSRVMDQAYRRLVKKASIP
                     GFRPGKAPRKVFENYYGKQLLYEDALERLIPEAYLEAVKDTGIQPVSQPEVDVVQLEEG
                     KPVIFKAKVDVKPEVTLGDYRGLKVEKGVVEVSEADVDRELENLRNRYAKLVTIDDGAV
                     QMGDIITIDYEGTIEGEPFEGGSGTDRSVEVGKGFVARDFDEKLVGLTVGETREIPLTI
                     PEDFPKKEIAGKEALIKVTLKAIRRKELVPLDDEFAKDVSEHDSLQALREETRNKLLEA
                     AEKKAESDLRNALIQQAVANAQVEIPESMIKTRLDAMVEEVMRPVAQQGMSKEEFLRLT
                     NRTEESLRAEMYPRAEEDLRKELVIDRIAEVEGVEVSEEEVEAELEKMAAFYRLEPARL
                     REILEQNDGLESVRAVIRRDKAVDLLVSNAETVEKTGKDTPEAEEQGE"
     gene            118888..119742
                     /locus_tag="Ga0071115_11117"
     CDS             118888..119742
                     /locus_tag="Ga0071115_11117"
                     /EC_number="2.1.1.220"
                     /EC_number="2.1.1.219"
                     /product="tRNA 
                     (adenine57-N1/adenine58-N1)-methyltransferase"
                     /translation="LEFGAGELVIFLDHQERSYLQRLHPEGRLQTHHGYVPHAEVIGRE
                     PGVALITSKGKELFVFRPTLVDFTMNMPRKSGIIYPKDTAYILLWADVRPGSRVVAGGV
                     GSGALLLALARQVGPSGFVWGYDVRQDMLDFAARNLREFLGETGNLALSLRDVYERIDE
                     RQVDSVILDVPEPWRAVDQAALALRPGGVFVAYVPTIRQAESLTAALRGSNRFGLVETV
                     EILVRNWHIRNRSVRPNHRMVGHTGFLTIARQIIRPEGQAPTEALETDPESVTETSPPN
                     DQI"
     gene            complement(119846..119921)
                     /locus_tag="Ga0071115_11118"
                     /Name="tRNA_Lys_TTT"
                     /note="frame=."
     tRNA            complement(119846..119921)
                     /locus_tag="Ga0071115_11118"
                     /product="tRNA_Lys_TTT"
     gene            complement(119981..120056)
                     /locus_tag="Ga0071115_11119"
                     /Name="tRNA_Gln_TTG"
                     /note="frame=."
     tRNA            complement(119981..120056)
                     /locus_tag="Ga0071115_11119"
                     /product="tRNA_Gln_TTG"
     gene            complement(120062..120138)
                     /locus_tag="Ga0071115_11120"
                     /Name="tRNA_His_GTG"
                     /note="frame=."
     tRNA            complement(120062..120138)
                     /locus_tag="Ga0071115_11120"
                     /product="tRNA_His_GTG"
     gene            120287..120370
                     /locus_tag="Ga0071115_11121"
                     /Name="tRNA_Leu_TAG"
                     /note="frame=."
     tRNA            120287..120370
                     /locus_tag="Ga0071115_11121"
                     /product="tRNA_Leu_TAG"
     gene            complement(120879..120954)
                     /locus_tag="Ga0071115_11122"
                     /Name="tRNA_Arg_TCT"
                     /note="frame=."
     tRNA            complement(120879..120954)
                     /locus_tag="Ga0071115_11122"
                     /product="tRNA_Arg_TCT"
     gene            121381..121572
                     /locus_tag="Ga0071115_11123"
     CDS             121381..121572
                     /locus_tag="Ga0071115_11123"
                     /product="hypothetical protein"
                     /translation="MSANYKEIIDNNVADMIRRYSPQKAEPASAQTAAPPAAKPADSPA
                     VGAAKESFFTRLWKSIFK"
     gene            complement(121644..121717)
                     /locus_tag="Ga0071115_11124"
                     /Name="tRNA_Gly_TCC"
                     /note="frame=."
     tRNA            complement(121644..121717)
                     /locus_tag="Ga0071115_11124"
                     /product="tRNA_Gly_TCC"
     gene            complement(121777..122376)
                     /locus_tag="Ga0071115_11125"
     CDS             complement(121777..122376)
                     /locus_tag="Ga0071115_11125"
                     /EC_number="3.6.1.66"
                     /product="XTP/dITP diphosphohydrolase"
                     /translation="MAQLVLATRNEGKVKEIAALLAPLGIEVVSLAAFPEIPEIPEDGD
                     TFVENALAKARAVAARTGQLVMADDSGLEVDALNGAPGVHSARFAGEPRDDARNNQKLL
                     RLLEGVPWEQRSARFRCVIALVTPGGMERVAEGVCEGFIGYEPRGTGGFGYDPLFYVPE
                     FDRTFAELDLDTKNRISHRGRALMAVQKLVAKMLGC"
     gene            complement(122387..123127)
                     /locus_tag="Ga0071115_11126"
     CDS             complement(122387..123127)
                     /locus_tag="Ga0071115_11126"
                     /EC_number="2.7.7.56"
                     /product="RNAse PH (EC 2.7.7.56)"
                     /translation="MVRVDGREPAEMRPVRIVRHYNKHAEGSVLIEVGDTRVICTATIE
                     DRVPAFLKGAGKGWVTAEYGMLPRATGVRVVREAVKGHPGGRTFEIQRLIGRSLRAVVD
                     LEALGERTVILDCDVIQADGGTRTAAITGAFVALVDALQTLVTEGMLPRLPVRDYVAAV
                     SVGIFEGEVVLDLCFAEDSAADVDFNVVMTGAGRFVEIQGTGEHATFDRAGVDRLLELA
                     VEGIRGLVAEQRAVLGTLGEQIGE"
     gene            complement(123167..123925)
                     /locus_tag="Ga0071115_11127"
     CDS             complement(123167..123925)
                     /locus_tag="Ga0071115_11127"
                     /product="Ribonuclease BN, tRNA processing enzyme"
                     /translation="VELTVLGCWAPYPRAGGACSGYLVRDAETVILLEAGNGSLSRLLE
                     IMDFRKLSAVIVSHFHADHCADLFCLRHALKGARRDGSRSEPLALFAPGEPGNDFQRLA
                     GDSDAFLARPIESLPAANGTRRVSVGRLKLEFLPTHHSLPGYGLAITGGDRRLVYSGDT
                     AYFPELARFWAGARLLLCEASGFARDAWQIGQVHLTARQAGELARESGAARLLLTHFCP
                     EYDVEALCAEAAQVCRCPVLPAREGETYTC"
     gene            complement(123938..124984)
                     /locus_tag="Ga0071115_11128"
     CDS             complement(123938..124984)
                     /locus_tag="Ga0071115_11128"
                     /product="Benzoyl-CoA reductase/2-hydroxyglutaryl-CoA 
                     dehydratase subunit, BcrC/BadD/HgdB"
                     /translation="MPRCAAPRKEENGTSVFRECVSKRVGITTTIPVEVVFAAGWVPVD
                     LNNLFISSADPRLLVEEAETAGYPRNVCAWIKGIYATVLRDRELRTVIAVTQGDCSNTH
                     ALMETLQLAGIHTIPFAYPFDRDYDLLKLQVEKLMGFFGVDWPEVQKVKQRLDLVRRAI
                     RELDRLTWEENRVGGWDNHFFQVSCSDFGGDPEKFEARVRDFLARAKNSPPRKEAIRLG
                     YIGVPPINVDIYEFLEKRGARVVYNETQRQFAMPFDTDDLVEQYRLYSYPYGIFYRLQD
                     IQREIERRAIHGVIHYAQSFCFRQIEDLIVRHELKVPILTMEGDKPGQLDARTRIRLEA
                     FLEMLAWK"
     gene            complement(125041..125865)
                     /locus_tag="Ga0071115_11129"
                     /function="glutamate racemase (EC 5.1.1.3)"
     CDS             complement(125041..125865)
                     /locus_tag="Ga0071115_11129"
                     /EC_number="5.1.1.3"
                     /product="glutamate racemase"
                     /function="glutamate racemase (EC 5.1.1.3)"
                     /translation="LAQGAIGLFDSGVGGLTVAEEVFRILPGERVIYFGDTVNVPYGGR
                     PVAELISFADRIISFLCDQGARYIIFACNTSSAVSLQVMRARFDVPMMGLIEPGAAEAV
                     RLSTTGSIGLIATEATVGAGAYQAAINRINPHCRVFSRATPRLVPLVEAGELDSPRAEQ
                     VVREYLAPLQHSGIDTLILGCTHYPFLRKVITRVLGPEICVVDPAAATVRAAKLDMYRR
                     GLLPSNPNPRHNAEPLAGHRYFVSGEAVRFMAVARKFLGRAPEPVTEIRLPA"
     gene            complement(126040..128046)
                     /locus_tag="Ga0071115_11130"
     CDS             complement(126040..128046)
                     /locus_tag="Ga0071115_11130"
                     /EC_number="3.5.1.28"
                     /product="N-acetylmuramoyl-L-alanine amidase"
                     /translation="MLYKFALLAAFLFLTTGLGFQLSKCAEATQVAVVQGDVVNLRSGP
                     GWSSPGVPAHLVVGQVRRGERLPVVGKSGDWLQVRRADGQAAWIAGQLVRVEGNSLPLP
                     SQPVGQVAVVQGSVVNLRGGAGLGYPVVGQALRGDSLLVVGRSGDWVQVRRADGGTAWI
                     AGWLVRVEGESLPLSSQPVGQVAVVQGDVVNLRSGPGWSSPGVPAHLVVGQVRRGERLP
                     VVGKSGDWVQVRRADGQAAWIAGQLVRVEGESLPLPSQPQPQPKPTEPKPGILQPPASP
                     DQTEPLADKELNGVAMVRVDAVDVRSQPGNHYTAIAQATRGFKLPLVSQRRNWYQIRLP
                     NGNLGWVESSAVEVDFEAIVPPSRGEDREKPVAPGTYGVRVSGNRVLITVESTAPMTYR
                     AFRLTAPDRIVVDIDGFAEEQLPDRTLASPVVERIRTGIVDGQFRLVCDLKRGLSHTRY
                     RTELSSNRRTLTIEIYAADSVMDNRVIVLDPGHGGRDPGAIGPTGLREKDVCLDIALEA
                     ARLLRQKGAQVILTRTSDQFVELARRAEIANQAGADVFVSIHNNANVDHSKHGISTYYW
                     PYPDVAAPGQVAARQNLARALQDALVSELGRHDLGLYQARFAMLRATNMASALVEVAFI
                     SNFEEEELLADRDFRLRAAAAIAEGIIAYFRPD"
     gene            complement(128212..128748)
                     /locus_tag="Ga0071115_11131"
     CDS             complement(128212..128748)
                     /locus_tag="Ga0071115_11131"
                     /product="Sporulation and spore germination"
                     /translation="MSKMYRPLVLMVALILILLAAGCWSGKASESNNNKARVLGESDRT
                     EVVLYFCDRDGHLVVEFRELAEGDNLPEAVLRELIRGPETNELLPTVPEGTTLNGVVVK
                     DGLARADFSPELKTNHWGGSLGETITVYSIINTLAQFPEVKRVQILIDGQEVDTLSGHL
                     DLSEPLTPNLELVKK"
     gene            128907..129830
                     /locus_tag="Ga0071115_11132"
     CDS             128907..129830
                     /locus_tag="Ga0071115_11132"
                     /product="Putative peptidoglycan binding domain-containing 
                     protein"
                     /translation="MWKVTITILTFFLFTVPAAAGESPYLVCPVNCEYQRPLYLNNVNP
                     LQGDDVRELQEQLQEAGLYTGEITGIYGPRTAAAVRALQEMNNHEPNGVMAQDTWYLLG
                     LVAEPVTEKEPFPPPKGEVDLIIDVQNRTLTVLNDGYPYRQFPVAVGKAETPTPVGNWS
                     IRRKALNWGTGFGTRWMGLTVTWGIYGIHGTNKPYSISTRASHGCIRMFNQHVEELYPW
                     VEVNTPVHIVGNIMGPERRPTLVLGDRESGVLEIQRLMQKHGYYDGPIDGIFGPQLQRA
                     VIQFRKDHNLRHDNRVDREMYQLLGL"
     gene            complement(129840..130754)
                     /locus_tag="Ga0071115_11133"
     CDS             complement(129840..130754)
                     /locus_tag="Ga0071115_11133"
                     /product="hypothetical protein"
                     /translation="LKKVVSVSLGSSKRNKTVVVELLGEQFEISRIGTDGDFQKALSIL
                     RELDGKVDAIGLGGIDVFLYIRDRQYAIRDGLKLMRAVRKTPVVDGSYLKKTLEREVVL
                     YLAGETDLIPPGTRVLMVSAADRFGMAQAFMDAGCVTTFGDLIFVVGIPYPIRTVDQLE
                     RLARLLLPFFVKLPFRMLYPTGKKQDLHDDRKARRFASFYREADVVAGDFHLIRRYLPP
                     KLDGKIIVTNTTTATDVELLRERGASYLVTTTPEYEGRSFGTNVLEGVFVTLIGKPWEQ
                     IIPDDYLHLLRQLDFKPRIVKLN"
     gene            complement(130964..132097)
                     /locus_tag="Ga0071115_11134"
     CDS             complement(130964..132097)
                     /locus_tag="Ga0071115_11134"
                     /product="Site-specific recombinase XerD"
                     /translation="MPSVRKRGDGRYTITVYLGTDDNGRQLRHYETFYGTERQAKRYAQ
                     DLDARLRRDPAGPRKAAISLGEYLQRWVRELRGSVSERAWETYEWHVRRLVPVVGHLSL
                     YGVTAPDLRAALAGAYPELAPKTVQGIYATLRAAIRRAAADQIIPHDPSAGIRAPRVPR
                     RRRRVLTPAELAAMLDAARPYKYYIVVRILALTGMRLGEVLGLRWSDVDLDAGTITVRR
                     SIDTRRRRPKPEGDEAKTATSVRTIRLDPETVDLLAGLRRARLAGRVTPLHIDDRYVFG
                     PGDRPLGEYSVRRTLNAALARAGLPHIRVHDLRHGAGSILVADGVDLATAAALLGHTPE
                     TLLRVYAHSLRSGESLAGRLAARRDCDTDCDRDGGRH"
     gene            complement(132097..132348)
                     /locus_tag="Ga0071115_11135"
     CDS             complement(132097..132348)
                     /locus_tag="Ga0071115_11135"
                     /product="DNA binding domain-containing protein, 
                     excisionase family"
                     /translation="VQKIYTVAEVAKVLRAKRIFVYDEIRMGRLRAFQLSPRRIRISEA
                     ALEEYLATREQEFEKEIAWQAQKSFSTERPRVTRGFGR"
     gene            complement(132500..132913)
                     /locus_tag="Ga0071115_11136"
                     /function="T/G mismatch-specific endonuclease (EC 3.1.-.-)"
     CDS             complement(132500..132913)
                     /locus_tag="Ga0071115_11136"
                     /EC_number="3.1.-"
                     /product="T/G mismatch-specific endonuclease"
                     /function="T/G mismatch-specific endonuclease (EC 3.1.-.-)"
                     /translation="MTDTVDPETRSRIMSRVRGRDTTSEMAVRRAVHRAGFRYRLHRRD
                     LPGRPDLVLPRYKTVVFVHGCFWHWHGCPRSRMPSSNVDYWKAKIERNVQRDKAAVEAL
                     TRSGWRVHVIWECDLDAGIENLLRTLREHQIGD"
     gene            complement(132906..133886)
                     /locus_tag="Ga0071115_11137"
     CDS             complement(132906..133886)
                     /locus_tag="Ga0071115_11137"
                     /product="protein of unknown function (DUF4928)"
                     /translation="MNDVVLGELFEILKDWYEGERPAANQEPLRNSMCAGLAVLEIMRG
                     SYPITQNDYLTEKNQVRTSGPKIQRILKRYGENRLLASEGGRTTRSTRTSAEHLVQSLN
                     KSRFRQQLGEMSPTERGALIDQLQGWLVERVREYFDRKPIAVRIDLTKQGWEIVADVLN
                     LAAAENKAGAVSQHLVGAKLALRYPHVEIENYSHTTADQQLGRPGDFVVGDTVFHVTVA
                     PMPGVFEKCKDNIRNGYRVLLLVPGRRVAAATQFAEAAGLENHIGVVPIESFVGQNVEE
                     MAGFSRSGLKHTMVDLLHKYNERVAEVEADKSLLIEIPGHLESDD"
     gene            complement(133883..135094)
                     /locus_tag="Ga0071115_11138"
     CDS             complement(133883..135094)
                     /locus_tag="Ga0071115_11138"
                     /EC_number="2.1.1.37"
                     /product="DNA (cytosine-5)-methyltransferase 1"
                     /translation="MRPVRALGFYEFFAGAGLVRLALEPDWHCLWANDIDQSKGKIYVE
                     NFGEDAFVRCDVAEVAPESLPGVADLAWASFPCQDLSLAGWGRGMSARRSGVFWAFWRI
                     MHRLNDLGRRPPLIAIENVTGLLRGENFRGLCEALAALDMQFGAMVIDARRFLPQSRPR
                     VFVVAVDSGVDVERFTVKSPPDSPWVSGSLLSTVTKLPSDLRELWRWWDLPVPTDPVPD
                     LAGMIDDDPTEVAWHSKAETDHLLGLMTKRNRAKVEHALAAGGRRVGMLYRRTRDGRQR
                     AEVRFDGVAGCLRTPQGGSSRQTVVVVRDGVVRTRLLSPREAARLMGAPDSFWLPESYT
                     EAYWAMGDAVAVPAVEWLSRHLLTPLAFAARNTARRESRQSDASAAFRTRAESMAALWE
                     ASRA"
     gene            complement(135404..135474)
                     /locus_tag="Ga0071115_11139"
     misc_RNA        complement(135404..135474)
                     /locus_tag="Ga0071115_11139"
                     /product="Group II catalytic intron"
     gene            complement(135474..136817)
                     /locus_tag="Ga0071115_11140"
     CDS             complement(135474..136817)
                     /locus_tag="Ga0071115_11140"
                     /product="group II intron reverse transcriptase/maturase"
                     /translation="VNPPGTGGVPSLSPAQATETTREDEHTPWMEQVVKRANMLNALRR
                     VETNKGAPGIDGMTTKDLRPFLVEHWPQIKKQLLNGTYRPQPVRRVEIPKPDGGTRLLG
                     IPTVLDRLIQQALLQVLDPYYDPTFSPYSYGFRPGRRAHTAVKMAQQYIQEGYRWVVDI
                     DLEKFFDKVNHDILMSRLARRIADKRILRLIRRYLQAGIMVNGVKVTSEKGTPQGGPLS
                     PLLANIVLDELDWELLRRGHRYVRYADDCNLYVKSRRAGERVMASVQRFVEERLKLKVN
                     AQKSAVDRPWKRKFLGFTFTHHQEPKIRLAPKVIQRFKGNIRRLTCRSNGQSMEQRIKR
                     LNTYLVGWMGYFQLADTRSKIQALDEWIRRRLRMCYLKQWKKPKTKKRRLTALGIPQDW
                     AALIAGSRKGYWRLAKTPQVNKALGLAFWRDKGLKSLTERYDQLRCTL"
     gene            complement(136912..136997)
                     /locus_tag="Ga0071115_11141"
     misc_RNA        complement(136912..136997)
                     /locus_tag="Ga0071115_11141"
                     /product="Group II catalytic intron D1-D4-1"
     gene            complement(137038..137210)
                     /locus_tag="Ga0071115_11142"
     misc_RNA        complement(137038..137210)
                     /locus_tag="Ga0071115_11142"
                     /product="Group II catalytic intron D1-D4-3"
     gene            complement(137345..137419)
                     /locus_tag="Ga0071115_11143"
                     /Name="tRNA_Arg_CCG"
                     /note="frame=."
     tRNA            complement(137345..137419)
                     /locus_tag="Ga0071115_11143"
                     /product="tRNA_Arg_CCG"
     gene            complement(137530..138465)
                     /locus_tag="Ga0071115_11144"
     CDS             complement(137530..138465)
                     /locus_tag="Ga0071115_11144"
                     /EC_number="1.1.1.27"
                     /product="L-lactate dehydrogenase (EC 1.1.1.27)"
                     /translation="MAVKMVIIGAGAVGATVAYTLVTASLANQVALIDIDRARAEGEAR
                     DIADSTPFTGPVRIYAGDYEDCRDALIIIFAAGANQHPGETRLELAARNLRVVRDVTDR
                     LLRHWNGGVLLMVTNPVDVLTYAVLRFTGLPEHAVIGSGTILDSARFRHLLSRHCRVDA
                     RNVHAYVLGEHGDSEVFLWSRATIAGMHVDEFCDRRGVPRPDRERFADQVRGAAAEIIS
                     RKGATYYAVSLSVRRICEAIVRDQQSVLTVSGLVHGYYGITDTAFSLPTIVGRKGRIKV
                     LDLPLDVHEEEALCHSAGVLRKVLQENGLI"
     gene            138577..138738
                     /locus_tag="Ga0071115_11145"
     CDS             138577..138738
                     /locus_tag="Ga0071115_11145"
                     /product="hypothetical protein"
                     /translation="VRRAILWVLKLIFARLVWNRVVGRLRQRATRIFSVRNLFGESVAT
                     WLQMRRLK"
     gene            complement(138756..139256)
                     /locus_tag="Ga0071115_11146"
     CDS             complement(138756..139256)
                     /locus_tag="Ga0071115_11146"
                     /product="hypothetical protein"
                     /translation="LGFWAGKILQGEPMKRLFLYAVILAGLGLLVLFRPMVLGQAGYYT
                     ARAEDEQEIERVIERAVGCLEYTRAQNREELERILGEIYTAPALEAVTEEVLSQWRTDN
                     VNPASIVRWIEFQIDGDRARVRAHLYFRDWADNAELYGEGRWDLARTDTGWRITDFGYD
                     WGY"
     gene            139340..139525
                     /locus_tag="Ga0071115_11147"
     CDS             139340..139525
                     /locus_tag="Ga0071115_11147"
                     /product="hypothetical protein"
                     /translation="MEGKFMQSCIAHLQSTANDLQTLVGSVPNPAAKAELQKACGSIDA
                     CLKQCRAALDKLGQPV"
     gene            139545..139724
                     /locus_tag="Ga0071115_11148"
     CDS             139545..139724
                     /locus_tag="Ga0071115_11148"
                     /product="hypothetical protein"
                     /translation="MALESEFLRSCLEKCQIAAADLDNLSRQVGDPEVKEYLQTARQSL
                     DQCLKHGEFAFKLV"
     gene            complement(140121..140378)
                     /locus_tag="Ga0071115_11149"
     CDS             complement(140121..140378)
                     /locus_tag="Ga0071115_11149"
                     /product="hypothetical protein"
                     /translation="LELYSPIREEFFRWCDQTVLAAMTAPGMILNQWRPRKSASGKGYE
                     LVFQISIPGEEPSTHVVPIPDKYTELLDLEYPSHDDHERN"
     gene            140888..141100
                     /locus_tag="Ga0071115_11150"
     CDS             140888..141100
                     /locus_tag="Ga0071115_11150"
                     /product="hypothetical protein"
                     /translation="MSPRNKKLPRNKKLPRNKQARETEPGVTASPIVSLNETGLREGAL
                     GVPEVGNLDTAEMIPGGKMQNRKRR"
     gene            complement(141202..141417)
                     /locus_tag="Ga0071115_11151"
     CDS             complement(141202..141417)
                     /locus_tag="Ga0071115_11151"
                     /product="hypothetical protein"
                     /translation="MGFKDPKAENQKQKGDLEYQDLGDFIPGGQRAEGKKDEDPNVIAR
                     AWEAAKESLGLGAWSDKQESQGEKEK"
     gene            complement(141652..141984)
                     /locus_tag="Ga0071115_11152"
     CDS             complement(141652..141984)
                     /locus_tag="Ga0071115_11152"
                     /product="hypothetical protein"
                     /translation="LRLIARLPDRRQVGFLVDSLRKAGFDRKDMVITDFAEELWDSPEQ
                     VLEDVLLVQTERESIRWGETGAFAQGVKGLKGKEGIIVAVETPKHSGDRVRSIMEQSGA
                     VEVVEQ"
     gene            complement(142093..142168)
                     /locus_tag="Ga0071115_11153"
                     /Name="tRNA_Glu_CTC"
                     /note="frame=."
     tRNA            complement(142093..142168)
                     /locus_tag="Ga0071115_11153"
                     /product="tRNA_Glu_CTC"
     gene            complement(142185..142258)
                     /locus_tag="Ga0071115_11154"
                     /Name="tRNA_Gln_CTG"
                     /note="frame=."
     tRNA            complement(142185..142258)
                     /locus_tag="Ga0071115_11154"
                     /product="tRNA_Gln_CTG"
     gene            complement(142370..143875)
                     /locus_tag="Ga0071115_11155"
     CDS             complement(142370..143875)
                     /locus_tag="Ga0071115_11155"
                     /EC_number="6.1.1.17"
                     /product="glutamyl-tRNA synthetase (EC 6.1.1.17)"
                     /translation="MLTVRVRFAPSPTGSLHIGGARTALFNWLFARRQGGVFVLRLEDT
                     DTGRNIEEAVTQIQSSLRWLGLDWDEGPDRGGPYGPYRQSERFELYRKEAQRLLENGHA
                     YWCYCTPEELARQREEARKRGEVPRYDRRCCELDEATRRAKEVAGIRPALRVRMPRTGT
                     TVVRDLIRGEVSFDNSTLDDIIIQKSNGGPTYNFACVVDDAAMNITHVIRAEEHLSNTP
                     KQIVLYQLLGYDLPEFAHVPMILAPDRSKLSKRHGATAVEEFRTDGFLPEAIVNYLALL
                     GWSPGDEREQMTLEEIQSLFTLDAVSKHAAIYDVRKLTWLNAQYLNSLPLPRVVEAVLP
                     FMQEAGYVSRDPSAAEVDYLSRVVEAVRSRIHTLVELRDAATYFFRSDYEYEEKGVRKH
                     FSKPGVIDILARGCEALAGVAEDRFTVEETEKAYRQVIERLGIPGGALIHPTRLALSGR
                     TVGPGLFDIIATLGKEECLARIDRAIDWIESFVLSGAKMNKPF"
     gene            complement(143970..144491)
                     /locus_tag="Ga0071115_11156"
     CDS             complement(143970..144491)
                     /locus_tag="Ga0071115_11156"
                     /EC_number="2.1.1.63"
                     /product="methylated-DNA-[protein]-cysteine 
                     S-methyltransferase"
                     /translation="VISIIIRLSAGWVGYCRTDAGLWALTLPQAGEQEVVARLRALAAL
                     GEVVPPGDSLDELLRTRLEAYFSGLRVAFPDVPLDWSGYSPFVRAVLKTCRAVPFGRTS
                     TYGELARAVGSPRAARAVGNALGANRTPVVVPCHRIVRSDGSFGGFTGGREWKERLLAL
                     ERPEALHEAK"
     gene            complement(144546..146717)
                     /locus_tag="Ga0071115_11157"
     CDS             complement(144546..146717)
                     /locus_tag="Ga0071115_11157"
                     /product="Glycogen debranching enzyme 
                     (alpha-1,6-glucosidase)"
                     /translation="MLDLRIAPREIEESSFEVLKEGDLFLTTLPDGDVPEGNLAGLGLY
                     YRDTRFLSCLEHFINDARPVLLSSATRGSHFSQIELTNAELRAGDRVIPLQTIHLRLLR
                     VMRHALYQRLRLVNYNLFEVTLTLRVLIGSDFRDIFEIRGTDRPRRGSHLEPVKSSKSF
                     TLRYRGLDEIVRGCRVVFDLPPAGMRVEADRALCTFHLTLPPQRKVHLTWLIQPVTDLD
                     EGDATRALPAGRGLEMSFVSTAVDQANEYRKWKRQCTRFVTDNEVFNHSLERSVTDLRA
                     LYTAYSDGRIVEAGIPWYAAPFGRDALITGWQTLILNGDIARDTLRFLSRHQGREVDES
                     REVEPGKILHEMRRGEMANCGEILHTPYYGSIDATPLFVILLGEYYAWTGDRGLLEEMR
                     DALEIALSWCREYGDRDGDGYMEYLGQVEGGLTNQGWKDSWDAVVHPDGKLAEPPIALV
                     EVQAYWYLALEHGARLLAELGDEDGACRLRMEARDLKQRFTRHFWMPDKDCLAFALDGR
                     KEPVATVVSNMGHCLFTEILDPDAAGKVARRLFQSDMYSGWGIRTMSKWEKPYNPMSYH
                     NGSIWPHDNAIIAVGLRRYGFLSQLEHLFTRLYEASLHFPYYRLPELFCGFTRRPTGGP
                     VRYPIACDPQAWAIGSTFMFLQAMLGLSCSEDGLQIKKPILPAWLRELKLENLRVRGGV
                     VDLGFTRSREGTHCYLLRKEGDLRVIIEV"
     gene            complement(146710..147933)
                     /locus_tag="Ga0071115_11158"
     CDS             complement(146710..147933)
                     /locus_tag="Ga0071115_11158"
                     /product="Glycosyltransferase involved in cell wall 
                     bisynthesis"
                     /translation="MRIAMLHWGFPPIIGGVETHLMMLGPGLVDRGCTVNLLTGSVNGR
                     ETLVWGGMTVTRTPLMDLNALGSLERIQELAGDIRDELTAFIRLSQPDIIHAHNMHYFS
                     PVHARVLAMVSRRENVPLVLTAHNVWNDELWDEMLQLRTAWDAVIAVSHFIKREMVRSG
                     YPAHRVKTIHHGIELERFAPVGEAERKRILARYPALRGRRVVFHPARMSLAKGSDVVVK
                     AFARIRERLPEAYLVLAGTRETVDWGSYQNREIRLVNTLIRELGLENDVLIKFFPWDEI
                     ADVYRVADLAVYPSIFEEPFGLAMLEAMASGTPIVVTRSGGMPEVIEDGFSGFVVPPRD
                     HRALAERSLFILENPDEAARLAANGLRRVRERFASAIMVENTLDFYRRTVAQEENGVAW
                     PTGDTAHA"
     gene            148573..149535
                     /locus_tag="Ga0071115_11159"
                     /function="selenophosphate synthase (EC 2.7.9.3)"
     CDS             148573..149535
                     /locus_tag="Ga0071115_11159"
                     /EC_number="2.7.9.3"
                     /product="selenophosphate synthase"
                     /function="selenophosphate synthase (EC 2.7.9.3)"
                     /translation="LNHLPEMEDAKLLVGIETSDDAGVYLINEETALLHTVDFFTPIVD
                     DPRRFGQIAAANALSDIYAMGGQPLTAMNIICYPTREGNLEVLAQILMGGAEKVKEAGA
                     LIVGGHSVEDKEPKYGLAVTGVVAPDQLVRNSTARPGDRLVLTKPLGTGIVTSAVKAKM
                     VPPGLEEAVSAQMAALNDRAARAMREAGPSACTDVTGFGLLGHAMEMARGSGVGLIFEA
                     AALPLIERAPEYASLGLIPRGAHANRCFIGDDVSFEAGVPLAIQDIMFDPQTSGGLLIA
                     VPEVRLQTLMDKLAEYGVREARVIGRITDEIPAGKILVR"
     gene            complement(149532..150248)
                     /locus_tag="Ga0071115_11160"
     CDS             complement(149532..150248)
                     /locus_tag="Ga0071115_11160"
                     /EC_number="3.6.3.55"
                     /product="tungstate transport system ATP-binding protein"
                     /translation="VLEGVTKTYGTREVLRVDRLSLTGGQVHGVMGPSGAGKSTLLRLL
                     NMLETPTAGRILYRGRDVNRHRPRLELQRRMATVFQKPVLFDGTVYDNVAYGLRVRGVR
                     GPEIRKKVTDTLRAVGLEQLEKERVRTLSGGEAQRVALARALVLEPDVLLLDEPTSNLD
                     PQNVALFEELIRSASSRRGTTVILVTHNVFQARRLADTVVFVHEGRVVEDGPAAGVFRS
                     PRDERTKAFIHGEMIY"
     gene            complement(150262..150936)
                     /locus_tag="Ga0071115_11161"
     CDS             complement(150262..150936)
                     /locus_tag="Ga0071115_11161"
                     /product="tungstate transport system permease protein"
                     /translation="MVQAFVLVVNRDPAMMQIIWLSLQVSGLAILLAALGGIPLGTWLG
                     MRPAHRVRWPALIIYTFMGLPPVLVGLLVYLLISSQGPFGVLDLLFTPAAMVIAQTMLA
                     LPIVAGLTMTAVRGKDREIRDTAVSLGANGRQVALTVIREARVAIVGAVVAGLGRALAE
                     VGAVMMVGGNIEGQTRVMTTAIVLETRRGNFEMAIGLGMVLLALAFLINALLYRLQGVT
                     QD"
     gene            complement(150950..151807)
                     /locus_tag="Ga0071115_11162"
     CDS             complement(150950..151807)
                     /locus_tag="Ga0071115_11162"
                     /product="tungstate transport system substrate-binding 
                     protein"
                     /translation="LKTGWGKTGYLVLAVLLVLALAAGCGGTGKEHRAGEIRLATTTST
                     YDSGLLDAIIPVFEERHGYRVSVISVGTGAALEIGKRGDCDVLLVHSREQELELVRQGY
                     FVDRHDVMYNDFVLVGPPADPAGIAGGRDVVAAFRQIAEAGAVFISRGDDSGTHRAELA
                     IWRQTGIEPHGAWYRSVGQGMGDTLRIAGEMQGYTLADRGTWVAMKDRLDLKIVLEGDP
                     VLFNQYGVMAVNPEKHPRINHQGAAALIDFMISGEGQELIARFERGGERLFVPNAHPVR
                     QGKW"
     gene            complement(151911..154661)
                     /locus_tag="Ga0071115_11163"
     CDS             complement(151911..154661)
                     /locus_tag="Ga0071115_11163"
                     /product="Cation transporter/ATPase, N-terminus"
                     /translation="VHQGERGESHLFHHWEVEDVFRELNSGPRGLAPEEAARRLRETGP
                     NTLDVEDRFNPLQALLHQFTDPLIYILLVAAAFTALIQHYIDMWVILAVVIINAIIGFT
                     QEVRAEQAIRALTVLAAPRAHVIRGGREIQVDSSQLVPGDVVTLTSGARVPADLRLFEV
                     TRLDVNESALTGESVGVRKDVKPVREERPALGDLRNMAFMGTLVLSGRGKGVVTATGAA
                     TELGKISEQVQRVKPAPTPLQVQLGRFGRWLGYGIVAISGVAVLLGLALGRPLPEMVLT
                     GIALAVGVIPEGLPVVVTITFAIGVKRMTARRAIIRRLPAVETLGSTTVIASDKTGTLT
                     RNEMTVQVITVGGNTYRLTGTGFEPKGDLVDADEEPVRLKRHPALALCLRIGLLNNESR
                     LGFDEKRGYYPQGDPTEVALMVAALKAGLDPEVQAELYPKLDEIPFESDLMYSATLHRD
                     PEGGGNLVLVKGAPERVLQMCSAVVTGPGGEETPLEDPEQVLEQYRRMAEDGLRVLALA
                     YRREPDTVTALQPENLESGLTLIGLQGMMDPPREEVFQAIAQAKRAGVRVIMVTGDHQV
                     TAVAIARRLGMVGGGNVPVLTGRELDEMSDDELFQKVRYVNIFARVAPLHKLRIVQQLI
                     RQGEVVAVTGDGVNDTPALKAAHIGVAMGKGGTDAAKETSDMIVTDDNFASIFAAVKEG
                     RVVFDNIRKVILFLLSTGLAQIILILTALMLFIPLPLLPAQILWLNLATNGLQDVALAF
                     EPGEKGIVERRPRKRKEPVISRLMVERLVVIGVVIGAGTLFTFVWALNQGYSIEHARTV
                     ALTTIVLFQLFNVFNVRSETESILRMPLLSNPFLFFGVVASVIAQIAIIYVPALQFVFR
                     TVPLNVFDWTVAITVAVTVLVAVEAEKALRRVVIAKRAEALAKRR"
     gene            154774..156117
                     /locus_tag="Ga0071115_11164"
     CDS             154774..156117
                     /locus_tag="Ga0071115_11164"
                     /product="L,D-transpeptidase catalytic domain"
                     /translation="MGTKTIRPRTLWLVPVILLFLGLVWWREIIRVNHYPDHTTVKIVF
                     LVPMDPGDLESKLHLVAEQPMVIPDYKGRWLNPFTLVVEIREPERFQGQQLTVRIDRAA
                     TRIPFLKKSATVTVRRPIRPELYRVDPVVPSTGPLKICFNTPLQPKSVMGNILVTLDGK
                     AVDGKLEPRRIPVGGSVLEDRATWLFRPTKQLPHDTDLELVIRGGLTSAGGLAMNSEAR
                     RTVRTAPELQVVRTKPSHDAIGVDLHPEIQAEFNQSLSWGWMDMDGIQGRVEVWANHIQ
                     FTPLEPLMPDREYTVHIRAISRLGEQARTDLRFKTLTLGNKMWVAVDLEGEHNVTIYRG
                     SEVVRVFKASGGKVTSPTPLGTYFLYNRGYAFWNQRLQEGAYYWVQFSGPYLVHSVPFD
                     DSGKLKQEELGKLGQAASHGCIRLSLEDAKWFFHHVPNGTMIVIYNQH"
     gene            156157..156945
                     /locus_tag="Ga0071115_11165"
     CDS             156157..156945
                     /locus_tag="Ga0071115_11165"
                     /EC_number="3.6.3.-"
                     /product="manganese/iron transport system ATP-binding 
                     protein"
                     /translation="MENKNQAVVSLEAVCVTIRGVQILKNISLEVTKGSFAAVIGPNGA
                     GKTTLVRVILGLVRPDSGTVRLFGRSPAGPQNRKHLVGYLPQRQQFDPGFPVSAHDVAM
                     MGRVGCIGLCRFPSRADKDAVTETLRRIGLRDELISKPIGELSGGQQQLVFLARALCSH
                     TRLLILDEPTNGLDLMAQRTFYRVVRELQRDLGLTILVVSHDISTLAACADRMLCLNGT
                     IYAVGGTREVLSSPRLAEAYGGTLSLDQHLREKSNGYSGL"
     gene            156926..157762
                     /locus_tag="Ga0071115_11166"
     CDS             156926..157762
                     /locus_tag="Ga0071115_11166"
                     /product="zinc transport system permease protein"
                     /translation="MDILAYEFMQRAFVAGILAGVLCSCVSLFVVLQRMAFVGVGVSHS
                     ALGGIAIGVLLGINPVFSAAVFCTLVAWAIGLVSKKGRLHEDTVIGVFFSASMALGIAL
                     ISLAPGYQPELFGFLFGNILAVTKADLVLLAAAGTVILLFLVLFLKELLFVCFDEESAR
                     AAGIPVSFLYFALLTAIAVTVVVSVKILGIVLASALLVIPAITGYETCRNFRGMLVVSV
                     CCGVFSAVAGLWLSYLLNLPSGATIVLCATSLFFLAFLVSPRRGRLQRILTALGRS"
     gene            complement(157804..159645)
                     /locus_tag="Ga0071115_11167"
                     /function="NAD(P)-dependent iron-only hydrogenase 
                     catalytic subunit"
     CDS             complement(157804..159645)
                     /locus_tag="Ga0071115_11167"
                     /EC_number="1.6.5.3"
                     /product="NAD(P)-dependent iron-only hydrogenase catalytic 
                     subunit"
                     /function="NAD(P)-dependent iron-only hydrogenase 
                     catalytic subunit"
                     /translation="VQQETTENRDARLHDPVRSVDQRRVRLTIDGREVTAEEGTNIVDA
                     ARDHGIDVPTLCYLKGISEPGCCRVCVVEVKGMRTLPAACVTPVREGMVVRTNTPRVRR
                     TRRRVVELLLTEHHTDCPVCPRAETCELRQMAARVGLHRLKFFNRRRRRQMLENNPFMV
                     RDPEKCIKCRRCVEVCRKVQGVDALTATGRGFEMVIGPAFEGDLEAAACISCGQCLLTC
                     PTGALTEREYIHEVWKAIDDPGKQVVVQTAPAIQVTLGEEFGMPAGTVVTGKLVSALRA
                     IGFDTVFSTEFAADLTVMEEAHELLERLGGKGELPLISSCSPGWVKFCEHFYPEFLDNL
                     STCKSPQEMLGALVKSYYAEKEGLDPDQLVTVAIMPCTAKKFEAARPELVSEAGRRDID
                     FVLTTRELARMIRQAGLDWDALEEGEFDAPLGIATGAGVIFAATGGVMEAAIRTAYALT
                     EGEEMARVDFKAVRGLNGVREAEVHLRGRTLKLAVAHGTRNARRLLERIKAGAKYHFLE
                     IMGCPGGCIGGGGQPILGPGRRKDSPWERRRRRAEALYSIDLKRELRRAHENPAVRKLY
                     EEYLGHPLSEKAKKLLHTAYTPRGRYLRARAGFTRVH"
     gene            complement(159719..160465)
                     /locus_tag="Ga0071115_11168"
     CDS             complement(159719..160465)
                     /locus_tag="Ga0071115_11168"
                     /EC_number="1.97.1.4"
                     /product="pyruvate formate lyase activating enzyme"
                     /translation="MPTGECFIISAGWSGAGVDKTRAGIAGLLKLSLVDWPGKVAAVVF
                     TRGCNLRCPWCQNPNLVDPNLFGETVPVEGVLEFLAQRRGFLDGLVATGGEPTLWPGLP
                     AFLWRVKAMEYLVKLDTNGTRPDMVAHLLDAGLVDYVAVDYKILLRHYPKLGCPEPEKV
                     RETISLVLARERGEVRTTVVPGLHTEELLEEMLAEFPELQDTVRFRLQPFRPGTCLDPA
                     YNRRPRPSPEEITALARAVGIGVYHR"
     gene            complement(160437..162533)
                     /locus_tag="Ga0071115_11169"
                     /function="ribonucleoside-triphosphate reductase class III 
                     catalytic subunit (EC 1.17.4.2)"
     CDS             complement(160437..162533)
                     /locus_tag="Ga0071115_11169"
                     /EC_number="1.17.4.2"
                     /product="ribonucleoside-triphosphate reductase class III 
                     catalytic subunit"
                     /function="ribonucleoside-triphosphate reductase class III 
                     catalytic subunit (EC 1.17.4.2)"
                     /translation="LIFDSIQKRDGRTVPFEDIRITNAILKAFRATGEAKWAEEAAPAV
                     TQRVLEALQRGGKRLPTVEEVQDLVETALMELGYYRTAKAYILYREQHRQMRDMKSLVS
                     CDLVESYLNQADWRVSENANSAFSLQGLNNYLSNTAAAHFWLERIYPPEVRRAHREGDF
                     HIHDLGYLSVYCVGWDLKQLLEEGFGGVANQVESRPPKHFRSALGQMVNFLYTLQGEAA
                     GAQAFSNVDTLLAPFVRADNLSYLQVRQALQEFVFNLNVPTRTGYQTPFTNVTMDIDVP
                     GFLKREPAIVGGVSASSNTYGDYQEEVSLINQAFADVLLEGDARGRGFAFPIPTYNISA
                     DFDWHGEVSRKIFRVTGKYGSPYFANFINSDLKPEDVRSMCCRLRINNRDLLKRGGGLF
                     GASPLTGSIGVVTLNLPRLAYIGRDEAEFFDRLAELASLAVTSLEIKRRVLERLTASGL
                     YPYSRRYLQSVKQRSGRYWSNHFSTIGLVGGNEAALNLYGEGIDTAAGRQFALRILGFL
                     REFIAGVQERTGNLYNLEATPAEGASHRLARLDKMKYPGIRVANEEAWKKGAAPYYTNS
                     TQLPVSHTDDVFEMMTHQEPLQELYTGGTVAHIFLGEALPDPESSAALVNRVLGRFRVP
                     YVSLTPTYSVCASDGYISGEHRYCPRCGEACEVYSRIVGYYRPVSQWNEGKKAEYADRR
                     MFHY"
     gene            complement(162662..163132)
                     /locus_tag="Ga0071115_11170"
                     /function="iron (metal) dependent repressor, DtxR family"
     CDS             complement(162662..163132)
                     /locus_tag="Ga0071115_11170"
                     /product="iron (metal) dependent repressor, DtxR family"
                     /function="iron (metal) dependent repressor, DtxR family"
                     /translation="MTGYSQSVEDYLEALYVIGLEQKVVRVKDVAQALNVTMPSVVAAV
                     RTLSEKGLAEQEKYGHIELTAKGEAVAKEIYARHQMLYAFFSEILGLDPKVAEEDACRM
                     EHYLSPEARERIMKMVEFIRSCRDEKVQFLERFMRYVESGERSFCKGCLLTD"
     gene            complement(163434..165422)
                     /locus_tag="Ga0071115_11171"
     CDS             complement(163434..165422)
                     /locus_tag="Ga0071115_11171"
                     /product="ferrous iron transport protein B"
                     /translation="VKHHHNLDLEIKIPKDARKIVLAGNPNAGKSVFFNALTGLYVDVS
                     NYPGTTLEISYGHLGDDVLIDTPGVYGISSFNDEERIARDIILAADVVLNVVNAVHLER
                     DLFLTQQIIDTGVPVVVALNMVDEAAAQGIEIDTGLLSEMLGVTVVPTVAVKKQGFNEV
                     KAAALSRAKPGNLTPGLADRLREMQNRVGEQGDALLILEGDPAVAERHGIEPGDEREEI
                     YRRRRERVNELVRAVVRIAERESPFGAVLGRWMIRPLTGIPILLLTLFVMYQVIGVFIA
                     QTVVGFTEDEIMGGIYEPAVSDFIGRFIAEDSVLGVILIGEFGVLTMTVVYILGLLLPL
                     IVGFYFFLALFEDSGYLPRIATLADRVLTGVGLNGKAIIPFILGFGCVTLATITTRMLN
                     TDRERRIAIFLLGLTIPCSAQLAVIAGMLAGLGAAFLMMYVLVILMVFLVVGTVLNTVF
                     SGTSTHLLIDLPPLRVPRLGNVLKKTGNKAFGFLREATPLFMLGAVLISVLQLTGALAA
                     IQRGLAPVTAGWLNLPVETATAFIMGIVRRDFGAAGLLTLELTALQTVVALITITLFVP
                     CIASVFIIFKERSWKDGALIWGSTWLIAFTVGGTVMQLSRVFGPDGDPNVALVLAAFAG
                     IGGAIVLLCKLVKRPGRLDVGAAGADS"
     gene            complement(165487..165705)
                     /locus_tag="Ga0071115_11172"
     CDS             complement(165487..165705)
                     /locus_tag="Ga0071115_11172"
                     /product="Fe2+ transport system protein FeoA"
                     /translation="MTLDRVRRGQTFTIISIPDALIRAQAIRFGIAEGETVLCEEVVPA
                     GPIIISKNKQEIALGRGLARQITVNLQ"
     gene            complement(165989..167143)
                     /locus_tag="Ga0071115_11173"
     CDS             complement(165989..167143)
                     /locus_tag="Ga0071115_11173"
                     /product="Uncharacterized membrane protein"
                     /translation="MSVNKKGVMWLIILVTVVTAFGLAVVGEARAGEGELDEEVFRARV
                     LTVERVEAEEALAPGFAMERQLLTVEVTGGPFKGQILELEDAHTGHPAYDLHLEPGDNV
                     LVWAEVADGRLVNAYLSDYARDQHLVYLAGGFVLALVVIGGLKGVKAVVTLGITGLAIA
                     GILLPLMLQGYSPIVLAVLVSAVVVVVTFVVIGSLGVKTLAATIGTVGGVIVAGVIAYL
                     VGTGAQLTGFGSEEAAALLYIPQETDFDFRGLLFAGIIIGALGAVMDVGMSVASAMEEV
                     KKANPAIGPVGLLRAGMNVGRDIMGTMANTLILAYTGAAIPLLLVFMAYDTPLLKIINL
                     DLIATEVVRALAGSMGMILCVPLTALAGALLLTRARYPTESLKS"
     gene            complement(167168..168337)
                     /locus_tag="Ga0071115_11174"
     CDS             complement(167168..168337)
                     /locus_tag="Ga0071115_11174"
                     /EC_number="2.6.1.83"
                     /product="LL-diaminopimelate aminotransferase"
                     /translation="MEPARRIRNLTSAIFSELDDLGRELRAGGVDIINLSVGSPDLPPA
                     PHIKQALAAALDEPGIYRYALTEGLPEFKQAVADWYRSRFGVDLDPEREVLSLMGSQDG
                     LAHLYLALVNPGDTVLVPDPGYPIYRAGAVLAEGEIFPLPLLPENSFLPDLQAIPADVA
                     RRARVMLLNYPNNPVAATADLEFFRAVVGFAREYRIVVVHDIAYSELAYDGYQPPSFLQ
                     APGAKEVGVELHSVSKSYNLAGCRLGFMVGNAAVLDALRVLKSNIDFGVFLAVQRAGIA
                     ALTGPQDTVHKAAAVYQRRRDILVRGLREAGWEVPVPRASMFIWAPLPPGHESSREFVG
                     ELARHTGVLVVPGVAFGPRGEGYVRIALVGADRRLEEAVRRIRESGLCS"
     gene            complement(168413..169669)
                     /locus_tag="Ga0071115_11175"
     CDS             complement(168413..169669)
                     /locus_tag="Ga0071115_11175"
                     /product="Predicted arabinose efflux permease, MFS family"
                     /translation="VLTSMPTAAGAAAPETARPVLWTRDFGLICLFTLTIFTSFQMLMP
                     TIPVYVDRMGATPLVVGLINGIFTSAALAVRPWTGLGLDRNGRRGLWLVGMAIFVLAVF
                     GYVWAVTVPLLMALRVIHGGGWGMVTTASQAAVADIVPPARRGEGMGYFGLGANLGMAV
                     GPATGFFIANHYGFTTLFLACGLLSVIALLLAGAVRLPRVAPAGGGLRPALFERSALGP
                     SLVLFFVTFTYGGVITFIALHAAGHGITNAGWYFTAFALTVVAVRPLCGMVYDRRGHRV
                     VMIPGLLSTALGAVVLALATDLTGFLAAAVLGGFGLGATHPTLQALAFARCPPNRRGAA
                     SASFATAFDLGVGSGAVLLGVFSQFLAYSGMYLVAAGAALAGLLAYLASVGRGQKAEPP
                     GMEEVRGRKSESGPEVENR"
     gene            169868..170236
                     /locus_tag="Ga0071115_11176"
     CDS             169868..170236
                     /locus_tag="Ga0071115_11176"
                     /product="Protein of unknown function (DUF2512)"
                     /translation="LAHGRALALKLGYTTLILFAVFGFFGLLWVTNILVTAVIVTGLLY
                     VIGDLWILPNFGRWVTSVTDILLTGLIIWATELILVGFGLSAAVILTSAVLIGVAGHFF
                     HLYVEQRIPVEHLDGQNK"
     gene            170365..170661
                     /locus_tag="Ga0071115_11177"
     CDS             170365..170661
                     /locus_tag="Ga0071115_11177"
                     /product="hypothetical protein"
                     /translation="VRKIKKLFSRNTLVLVLAFLGGGIVENQLRVWSALTDSLDELIRL
                     FAFQVSIFWALAFAVAGAFLMLVASRIPRGQRAAATPRNSRLASRVGKQQRSD"
     gene            complement(170788..171966)
                     /locus_tag="Ga0071115_11178"
     CDS             complement(170788..171966)
                     /locus_tag="Ga0071115_11178"
                     /EC_number="2.8.1.7"
                     /product="cysteine desulfurase"
                     /translation="MSGTAPKRVYLDHAATTPVLPEVVTAMQPYFSEVFGNPSSDHSFG
                     QEARAALEEARRAVAGFIGARPGEIVFTSGGTEANNLAIKGFAYANRYRGNHIVTSAVE
                     HHSVLESVRFLAREGFKVTVLPVDREGRVDPKDVARALTPRTVLVSVMHANNEVGTIQP
                     VAEIARITRRHGVCFHVDAVQTVGHLHLAVRELGADLVSLSAHKIHGPKGVGALYVRRG
                     VRLEPIMNGGQQDVRRRAGTKDVAAIIGFARVVRLISEEGPESAQQVAWLRDRLLRGIM
                     ESVDGVWLNGHPVERLPGNLHLGFDGVDGRVLARNLDRRGIAVSTGSACSSGQSEPSHV
                     LTAMGLNHRRAYSCVRFSLGRGTTMEEIERVLEVLPREVERLRLPASAHTGS"
     gene            complement(172146..172457)
                     /locus_tag="Ga0071115_11179"
     CDS             complement(172146..172457)
                     /locus_tag="Ga0071115_11179"
                     /product="hypothetical protein"
                     /translation="MTEAYVRLGSAILREVVRDIRGGPRGANKAHYVSAVGFLRTPLFE
                     MICETQGVNPLLAKRGILQLSSTKEVPAVRPRTHWKRKQRQKQKRYHWAISPGKKMVN"
     gene            complement(172514..172924)
                     /locus_tag="Ga0071115_11180"
                     /function="transcriptional regulator, BadM/Rrf2 family"
     CDS             complement(172514..172924)
                     /locus_tag="Ga0071115_11180"
                     /product="transcriptional regulator, BadM/Rrf2 family"
                     /function="transcriptional regulator, BadM/Rrf2 family"
                     /translation="MRISTRVRYGTRALLDIAENCDDGPVCLKDIARRQGVSQPYLEQL
                     ILLLKAAGFVRSVRGARGGFLLTRDPGEINMAQVVATLGWETEVVECVRDPDTCTRSGE
                     CGVRDFWRRVSKSVESVLVSTTLADLIHKRNC"
     gene            complement(173091..173285)
                     /locus_tag="Ga0071115_11181"
     CDS             complement(173091..173285)
                     /locus_tag="Ga0071115_11181"
                     /product="hypothetical protein"
                     /translation="MSTVQLILRFATGVLFLMAAALFYNISYGNRILELIALVFLVVGV
                     LNLVLTFVLNRILDRLKKG"
     gene            complement(173581..175608)
                     /locus_tag="Ga0071115_11182"
     CDS             complement(173581..175608)
                     /locus_tag="Ga0071115_11182"
                     /product="TRAP transporter, 4TM/12TM fusion protein"
                     /translation="MAGGHGLENSDKRRIKVKAIQETVGASSRSVSGIFALLIFAVCVA
                     MSLFHLYTAGFGMPEAMKQRSLHLAFALVLAFLAFSFARRPRQQTIPVYDLFLALVAAA
                     STLYIFVNYYELMLRGGKPTTIDLVVGGICILLVLEATRRVVGKPLVILAVAFLLYGYY
                     GPYMPGPFAHRGADLPRIIDHLYLGTEGIFGIPLGVSATYIMIFILFGAFLQVTGAGRM
                     FIELALGLFGWMRGGPAKAAVVASGMVGSISGSSVANAVTTGTFTIPLMKRVGFKPHVA
                     GGVEVAASSSGQLMPPIMGAAAFIMVEYTGIPYLEIIKAAAIPCILSYCAILFMVHLEA
                     VKAGIKGLPREELPPVKRILLERGYLLLPFFVLIYMMVIGFTPLKAGYYTILFTIGLAI
                     LANLLKLAHKEVRENWRALLVPALKTAVRLGVQALEIGARNCVGVALACATAGIIIGII
                     TLSGLGLKLSSIIVQAAGGHLWLTLIFTMLGSMILGMGLPTTGTYIILAAITAPALVHV
                     GVPLLAAHLFVFYFGILADDTPPINLPAYATAGLAGANPIQTGITGFKYDCGALLLPYI
                     FATNSALLLIDTDWLGVLHAIAAALLGILALTSAIQNYLLTYHRIWERLMLFAASMVLV
                     HVSWYTDAIGIGLILLVLLLHKLRIRRRSKPAETASATAG"
     gene            complement(175556..176125)
                     /locus_tag="Ga0071115_11183"
     CDS             complement(175556..176125)
                     /locus_tag="Ga0071115_11183"
                     /product="hypothetical protein"
                     /translation="MAGDKKGRASSWGALSLFLAGILALWGLAYGLEPVHFLEVQQPEG
                     GCLYRRQVHPGEVFTYRYVHSVEQTVVCERYRIGEDYRILLTETEFSSFGAGLPYGAEG
                     RFVTGNGTFILTDLERPVEVLRLKPTALSECALEFENHRLNLDRPELDGRLLEVRVVGI
                     NRFAFWRGINGGRPWSGELRQAPDQS"
     gene            complement(176129..177121)
                     /locus_tag="Ga0071115_11184"
     CDS             complement(176129..177121)
                     /locus_tag="Ga0071115_11184"
                     /product="hypothetical protein"
                     /translation="MKKRSKLLAVLMSLLLVGAMLVGCGDGEQAADDPKPKTQFISIAT
                     GGQAGTYFPLGGAMAEIFNANVPGVNATAETTNASVANISLLEEGKAELAFIQNDISYY
                     AYEGAEMFADRGAVTNIAGVATLYPEVIQVITLADSGINSIEDLKGKKVAVGAPASGTE
                     ANARQILAAYGMTFDDIQPDFLSFGEAVGNLKDGHVDAAFLTAGLPTAAVQDLGATHDI
                     KIISLSDAAIESLTSEYAFYAPFTIEGGTYTKVEEDVTTVAVKAMLVAKAELSKDLVYD
                     LTKALFDNLDKFGAAHQRGKDLTLDTALEAMSLPLHPGAEKFYKEQGIL"
     gene            complement(177475..178257)
                     /locus_tag="Ga0071115_11185"
     CDS             complement(177475..178257)
                     /locus_tag="Ga0071115_11185"
                     /product="Gas vesicle synthesis protein GvpL/GvpF"
                     /translation="LTTGEEPRGVYLYGVIEISAPVRLETTGLYRAPVRAVPYRDLAAV
                     VSDLPQPELEPTRELALAHERVISFVMRRHPVIPVRFGIVAVPGVPIETVLVGNYELLK
                     NTLERIRDKVELGLKVLWRREAFETDLEGADSRVRQAKAALNEKSGPVSYDEAMQLGQL
                     MAEAADRKRREYIKLLYEPLNQMAAESVLNDILTERMVFNAAFLVPKEKEEDFDRLANQ
                     LFVPYAEVLEFRYSGPWPPYNFCRLNLESSLKNPQKVE"
     gene            complement(178417..179532)
                     /locus_tag="Ga0071115_11186"
     CDS             complement(178417..179532)
                     /locus_tag="Ga0071115_11186"
                     /product="Methyl-accepting chemotaxis protein"
                     /translation="MRWRYRLQTVGVAVVVVTAIVGGLAYLGYWHHMADPLVGGGVLLA
                     LTVGLGLAASGRGTRGLDRLREKVLQAADGDLTVRVKVERNDEIGELARGFNLLIERLD
                     EALQTAAKTGDQVRKTSRQLADNAQDYSVSATSTAETANEMAGTVENLAGLAQGVADNA
                     RRAAEIASNGESIIETVRNQMGSINRTNAQAAKYVLAFGKRAHQITEFVDAITHIADQT
                     NLLALNAAIEAARAGEHGRGFAVVAEEIRKLAEQSAQTADEILIIARGIGEEAETANKN
                     MKSNLKTIADGVKLTRETTEAFSGISAAVNNLVQQAQEVALAAEQLNSGVQSLASVTEE
                     QTAMMEEMSALAESLSRMAEELGQMGQKFRH"
     gene            179791..180762
                     /locus_tag="Ga0071115_11187"
     CDS             179791..180762
                     /locus_tag="Ga0071115_11187"
                     /product="hypothetical protein"
                     /translation="MPANLTPQYYAAEEAFKQASTVEEKIAALQEMLAVIPKHKGTEKI
                     QADLKRRLSRLRQESQKKNKVSRHDPFNVERQGAGQVVLTGYPNTGKSAIVAALSRAKV
                     KVAEYPFTTTVPEAGMMPFEEIMIQLVDTPPFTLEMVPPGLVNTLRNSDVLVGVINLGT
                     PECLEQLEGTLEFLRQKRLLGETAAPAKRISPDRFLLIGTHADQRESAENLEVLRELRP
                     DLNILPVSAAGGHNLENLRHRIFRALNIIRIFSKSPGKPPDLQAPFVLPAGSTVLDLAA
                     AIHRDFPRQLKTARVWGSARFDGQSVPRDYPLQDRDIVEIQI"
     gene            complement(180796..181230)
                     /locus_tag="Ga0071115_11188"
     CDS             complement(180796..181230)
                     /locus_tag="Ga0071115_11188"
                     /product="purine-binding chemotaxis protein CheW"
                     /translation="MASTAGEQLVIFDLSGQKYAIPVLKTQEIIKMVDVTPIPRSADFI
                     EGVINLRGRIVPIINLHKRLNLKRSENTRDTRIIVVEHNETSVGMIVDRVQEVGRYSPD
                     EIERPESIMQENEYISGVVKREDALWLLLQLDRVLPKIAM"
     gene            complement(181244..182830)
                     /locus_tag="Ga0071115_11189"
     CDS             complement(181244..182830)
                     /locus_tag="Ga0071115_11189"
                     /product="methyl-accepting chemotaxis protein"
                     /translation="MQFKRFGSISLKFKLALLFAVILVLFAGALLLVVNNLVVATAREA
                     ATEKARGDLALSEAIIDQMYPGPWRAQGDRLYKGDVLMNNNFEVVDYLGELAGSTVTIF
                     RWDTRIATNVRTAEGKRAVGTRVSDEVAQTVLHRGEEFYGVAEVVGQQYLTAYKPLRDA
                     TGEIVGIWAVAVPKGFVDALIARGWATTLGVSALVLAVSQVVLMFFSNRVLVNPLNRLE
                     VAAGKMAAGELDYRVEVRTRDEIGRLGAAFNQMGENLKNLVDKVQENSYQLASHSQELS
                     AAAEEVSAAVENVTATSSQLAASTEQATAHAAQAAEAARATENASEAGNQAVLQAVSKI
                     TAIQHTVDSSAKSVQNLHQQSEKIGEIIRVINDIADQTNLLALNAAIEAARAGEHGRGF
                     AVVAEEVRKLAEKSSGATKEIEEIVLAIQKNTVKAVESMQSGAGEVEEGVRIIKKAGEA
                     LENIRKHAGRSTDLAEEIAKAFEQHSQGVQNLAASAEEVSSTVQEMAANANDLAKMADE
                     LDEIVKSLRKS"
     gene            complement(183044..183691)
                     /locus_tag="Ga0071115_11190"
     CDS             complement(183044..183691)
                     /locus_tag="Ga0071115_11190"
                     /product="HEAT repeat-containing protein"
                     /translation="LTKEEVRRLLGGRQYDRLLRLAEEEHRDVIGQLLAFLDAGDGLLR
                     WRAIEGLGRVTGGLAQRDPEVGREIMGHLLESLRGEAGPLGGSAPEVIGEIIRNRPELF
                     AGYVPELISLYEDRRLRRGVIWALGRIGKRRPDLVVSALPLLIRALEEPDPEIRGFAAW
                     SLGEIAAQEAASALGDLRSDHETVTIYEAGKLWQRTVGAVALDALANIRARA"
     gene            184154..185725
                     /locus_tag="Ga0071115_11191"
     CDS             184154..185725
                     /locus_tag="Ga0071115_11191"
                     /EC_number="4.1.1.49"
                     /product="phosphoenolpyruvate carboxykinase (ATP)"
                     /translation="MHPFRRPVEARNIINNPSAAELREMARREEITTEYGSASYVTKVR
                     NRSAKQTFIVDDALKLGVDQQGIALEKADAIARAVHQYLRDRDLIRLDRQMGQHRDFCL
                     HCRLYITRDYARIPLQWHNMLFEPKNRDDEPDLVSIYVPEWPERIIFCHPVAGVTYILG
                     TDYFGECKKSFLRKAMYRVKQQGCLGFHAGSKVLRVLDSHGGLKEVGFILFGLSGTGKT
                     TLTMHDHGLTGKEGVAIRQDDVVMMHPSGYCYGTENGFYIKTEGLDESQRVLYQAAVSP
                     NAIFENIYVDDKGRIRFDNSAYTANGRGVILRSEVPGTDDQIDLDRVHRIIFITRRDDV
                     VPAVARLNPEQAAAYFMLGESIETSAGDPTKAGQPKRVVGTNPFLVGPEAEEGNRLLDM
                     LQTNPEIECYLLNTGSVGKRNGHPGIKITVRDSTQIMAQLAYGNIRWIQDPDWNYLVPV
                     EIPGINVRTLDPRQYYSREEYARRVAQLREERRAWLAKYPSLKPEIVRAIEPPRPLATA
                     ASAGAR"
     gene            complement(185800..187707)
                     /locus_tag="Ga0071115_11192"
     CDS             complement(185800..187707)
                     /locus_tag="Ga0071115_11192"
                     /product="CBS domain-containing protein"
                     /translation="MDFYELLKHTPPFSNLRGEQLRECVPHLSTRTYPKGTYIFRQGEP
                     HLEYLFFVLSGLVEILLVGEDGEERTVGLLKAGDFFGECLLFTDSYPTTSKTVEDTHCL
                     LIPEVCFEELKSDPDFIGFFSHALAERMRYVYQEVAREQSCLVPWEPRHYRRRLYEIMS
                     SPVVTCLKDNRITEVAQLFAEQQDISSVVILDRSGTPRGILTAKDLVRRVLGASDFKNR
                     LSQTAAALMTEKLVTLPPEAHVYEALLGMVRNQVRHVLVESQGLLLGMVTMGDLVRAQH
                     LDVLRIVDTVNRAPNVKAIAAHMTDIDRIITELVFGDASAEEICTLVTEFYDCITRRLI
                     RLAEEEMLLEGKGRPPTSYCWLTMGSGGRREQILRTDQDSALIYDDPQPGEEEKTAAFF
                     LDLGRRVVSGLEQCGFELCRDQVVASSPEWCKPMREWFLALTRWTLDLNPQVLRLMNIF
                     LDFRPVYGQFAMARSLRRYFYQRLKQAPAVLHFMTRDTLSRRVPLNPFRQVVTERSGPH
                     KDELDLKRAALIHIVDSVRLFALREELLETSTPGRLRQLVDKEVLPKDDAEAFAVAYDS
                     ILMLRLRENLRRIAEGKKPCDYLNPRELTRRELAVLKDALLAVSRLQKLTAVAFRVEGL"
     gene            complement(187910..189892)
                     /locus_tag="Ga0071115_11193"
                     /gene="acsA"
     CDS             complement(187910..189892)
                     /locus_tag="Ga0071115_11193"
                     /gene="acsA"
                     /EC_number="6.2.1.1"
                     /product="acetyl-coenzyme A synthetase (EC 6.2.1.1)"
                     /translation="MAVKKETINTLLEESRIFHPDEEFTKQANVKNRDIYAEARANREI
                     FWARQAERLDWFRKWDQVLDWNPPFAKWFVNGKLNACYNCVDRHLNTWRKNKAAIIFEG
                     EPGDSRILTYWDLWCEVTQFANVLRMLGVQKGDRVAIYLPMIAEAAIAMLACARIGAPH
                     SVVFGGFSAEALRDRINDAGAKLLITADGGWRRGKIVPLKRNADLALEQCPSVEKVLVV
                     ERTRQEVPMKEGRDYWYHDLVVGVTVGGPCEEMDSEDMLFILYTSGTTGRPKGVVHTTG
                     GYLTGVSTTHHMVFDIKDSDVYWCTADVGWITGHSYVVYGPLANGATTLIYEGAPDFPE
                     QDRFWAICERYGVNVFYTAPTAIRAFMKWGEQWPARRDLSNLRLLGTVGEPINPEAWMW
                     YYKHIGQERCPIVDTWWQTETGMIMISALPGIISQKPGSASVPIPGVEIDVVDKEGNSV
                     MLGKGGFLVIREPWPAMLRTVYGDDERYVREYWSKIPGQTLYFSGDGARRDYHNYFWIL
                     GRVDDVINVAGHRLSTMEVESALVDHPWVAEAAAIGKSHDIKGQAISVFVTLKGKYFKE
                     LEAGSKSRAEFTSELKAHVVKKIGAIARPDDVFFTTELPKTRSGKIMRRLLRDIAEGRA
                     LGDTTTLADPAVIQELKERYEGEES"
     gene            190820..192115
                     /locus_tag="Ga0071115_11194"
     CDS             190820..192115
                     /locus_tag="Ga0071115_11194"
                     /EC_number="6.2.1.30"
                     /product="phenylacetate-CoA ligase"
                     /translation="MIWDRTETLPREDMELLQLERLKAVVRRVYQKVPFYHERFQERRL
                     KPADIRSLSDLQKLPFTVKDDLRENYPYGFFAVPLEKLVRMHASSGTTGRPTVVGYTKK
                     DLRTWSELVARVVVQAGVKPRDVVQICFSYGLFTGGFGLHYGLERVGATVIPASAGNTQ
                     RQIRLMQDFNTTVLVSTPTYALYIAEIAREMGVDPAGLGLRLGLFGSEPWSEGIRQELE
                     AAWGFKATDNYGMSELIGPGVSGECHMQNGLHISEDHFLPEIIDPETGEQLPPGERGEL
                     VITTLTKEGLPLIRYRTRDVTSLDYTPCPCGRTTVRMRRVSGRTDDMLIIRGVNVFPSQ
                     VEEVLMDIAGVGPHYQIIVDRQGYLDEFEVQVELAADYFTGKFRDLETLEKTIQERLQN
                     VLQITPKVKLVEYRSLERTTGKAKRVIDKRTL"
     gene            192161..193483
                     /locus_tag="Ga0071115_11195"
     CDS             192161..193483
                     /locus_tag="Ga0071115_11195"
                     /EC_number="6.2.1.30"
                     /product="phenylacetate-CoA ligase (EC 6.2.1.30)"
                     /translation="MYWNQEMECMPPEQRRKLQLERLQKLVRRVYENVPHYQRVFRKAG
                     IRPDDVQSLDDLANLPFTTKDDLRRTYPFGLFATPLKNTVRVHASSGTTGKPTVVGYTR
                     QDVDTWSEVMARTLSCAGVKQDDIIQIAYGYGLFTGGLGVHYGAEKIGCTVVPVSVGNT
                     KRQIMLMQDFGTTVLACTPSYALHLAEVLEDLNIDRSRIRLRVGVFGAEPWTRQLGREI
                     ENKLNIVAIDIFGLSEIIGPGVASECLYNTGLHIFDDHFLPEIIDPQTGKQLPPGQEGE
                     LVITTLTKEAFPLIRYRTRDITALHEESCPCGRTHVRMSKIMGRTDDMLIIRGVNVFPS
                     QVESVLLEIGHAEPHYLLVVDRRGPLDQLEVWVEVSEKVFADEVRRLETLEKTIQREIE
                     GTLGISVKVKLVEPKTIERSQGKAKRVIDKRDLHNLHNKTK"
     gene            193504..193935
                     /locus_tag="Ga0071115_11196"
     CDS             193504..193935
                     /locus_tag="Ga0071115_11196"
                     /product="ACT domain protein"
                     /translation="MWVKQISIFLENKSGRLAAVTRLLADHGFNIRALSIADTSDFGIL
                     RLIVNDPARAYQVLKDAGFTVSETEVLAVEMPDRPGGLAGVLDLLNEAGINIEYLYAFV
                     SKSAENALVLLKVENLEKAAGVLTANGVTIQGHNIVHQI"
     gene            complement(194025..195212)
                     /locus_tag="Ga0071115_11197"
     CDS             complement(194025..195212)
                     /locus_tag="Ga0071115_11197"
                     /EC_number="2.1.1.79"
                     /product="cyclopropane-fatty-acyl-phospholipid synthase"
                     /translation="LQKTLVRKLFERVQGKGFSVQYWDGTTDRFGRGTPRFKLILRDPA
                     VLPRVLKEPELGFGEAYMEGRVEVEGDLRELVRTAIEYRNALGESRKALFALKAAQMLP
                     WRNSPARQKKDVQYHYDIGNEFYSLWLDETMSYSCAYFKSPNDSLHQAQLQKVDHTLRK
                     LQLKPGHTLLDIGSGWGWLIVRAAQQHGVRALGITLSEQQVAETRKRIADLGLTGQVEA
                     ELMDYRTLADSGRTFDRVVSVGMFEHVGRANLPVYMAAVAKMLKPGGLSLLHTITHMTE
                     DPVNPWIEKYIFPGGYIPSLRETIWLLPEYDFHVLDVESLRLHYAMTLERWAENYDRNY
                     TRVVEQFGERFARMWRLYLHSCAASFRVSGLDIHQILFSKGLNNDLPLTRQHLYD"
     gene            complement(195629..196816)
                     /locus_tag="Ga0071115_11198"
     CDS             complement(195629..196816)
                     /locus_tag="Ga0071115_11198"
                     /product="Ni/Fe-hydrogenase 2 integral membrane subunit 
                     HybB"
                     /translation="VAYDERYTSRFGFRLTPLRWAMLAFMVLFLAVAGYRFAFGLGPVT
                     NLNDQWTWGLWKYLVFPAVAIAGCGYGTVFLAHVLHIKRFYPVVRVAMVVSLLGYSIAM
                     VGLLFDITVYYNFWRPFVYWGYTSILFEVLWCMTLYWTIQILEFGHIAFERIDAPLIYK
                     ALDKAMPVLICFGIMLPTLHQASLGGLFIATTHLYPAWWSLWIPWFFMISSLMVGPAVV
                     TFSCWALCRIYGKNFSDLMPSLASLCLVGAALMVFYVALKVWDLTARGAWDYVFNGTLQ
                     GNMFLLEHVVFLLVPLVMFLIPSIRNSVGGIVTASILTGVGVILNRTNVIFTGMAPAYT
                     QTYFPTWMEWVGFFGLIFGALLVILFFVENFRVLEGVSDVETAEKPATTPATVQG"
     gene            complement(196855..197691)
                     /locus_tag="Ga0071115_11199"
     CDS             complement(196855..197691)
                     /locus_tag="Ga0071115_11199"
                     /product="formate dehydrogenase iron-sulfur subunit"
                     /translation="MELLERTAKRDPSELFGILFDVNRCIGCRACQMACKQAHNLPYVP
                     LNQPHRPRGEAGNWNTPHLTPYDYLVMNAYLAEGKDGETKWRHVRRACMHCVEPICFEA
                     CFVHAYRKTPEGPVVYMDPGICVGCRYCQLACPFLTIQVEWEEVFSRISKCPMCYERVK
                     EGQQPACVAACPTKALEFGKRGGLLAKARDRINKNPDQYVDHIFGEKEVGGTSVLYISS
                     VPFEELGFSEDIIDKSIPKYTWKYMSKAPFLAVSLPVAFAALYVYTKKRSGDEDGH"
     gene            complement(197775..198992)
                     /locus_tag="Ga0071115_11200"
     CDS             complement(197775..198992)
                     /locus_tag="Ga0071115_11200"
                     /EC_number="1.12.99.6"
                     /product="hydrogenase large subunit"
                     /translation="LEDAFGITPPRNARIIRNLIQGANLIQSHILHFYHLAALDYVKGP
                     ETAPFVPRYEGDYRLPPDVTAVVVEHYIQALGMRRKAHEMGAVFGGRLPHTTVFLPGGV
                     TTEVTEELIKAYESKLRELISFIDNVYVPDVLAVAGAYEDWFEIGTGCKNLLSYGAYPL
                     TDQKDPNGANQFFTRGAYVDGRYVPVDADQIKEHVTYSWYKSGTGKHPFEGETVPEVDK
                     RGAYSWIKAPRYQDHPCEVGALARMWVGKNPQVTGLGDKAFSVMGRHFARAVETTVTAH
                     AMLDWLQELVPGEPAFEAYDVPRQARGFGLTEAPRGALGHWIEIEDHVIKNYQAVVPST
                     WNIGPRDDKGVRGPLEEALIGVQVADPDNPIELVRIVRAFDPCIACAVHVIEVRRGSRI
                     ADFVIS"
     gene            complement(199026..199223)
                     /locus_tag="Ga0071115_11201"
     CDS             complement(199026..199223)
                     /locus_tag="Ga0071115_11201"
                     /EC_number="1.12.99.6"
                     /product="Nickel-dependent hydrogenase"
                     /translation="VSSARTIIVDPVTRIEGHLKVKVELDGNRVRDAKTTGALFRGLEI
                     ILKGRDPRDAQHITQRICGV"
     gene            complement(199242..200192)
                     /locus_tag="Ga0071115_11202"
     CDS             complement(199242..200192)
                     /locus_tag="Ga0071115_11202"
                     /EC_number="1.12.99.6"
                     /product="hydrogenase small subunit"
                     /translation="VRKLTRREFVKLCGMSAAGLSLMSLLGPQITHALAKAVEDKVPVL
                     WIQGASCTGCSVSLLNTVDPSIEKVLLDVISLRYHPNIMAASGHLGMHTLEEVADRFAG
                     EFFLVVEGGIPVNDKGKYCFIGEIGHKELTMHEALLSLGKRAKAVIAAGSCAAYGGIPG
                     AAPNPTGVLGVDAVLNDQPWRRAHNVINISNCPMHPDHFLGTLTYVLTYNEIPALDRYL
                     RPKMFYEIPIHDNCPRRPDFEAGRFAKRIGDEGCLQYLGCKGFIAMSDCPKRGWNNNTN
                     WCIAAGAPCQACSEATFPDGCSPLYGGMPVTGNKG"
     gene            complement(200722..201207)
                     /locus_tag="Ga0071115_11203"
     CDS             complement(200722..201207)
                     /locus_tag="Ga0071115_11203"
                     /product="hypothetical protein"
                     /translation="VFYIGVIGAASCSATVEKRAEEVGMEIARRGGILVCGGRGGVMEG
                     AARGARREGGLVVGVLPGRDRRQGSPYLSVALATGLGDARNAVIACACDVLIAIDGGYG
                     TLSEIGLALKMEKPVVGLDTWRLISGRGLEAGILAAGTPEEAVELAFEEAKKRLCLP"
     gene            complement(201312..201956)
                     /locus_tag="Ga0071115_11204"
     CDS             complement(201312..201956)
                     /locus_tag="Ga0071115_11204"
                     /product="redox-sensing transcriptional repressor"
                     /translation="MKALRIPEATVTRLSIYSRFLERLERRGINTVSSSEIAKGVGVSP
                     AQVRKDLAYFGEFGTRGVGYNVKDLIHYILKILGLTRAWPMVLVGAGNLGTALCTYRGF
                     KDRGFNIVGIFDNDLTKIGKRVQDLEVLSLERLPEVIREFDVKIGVIAVPLSAVQDTAN
                     QLVECGIRALLTFGPVVVEVPNDVVVRNVDLAVKLEILTFNLVFKELHSAL"
     gene            complement(202091..202753)
                     /locus_tag="Ga0071115_11205"
     CDS             complement(202091..202753)
                     /locus_tag="Ga0071115_11205"
                     /EC_number="5.1.3.1"
                     /product="ribulose-5-phosphate 3-epimerase (EC 5.1.3.1)"
                     /translation="MIKIAPSILSADFARLAEEIQKVENAGADYLHIDVMDGHFVPNIT
                     LGPPVVAALRPRSALVFDVHLMIEAPERFVISFAEAGADILTVHAEATRHLDRTIRLIR
                     EKGMRAGVALNPATPLSAIEYVLPLVDQVLLMTVNPGFGGQRFLAEVVPKIASLRRLLD
                     RRGIPLDLEVDGGIGPETVAVAVGAGANVLVAGSAVFGAASVAAAVRELRAATANKK"
     gene            complement(202750..203631)
                     /locus_tag="Ga0071115_11206"
     CDS             complement(202750..203631)
                     /locus_tag="Ga0071115_11206"
                     /EC_number="3.6.1.-"
                     /product="ribosome biogenesis GTPase"
                     /translation="MPEGLVVKAYGGYFFVYHEGTIRQCTIRGRLKTRGRVVVGDRVVL
                     RALSGGRGVIEEVRPRRSELRRPPIANANRVLVVIAFRDPAPSLNLLDRILVHCEAAGI
                     SAVICVNKADLADSGELQSPWLRVYLDAGYPTYITSAVTGLGVSELRESLLGRVTVLAG
                     PSGAGKSSLVNAVQPGLALRTGEISRKLKRGRHITRHVELLPLDGGGWVADTPGFSALS
                     LDGITREELAGLFPELRRQARPCRFTDCLHYQEPDCGVRQAVAAGAVARSRYAHYLGFL
                     REIMVREEKRKP"
     gene            complement(203645..205468)
                     /locus_tag="Ga0071115_11207"
     CDS             complement(203645..205468)
                     /locus_tag="Ga0071115_11207"
                     /EC_number="2.7.11.1"
                     /product="serine/threonine protein kinase"
                     /translation="LSDMIGKVLGNRYEIAEKLGVGGMAEVFKAHDSLLQRSVTIKVLR
                     SEFSTDEEFVTRFHREARAVASLSHPNIVNVYDVGQEGDVHYLVMEYVDGEDLKSVIRR
                     EGRLTPARVVAIACQVCDALEHAHYHKIIHRDVKPYNILITKNGQAKLADFGIARESTA
                     ATLVQTKNLVGSVHYISPEQARGDTADAQSDIYALGVVLYEMLTGTVPFNGGNPVSIAL
                     KHIQDEVPPLQERNPEVSPEFDRIIRRAMAKTPADRFASAREMAAELKAIRLNGEDEET
                     VSSATMVYEPARSSGKRLSSGALVAIILAVVGLAIGGFFGLQSYMQVPEVVVPPVEGLL
                     LADAQRELESLGLRTSVSEEYSSEELGVVIKQDVEPGSRVKQQRVIFLTVSRGPEMVRV
                     PDVIGRTLAEARSRLRASGFEIGEEKAVTDEFSPPGTVVRTEPGPNTVHPKGDKVRLFV
                     SARSPRPDLIAVPNLIGLEESAARAKLAEAGLLTVPEVSKKVSREYPAGRVIAQDPRGG
                     DEVQEDTVVKLTVSEGPGPEARSVTVYNNIPNDGQPHTLVIVVRDAQGEREAYSGEHES
                     GERVSRSVRYYGRATISSYIDGNLVNEQTFE"
     gene            complement(205465..206178)
                     /locus_tag="Ga0071115_11208"
     CDS             complement(205465..206178)
                     /locus_tag="Ga0071115_11208"
                     /EC_number="3.1.3.16"
                     /product="protein phosphatase"
                     /translation="MRWSSVTSAGLVRAKNEDGLCVNGEYGLFAVADGMGGHQAGEVAS
                     RLALAVLNQQFQRLVDESGDVGNSLLQAVKEANRQVFEESSRNETYNGMGTTLSACVIR
                     GDRLFLAHVGDSRVYLVRSEEMLQLTEDHSVIQELLNEGRIRAEDVPLHLYRNVLSRAL
                     GTEAELEVDLRQVAVRAGDRVLLCTDGLTNQVPDETIRALIESVDDPEQRVQDLLRLAL
                     DRGGTDNITLILVVL"
     gene            complement(206185..207234)
                     /locus_tag="Ga0071115_11209"
                     /function="23S rRNA m(2)A-2503 methyltransferase (EC 
                     2.1.1.192)"
     CDS             complement(206185..207234)
                     /locus_tag="Ga0071115_11209"
                     /EC_number="2.1.1.192"
                     /product="23S rRNA m(2)A-2503 methyltransferase"
                     /function="23S rRNA m(2)A-2503 methyltransferase (EC 
                     2.1.1.192)"
                     /translation="VTVIVDLKDLTLEELEALVATYGEPRYRARQLAEWVFKKGVSSFG
                     EMTNLPARLRDYLSGDAMIGRLEIIDSRVSAKGDTVKYLLGLADGNSVETVLMRHDYGR
                     TVCVSTQVGCRMGCRFCASGLGGWVRHLRAGEIYEQLLSVQRASGENVTHVVLMGMGEP
                     LDNYGNTVRFIDNVSAAYGLHLSQRRITLSTCGLVPRIRDLARRDYGLTLAVSLHAPNN
                     ELRDILVPVNRKYPLEELIPACVEYARRTGRRVSFEYALLGGINDTPELAMELAGLLAH
                     ARGHVNLIPANPVPEYDFTAPTAAAVGTFRRVLEARGIPVSVRREMGADIGAACGQLRR
                     RYRPPRRRE"
     gene            complement(207260..208615)
                     /locus_tag="Ga0071115_11210"
     CDS             complement(207260..208615)
                     /locus_tag="Ga0071115_11210"
                     /EC_number="2.1.1.176"
                     /product="16S rRNA (cytosine967-C5)-methyltransferase"
                     /translation="LTVVAAREIALHILKAVESDGAYANLALNRALEEYRPTKLDRAFA
                     TELAYGTLRTLNTLDWITARYLKQPLGAQTVWIRNILRLGVYQLFYMDKVPPGAACNEA
                     VELAKKFGTPGAARFVNGVLRNIARQKDQIVFPDLEEDPVDHISLKYSHPTWMVERWLT
                     EFGPEGTIALCQANNTIPPNTIRTNTLKVDRNTLMHRLVQEGLTVRRTEIAPDGLQIDG
                     FLSIRSLSSFQEGLFQIQDESSMLVAHAVNPAPGARVLDVCSAPGGKTTHMAQLMQNEG
                     VIKAMDIHPHKLDLVAENCRRLGITNVETMLLDARDLPGPFAGWADYVLVDAPCSGLGV
                     LRRRPDARWRKEPGQITGLVRLQESILAGAAQCVRPGGVLVYGTCTITYEENLGQVQGF
                     LAHHHDFVFEDLRPFLPAGLGAKEMAQGYLEIYPHTHAMDGFFIARLRRKYM"
     gene            complement(208648..209610)
                     /locus_tag="Ga0071115_11211"
     CDS             complement(208648..209610)
                     /locus_tag="Ga0071115_11211"
                     /EC_number="2.1.2.9"
                     /product="methionyl-tRNA formyltransferase"
                     /translation="VSSFRNLRLIYMGTPEFAVPVLQVLVGAGYPVLRVVTQPDRPRGR
                     KRKLTPGPVKQYSLEQGLEVLQPVRLKDPAFIELLCALNPDVIVVVAYGRILPPEILKI
                     PRLGCVNVHASLLPRYRGAAPIHWAVMNGEPETGVTTMLMDEGLDTGDIFLQKTLLIGP
                     DDNMGLVHDRLARLGAALLVETLDRLAAGELTARPQDEARATYAPPIRREHELIAWTRS
                     APAIKNQVRGLDPWPGAYTLLGGRELKVWRAEAVDFEGGDMRPGRLLLADPEQGLVVRT
                     GAGALKIHELQPAGRKRMRAEDFLRGHPLAPGILLGESR"
     gene            complement(209607..210065)
                     /locus_tag="Ga0071115_11212"
                     /function="peptide deformylase (EC 3.5.1.88)"
     CDS             complement(209607..210065)
                     /locus_tag="Ga0071115_11212"
                     /EC_number="3.5.1.88"
                     /product="peptide deformylase"
                     /function="peptide deformylase (EC 3.5.1.88)"
                     /translation="LAVFQIVRHPDPILREKAREVKKITPQIEKLVANMVETMYDAGGV
                     GLAAPQIGVSKRVVVVDLGNNLIVLINPEIVRLEGDPELGEEGCLSVPGIWGQVERAPR
                     LTVRGYNLKGKPVAYSAEGLASRVFQHEIDHLDGILFLDRAVRVYKKE"
     gene            complement(210100..212310)
                     /locus_tag="Ga0071115_11213"
                     /function="replication restart DNA helicase PriA"
     CDS             complement(210100..212310)
                     /locus_tag="Ga0071115_11213"
                     /EC_number="3.6.4.-"
                     /product="replication restart DNA helicase PriA"
                     /function="replication restart DNA helicase PriA"
                     /translation="VPERCYAEIVVDLPLSRVDQVYHYGVPKHLQAELCPGARVLVPFG
                     RRELSGYVVGFRSHAAVDPVKDIVKILDSRPAFTPELYALARWMAGRYLCTTAQALQCI
                     VAPSRSSRGPRFEEGIWAVPAPLTDEASLTPKQRRAWLTAGERPGLTRTQLAAQAGVTP
                     GVVSRLLDKGVLTTSRRVVVRDPYPEVAAGAELPRLTAEQMVALENIERGLQSERREMF
                     LLHGITGSGKTEIYMRAAASTLARGREALVLVPEITLASQLIHQFKARFGSLVAILHSR
                     LGAGERYDEWYRIFRGEAPLVVGARSAVFAPLQNIGLIVLDEEHEPSYKQEESPRYSTG
                     EVARARAAFFGAVVIQGSATPALRTYAGALTGNRYRLLKLTRRVDGRALPSVRVVDLRE
                     ELQAGNRHVFSRYLAGKISERLREGQQVILFLNRRGYATIVLCRACGEALCCYHCAISL
                     TYHNDGFLRCHYCGYRRPLPDACPECGSTQLNRFGTGTQRIEEETRRLFPQARVFRLDG
                     DTVTRKRSHDRVLAEFREGRADILIGTQMIAKGLDLPGVTLVGVVNADTTLLLPDYQAA
                     ERTFQLITQVAGRAGRGPVPGEVVVQTYRPEHYSIQAAVNQDYAQFFIREMSLRRELGY
                     PPFTTLARVLLRGKREPQLQRAARDLRDLLAVVGDEQVQVMGPAAPPVSKIKDYFRRQL
                     ILKSPKRKVLRNVLREALDRFEGIKSRDRVVVSVDMDPRHFT"
     gene            complement(212303..213511)
                     /locus_tag="Ga0071115_11214"
     CDS             complement(212303..213511)
                     /locus_tag="Ga0071115_11214"
                     /EC_number="6.3.2.5"
                     /EC_number="4.1.1.36"
                     /product="phosphopantothenoylcysteine decarboxylase / 
                     phosphopantothenate--cysteine ligase"
                     /translation="LLGGKKVILGVTGSIAAYKAADIAGQLVRHGAGVHVVMTRAAREF
                     VSPLTLEAISGNRVHTEMFAERSGAMVHLDLGRQADLLIVAPATANLIGKVAAGLADDL
                     LTTLVLAFRSPVLFCPAMNPAMYANPVVQRNVAALRAAGYHFCGPEAGRVACGEEGPGR
                     LAAVEAILDRAAGLLRGADDLKGIGVLVTAGPTREPLDPVRYLTNHSSGRMGYAVARAA
                     RDRGARVILVSGPTALRAPDGVSLVSVTTAAQMFTAVSRHLPESEVLIMAAAVADYRPA
                     TAAPEKIKKGDRPLTLELVPNEDILAYAGRSKKPGQVVIGFAAETGDPGERALDKARRK
                     GADLVVGNDVTRPDAGFDVETNAVVFAFPDGQLLRLPKMDKYEVAWRLLDEVLRIRDGG
                     AGA"
     gene            complement(213587..213796)
                     /locus_tag="Ga0071115_11215"
     CDS             complement(213587..213796)
                     /locus_tag="Ga0071115_11215"
                     /EC_number="2.7.7.6"
                     /product="DNA-directed RNA polymerase subunit omega (EC 
                     2.7.7.6)"
                     /translation="LLNRPSLDELMKKADSRYTLVVISAKRARILTEQNQQGVVGSSAK
                     PVTQALEEICAGKIKFRPVKRGPK"
     gene            complement(213846..214439)
                     /locus_tag="Ga0071115_11216"
                     /function="guanylate kinase (EC 2.7.4.8)"
     CDS             complement(213846..214439)
                     /locus_tag="Ga0071115_11216"
                     /EC_number="2.7.4.8"
                     /product="guanylate kinase"
                     /function="guanylate kinase (EC 2.7.4.8)"
                     /translation="VRGLLLVISGPSGVGKGTLCQALCRQIDSIVLSVSATTRPPRAGE
                     EDGVHYFFVSPERFQEMIARDELLEWAQVYQDYYGTPRGPVTRLLADGRDVILEIDVQG
                     ALQVKEKAPEAVLIFICPPSVAELERRLRRRGTDSEEQIVNRLEWARTELEAVPKYDYV
                     VVNDHLEAAVAKIKAIIVAEKCRPIYFTKPDCVV"
     gene            complement(214455..214745)
                     /locus_tag="Ga0071115_11217"
                     /gene="CPE1749"
     CDS             complement(214455..214745)
                     /locus_tag="Ga0071115_11217"
                     /gene="CPE1749"
                     /product="hypothetical protein"
                     /translation="LDIKLINIGFGNIVSANRIVAIVSPESAPIKRMITEARDRGMLID
                     ATYGRRTRAVIITDSDHVILSAVQPETVAHRLVSKLEQSHPQQQHGDDGKV"
     gene            complement(214767..215645)
                     /locus_tag="Ga0071115_11218"
     CDS             complement(214767..215645)
                     /locus_tag="Ga0071115_11218"
                     /product="TIGR00255 family protein"
                     /translation="LLRSMTGYGHGEAQYLEKRFAVEIRAVNHRYREVMVRLPRHMMVL
                     EDRMRKCVQEYVLRGRVEVYCTVEEGKGRANTVKVDKNLAVAYYKAMEEVRDYLGLSGD
                     IRIEHLVSQPGLLVMEDPGGDPEEWWPAVEDALRQACRGLVAMRETEGAALRSDVAEKV
                     SRLEALVQDISVRVPEMVRIYQERLNRRIEELTGGPLVDPARLAQEVAFFAERSDISEE
                     LVRLNSHLAQFEHLLDAEGAVGRTLDFLIQEIYREINTVGSKAQNEIITGRVVDFKGEL
                     EKIREQIQNIE"
     gene            complement(215802..216416)
                     /locus_tag="Ga0071115_11219"
     CDS             complement(215802..216416)
                     /locus_tag="Ga0071115_11219"
                     /product="hypothetical protein"
                     /translation="MDNVTKLVRSYHYELPIGLLANQVITDCEFLWVHCDSTVTARGEL
                     LVFGTYDLEITIAENHRNVAHHYVRYRTEAFREWLQIPGLAAADASGVKVDVQVTGTAC
                     EAAGEELTVTLEVQAVVRVREYKSAPVAGEPQADDPSIPETSGMSGGATESRRTQRYAH
                     FFDDLEELRAYVRRQVRGKVDVLSLDGVQVVTDGETGVDEE"
     gene            complement(216471..217037)
                     /locus_tag="Ga0071115_11220"
     CDS             complement(216471..217037)
                     /locus_tag="Ga0071115_11220"
                     /product="protein of unknown function (DUF3794)"
                     /translation="MSHPTLIKADVVIGEGKTQILIEKQFKLKWPLKKMVDEQFDVDIF
                     HTEVCTDKVLFNGEVQKNLIYKTPFEKPHNWRTEEETEGEARHWPPPEMIEQQDGLVVF
                     HEEVIQFAGFVNIKGARAGDDVQIIEALVKDCTVFISTKEHKGLIWEGKQKFIVDVVIK
                     VTRHEQIYVEQKFPPDKKPPYREEE"
     gene            complement(217092..217556)
                     /locus_tag="Ga0071115_11221"
     CDS             complement(217092..217556)
                     /locus_tag="Ga0071115_11221"
                     /product="hypothetical protein"
                     /translation="MLIEPYYRGELIRNPGFDEWVNGRPSFWEGRNFVPVSRASIGEWV
                     LRLGQDPERPAEVYQDLTVAPGTFLELRFCGRVAVAGSRLRAAVIWLDRNRKTVGSGLD
                     LAVALSGGYGYRQYLAVSSACPGAAVQARISFQIFARGQFDLDYVSVVAR"
     gene            217607..217831
                     /locus_tag="Ga0071115_11222"
     CDS             217607..217831
                     /locus_tag="Ga0071115_11222"
                     /product="hypothetical protein"
                     /translation="VAPEDREGLEDLVAREVRPVPGARRAREVRRDSAARDYRPPSSGP
                     RLEHGLCCPAACPLSRDPVPPRAERIPRA"
     gene            complement(218130..219323)
                     /locus_tag="Ga0071115_11223"
     CDS             complement(218130..219323)
                     /locus_tag="Ga0071115_11223"
                     /EC_number="2.6.1.1"
                     /product="aspartate aminotransferase"
                     /translation="VQLTERARNISPSPTLTIDTRAKEMLASGIEVINFGAGEPDFDTP
                     EHIRESARQAIERGMTRYTAVDGTPALKEAIINKLERDNGLRYTPGQIVVSVGAKHSLY
                     NAFQVLCQPGDEVILPSPFWVSYLEQIKLAGATVRLVEMRPENEFKLTPAELSAALTPR
                     SRILVLNSPSNPTGAVYSRAELEALVPVVLNAGLTVISDEIYEYLVYDNHVHVSIAALG
                     PEIKERTVVINGVSKAYAMTGWRIGYAAAPEPIARAMTGLQGHSTSNPCSVSQAAAVAA
                     LNGSQEPTRRMVAEFAVRRRYMLERLESIPGVSCPRPGGAFYLFPDMRVFWGRSFSGRK
                     INNATELAALLLDEVQVAVVPGIGFGNDNHIRLSYATDLETIREGLNRLTTFLNSLE"
     gene            complement(219368..220546)
                     /locus_tag="Ga0071115_11224"
                     /function="LL-diaminopimelate aminotransferase apoenzyme 
                     (EC 2.6.1.83)"
     CDS             complement(219368..220546)
                     /locus_tag="Ga0071115_11224"
                     /EC_number="2.6.1.83"
                     /product="LL-diaminopimelate aminotransferase apoenzyme"
                     /function="LL-diaminopimelate aminotransferase apoenzyme 
                     (EC 2.6.1.83)"
                     /translation="VSFVEAQRIQNLPPYLFARIEQAIADKRAQGVDVISLGIGDPDLP
                     TPGHIIEEAVRQLYDPANHQYPSTAGLLAYRQAVADWYARRFGVTLDPQREVVSLIGSK
                     EGIAHLPWCYVDPGDVVLVPDPGYPVYGQGTILAGGEPYYLPLTAENGFLPDLAAIPAV
                     VARKAKVMFINYPNNPTGAVASKEFFAEVVAFAREYGILVCHDAAYTEIAFDGYRPPSF
                     LEVPGAKEVGIEFHSVSKTYNMTGWRAGWAAGNVDAVQALSRLKSNLDSGIFQAVQYAA
                     IAALNGPQDGVAKLCDLYRERRDLVVDTLNGLGWRLEKPRATFYIWAPVPPGHTAVSFA
                     ELILEKAGVVVTPGTGYGAQGEGYFRISLTLPAPRLVEAMERIRTCLDRVSF"
     gene            complement(220635..221468)
                     /locus_tag="Ga0071115_11225"
                     /function="diaminopimelate epimerase (EC 5.1.1.7)"
     CDS             complement(220635..221468)
                     /locus_tag="Ga0071115_11225"
                     /EC_number="5.1.1.7"
                     /product="diaminopimelate epimerase"
                     /function="diaminopimelate epimerase (EC 5.1.1.7)"
                     /translation="MYFTKMHGLGNDFVVVNGFAQALPADPAPLARRICDRRFGVGADG
                     LVLILPSESAQFRMRIFNPDGSEPEICGNAIRCVALYAYRHGLVTETRLEIETLAGPIR
                     PELRLEAGKEIVRVDMGRPRLDRAEIPMAGPAGPAVGERLDAGGRGFEITAVSMGNPHC
                     VIFEPDLTEQEFRKYGPLLERHPAFPARTNVEFVAVRSPGEVDVRVWERGAGPTLACGT
                     GACAVVVAGVLTGRTGRTVNVRLPGGVLLIEWPEDSGPVYMSGPVEEVFEGKLFI"
     gene            complement(221540..222649)
                     /locus_tag="Ga0071115_11226"
     CDS             complement(221540..222649)
                     /locus_tag="Ga0071115_11226"
                     /EC_number="3.4.11.4"
                     /product="peptidase T-like protein"
                     /translation="LVNRKRLLATFLQLVQIDSPSFREREVADFVQNVLAELSLHVFED
                     QAARRINGQAGNLYARWPGTGAGPAILFCVHLDTVEPGRRVKPQVREGVVYGGGRTVLG
                     ADDKAGIAAVIEALRVIRERDLSTPPVELVFTVAEEQGLIGAKHLEAGLITAGYGFVLD
                     SDGPPGKIIIRAPSQDRIVATVWGQAAHAGINPEAGINAIQAAARGIAGLRLGRIDEET
                     TANIGVIQGGVATNIVPERVTVEGETRSLDDGKRAALTAEIRRLFTEGVESAGGRVEFE
                     VEQLYPSFRLAPEDPVVQIAVRAAARVGLEPRLGQSGGGSDANILNALGVPTANLSCGM
                     QKVHTTEEFIVIEDLVKSTELVLEIIKGV"
     gene            complement(222642..223211)
                     /locus_tag="Ga0071115_11227"
     CDS             complement(222642..223211)
                     /locus_tag="Ga0071115_11227"
                     /EC_number="1.2.7.3"
                     /product="2-oxoglutarate ferredoxin oxidoreductase subunit 
                     gamma"
                     /translation="MMLVEILIAGFGGQGIISTGQLLAYAGMRAGLHVAWIPSYGPEMR
                     GGTANCGVTLSDTEIGSPLVTEPGVLIAMNQPSFDKYAGTVVPRGVILYNSSLAKDSHG
                     RRDVLMVGVDANRIAEELGNVQVAANVVLGAYLGLSGVISVSAAVEALEDVLPPHRHRL
                     IPANRAALERGAAFGVSCREGGSAVG"
     gene            complement(223208..223960)
                     /locus_tag="Ga0071115_11228"
     CDS             complement(223208..223960)
                     /locus_tag="Ga0071115_11228"
                     /EC_number="1.2.7.11"
                     /EC_number="1.2.7.3"
                     /product="2-oxoglutarate ferredoxin oxidoreductase subunit 
                     beta"
                     /translation="MPKAFQRPQALTDKAFHYCPGCTHGIIHRLVAEAIDQLGMRTKTV
                     GICPVGCAVFAYDYFNCDMIQAAHGRALAVATGVKRVLPDRLVFTYQGDGDLAAIGTAE
                     TVHAAARGEKITAIYVNNAVYGMTGGQMAPTTLLGQKTTTTPLGRERETAGFPLRVAEM
                     LSTVEGAVYVSRVSVHSPRHVRQAGRAIRKAFEIQLRGLGFSLVEVLSICPTNWGLNSL
                     EALKWLEKEMLPVYPLGELRAPAEEDAG"
     gene            complement(223967..225019)
                     /locus_tag="Ga0071115_11229"
     CDS             complement(223967..225019)
                     /locus_tag="Ga0071115_11229"
                     /EC_number="1.2.7.11"
                     /EC_number="1.2.7.3"
                     /product="2-oxoglutarate ferredoxin oxidoreductase subunit 
                     alpha"
                     /translation="MPKVLMKGNEAFGEGAIRAGCRCTFAYPITPQSELTHFLARRLPE
                     IGGVFVQAESEVSAINMVYGAAAAGARVLTSTSSPGISLMQEGLSYIAGARLPCVVVNV
                     MRGGPGLGNIAPAQGDYWQAVKGGGHGDYRLIVLAPASVPEIIALMELAFDLADKYRNP
                     VMVVGDGVLGQMMEPVELESGEIRTAPEKPWATTGQGDRPQRNVINSLHIVPEDNERFN
                     LDQAAVFAEIRRREQRSEEYRTEDAELVLMAFGTVARVAKAAVDRARARGIRAGLIRPI
                     TLWPFPDESVRRAAAQAQQFLVVEMNLGQMLEDVRLSVNGKRPVHFYGRPGGTVPTVRE
                     ILDEVSRIMG"
     gene            complement(225012..225263)
                     /locus_tag="Ga0071115_11230"
     CDS             complement(225012..225263)
                     /locus_tag="Ga0071115_11230"
                     /EC_number="1.2.7.3"
                     /product="2-oxoglutarate ferredoxin oxidoreductase subunit 
                     delta"
                     /translation="MARVTFREERCKGCGFCVEFCPKKIIVLADHFNVLGFHPATVTNM
                     ERCTGCGICAWMCPDVVIEVEHAPDERKPAERTEAQHA"
     gene            complement(225296..226000)
                     /locus_tag="Ga0071115_11231"
     CDS             complement(225296..226000)
                     /locus_tag="Ga0071115_11231"
                     /product="hypothetical protein"
                     /translation="MLTTVGGFFYPNKRVNVFVGPLGSGKTELAINTALVLAEQGLVTL
                     VDLDIINPHYRVRLVKTELAGRDVEVVCPPDELLQADVPALTPAILGVLSRDDQRGVFD
                     VGGDDIGAVVLGSFRPYLPAGQYAIYFVVNTCRPHFTTAADIHRMIDRIERAVRVGVDY
                     LVSNTNIGLETEPATVIEGRRILDVVARERGIPVAFTGVRSGIAETVQELDAGTPVFPL
                     RLFMRPPWEKWG"
     gene            complement(226004..226852)
                     /locus_tag="Ga0071115_11232"
     CDS             complement(226004..226852)
                     /locus_tag="Ga0071115_11232"
                     /product="UDP-N-acetylmuramyl pentapeptide 
                     phosphotransferase/UDP-N-acetylglucosamine-1-phosphate 
                     transferase"
                     /translation="VKSDLETFVFLALGLMLAVLTLPPVSRIIIAAGHVRPNYRGEVIP
                     VSVGLAFFLVPFLLFMGAFALRPGAAYLDLVPAFLLATGGMAVLGLVDDVYGSRKASGL
                     RGHLVRLLRGEITTGALKAIGGLAIAFFASLATARGPEILLNTLIIALSANALNLLDLR
                     PGRAGKGFLAAGGVLFAVSWGSPLLVFPAAVGGALLAYLPADLRARAMMGDAGANVLGV
                     VLGLAAVWILPLPAKVGVLIFLVGFHLFTERYSLTEVIAKNRLLDFVDRLGRTRRDSPD
                     P"
     gene            complement(226849..227541)
                     /locus_tag="Ga0071115_11233"
     CDS             complement(226849..227541)
                     /locus_tag="Ga0071115_11233"
                     /product="Glycosyltransferase involved in cell wall 
                     bisynthesis"
                     /translation="VPEVVSVVIPAFNEGRRITRTVEAVRSLPEVSEVIVVDDCSRDDT
                     AARAREAGAVVLRLPTNRGKGAALNAGIEKAGGAVIVLLDADLGESAAEARRLIRPVLD
                     DRADLTIARFPAARRRGGFGLVKGLARAGIRYFTGLEMQSPLSGQRAARWELLVQLLPL
                     ASGYGVEVGMTIEAALRGYRILEVPVQMRHRETGRDLAGFLHRGRQFRDIVVTLWRCRQ
                     RYGKRMAR"
     gene            complement(227560..228426)
                     /locus_tag="Ga0071115_11234"
     CDS             complement(227560..228426)
                     /locus_tag="Ga0071115_11234"
                     /product="Copper transport outer membrane protein, MctB"
                     /translation="MIIDIRYHIASLVAVFLALGIGILVGSSILGVDTLASQQEQIAER
                     LENHLHKLREENRAVRAEMALLESEIDLHAQFQKDIFPYLVSGRLEGQQIALVEISAYP
                     LEHNLRGLLETAGAEIVSVTTVPNGLNPKGHEANLLSLGSWPETSGEKLPGLLAGALAR
                     AIVEGPSPVVEYLVDEKLISVTGEYGRPLDAVVLVGGGDDSNSPPVRVLGFPMIERFQG
                     YGLRVCGVEERAAPVSCIKDYQVKLAATVDNIDTIPGQFALVQVLAGRDGHYGVKDTAQ
                     RLVPLPD"
     gene            complement(228437..229564)
                     /locus_tag="Ga0071115_11235"
     CDS             complement(228437..229564)
                     /locus_tag="Ga0071115_11235"
                     /product="Uncharacterized membrane-anchored protein"
                     /translation="MTVIRGRARVDRRTKNLVKRLRPHDIAVIDHEGIDKLAAKALVAS
                     RVKAVINCSSSISSEYPNLGPSLIVGAGIRLLDKVGPEFMDRVSEGALLEILGDKVYHE
                     GRMVAQGQVLTPEITKAALEVTRAQMDAVLARFVENTLIYARREVGLLSGSQIKVPEIS
                     TKLKGRHVLVVVRGDNYREDLRAIRSYINEMRPVLIGVDGGADALIEFGLRPDILIGDM
                     DSVTDRALLAAREIIVHAYPSGKAPGLERVKRLGLPAKTFAVPGTSEDVAMLLAYEKGA
                     DLIVAVGTHSNLFDFLEKGRKGMGSTFLVRLKVGARLIDARGVSQLYRRSLQPRHVAVI
                     VLAASLPLAAVLSLAPATREILWLLYIQLRVILGI"
     gene            complement(229658..230803)
                     /locus_tag="Ga0071115_11236"
                     /function="transporter, CPA2 family (TC 2.A.37)"
     CDS             complement(229658..230803)
                     /locus_tag="Ga0071115_11236"
                     /product="transporter, CPA2 family"
                     /function="transporter, CPA2 family (TC 2.A.37)"
                     /translation="MLFLFFGLGIISHKARLPAVLLFIILGIVIGGLLSGQGKTLYQAA
                     EIGIVLLFFLLGLEFPLKRMLEISKRIWPTGLLDLVLNLGVGFLIALAFGLHVTAAFLI
                     GALAYASSSSITIKMLEEKKRLASPEAEFILALLIFEDLVAPILVSFLAGMYSGTEVTV
                     QSLGLLLFKILALTVGAILVGYYGFRRLGTFMEKYLETDLMPLFAVAIAFGYAGLAVAL
                     GLSEVLGAFLAGVMLSETGRSKELEHLILPVRNITLPFFFFWFGTTISFGEGVPMAVLL
                     VTLVLWSIVAKLLVGFYGGRRYGLSPRVALRAGLSLGQRGEFSAIIATLAPPQLRAFSG
                     MYILSTALAGIYLFNKAPGWSRWMHQRYFSPAPKHGAASSD"
     gene            complement(230846..231337)
                     /locus_tag="Ga0071115_11237"
     CDS             complement(230846..231337)
                     /locus_tag="Ga0071115_11237"
                     /product="potassium/proton antiporter regulatory subunit, 
                     CPA2 family (TC 2.A.37.5.2)"
                     /translation="LQIKCADLPGVGRKYTIHLADGRLCVILIHHTGRREMYFMADTED
                     DEPLLTLELNDEEARKVGAILLGADYQPVSDERVETLLKSILIEWIRVAPGSELANRKI
                     KDMRIRTVTGATVIGIQRGEEMIGSPDVNELLRPGDVLMVVGKREQIKALEKLCQGQGR"
     gene            231521..232300
                     /locus_tag="Ga0071115_11238"
                     /function="thiazole-adenylate synthase"
     CDS             231521..232300
                     /locus_tag="Ga0071115_11238"
                     /product="thiazole-adenylate synthase"
                     /function="thiazole-adenylate synthase"
                     /translation="MKLDETVISRAVIERYTTKLLSCLDVDVEIVGGGPSGLTAAYYLA
                     RAGLKTTVYERKLSVGGGMWGGAAMMNEIVFQEPARPIFEEFGVRISRYGDDYYTASSV
                     ECVAALTLRACQAGANILNLISVEDVVLHNNRVSGLVLNWSAVDIAGLHVDPIATRSRF
                     VVDATGHDAAVVNVLTRKAGVQIHNASGQVQGEKPMWAEIGEMQIVDNTTEVYPGLYVT
                     GMAANAVHGGYRMGAIFGGMVLSGRQVAQMIIDRLKE"
     gene            232392..232478
                     /locus_tag="Ga0071115_11239"
                     /Name="tRNA_Leu_CAG"
                     /note="frame=."
     tRNA            232392..232478
                     /locus_tag="Ga0071115_11239"
                     /product="tRNA_Leu_CAG"
     gene            232597..233109
                     /locus_tag="Ga0071115_11240"
     CDS             232597..233109
                     /locus_tag="Ga0071115_11240"
                     /product="hyperosmotically inducible protein"
                     /translation="LAQDNDSLLARQVRKLLDNDPRFAAYDLTAEVRNGEVIVTGVVDT
                     LSEKNDLVRSLKDLPGIRAVENAVSTSTDGQITDPEVLEEVMDEFAQTPGLDVSRVGAK
                     VDGGVVRLVGRTENPDEIEAARRAAAKARGVREVISEVKVTEPGADVTLEQIFHSQVRN
                     DQDGPAR"
     gene            233371..233952
                     /locus_tag="Ga0071115_11241"
     CDS             233371..233952
                     /locus_tag="Ga0071115_11241"
                     /product="accessory gene regulator B"
                     /translation="MSRLRAVAVNLARESGRSADVIEYGLKVGLYNLAGIIGVIVVGYA
                     LGVFSAALTAYVASGSLRLASGGGHAATPLRCIVLTSLQFGAIGLVAHYGGPLCAGLPL
                     VIGSAIVLAWVLYAILRFAPRDVPNKPINKERGRRLKKWAVIIWCVWTVLIVWALAGVS
                     AGLILSALLGLGFQGLSLVPKSRKNQGVRR"
     gene            233959..234078
                     /locus_tag="Ga0071115_11242"
     CDS             233959..234078
                     /locus_tag="Ga0071115_11242"
                     /product="cyclic lactone autoinducer peptide"
                     /translation="MKKGLYIAMATLITWVATINVAFACFWTWYEPEVPDELR"
     gene            234075..234503
                     /locus_tag="Ga0071115_11243"
     CDS             234075..234503
                     /locus_tag="Ga0071115_11243"
                     /product="hypothetical protein"
                     /translation="MIGLFVYGWFESLALVLLCLALLGAAWKGFRVILACTALFVSVAA
                     LRTLPLAMGIHTIMAIIILALVVAWLFAQPLGRCLVAASVSMLLLVLLEIPIRLVLISI
                     IGENVAPILWLLTALPLVVLLIVAALLIRSRNFVLFRH"
     gene            234571..236241
                     /locus_tag="Ga0071115_11244"
     CDS             234571..236241
                     /locus_tag="Ga0071115_11244"
                     /product="His Kinase A (phospho-acceptor) 
                     domain-containing protein"
                     /translation="VKFGLSDILEKYVTETTELSWTAHCLLLLACFLPLFTSFTDKVAI
                     VHPPEFGEKIAFAVYTAGWAVPLLGILVFLVLSRTRLLAGTFTTLEHTILLGVISVCVL
                     ALIIRDGELLLALVPVFLIALDYGKKAGIAAAVLLCLLMAVQVQLSSSLEYSEMFFASV
                     IILMTLAYLIGGMSEMNKNLIRELDRERVALKNLVDGLPLGICVINSKGEINYRNPLIG
                     ETEARLCATLMNPQREECHNLPQVGTGFTGVNVEFEDQHYRIGQSTCSLGSGEETILMV
                     ENVSETRRLEEEIRRASYLASIGEMAAGVAHEIRNPLAVIRGYVQLIAEKNGERRLEEV
                     KPRLRTVLDEIDHLSVVIQEFLDLAKPREITRVPLNLNRVVDNIHQFLENEARRQEINL
                     TVKLDPALPEITGDPAGLKQVIFNLVSNAFQAAGPGGKVRLWTRHADKWVYLVVGDNGP
                     GVPEHLREKIFAPFFSTKNTGTGIGLAISRRIILDHGGTITCRSKSGNTQFLVQLPLSF
                     GKLNPAHGRNAALTLNDNDNPLFGNVNPAIMGSKAGFPD"
     gene            236259..236423
                     /locus_tag="Ga0071115_11245"
     CDS             236259..236423
                     /locus_tag="Ga0071115_11245"
                     /product="hypothetical protein"
                     /translation="VELIFLLAILTLAIHQFWIGHKKDNAGNVKAGRVHMFVSIGLIII
                     GLWMLNALD"
     gene            236576..236815
                     /locus_tag="Ga0071115_11246"
     CDS             236576..236815
                     /locus_tag="Ga0071115_11246"
                     /product="hypothetical protein"
                     /translation="MPTEVSAILLGLFFILLGVLQIRHPARIIESRRGLWKRQRAEFVS
                     PERFGCFNLSISLLMLVTGVLLVWWGLTSGRAQA"
     gene            complement(236806..237543)
                     /locus_tag="Ga0071115_11247"
     CDS             complement(236806..237543)
                     /locus_tag="Ga0071115_11247"
                     /product="hypothetical protein"
                     /translation="MHEIKKRTKKLYQELDQAAENLSRTLIEDAPGYDRVLQLFFTRAW
                     RTFRAVKVLADRGFGEDALILVRTLYEDTVNLLYISTDPDRLSQLFLEYAHFRNFKYLQ
                     YLEENHPESLKLEGAETVHNLIREYERVKHNYPKGDTWSGESIAQMARRLNLDGLHETL
                     YKITSDIAHGNVAGVSHFLVTRDNRTIGVSSETGLDYATQSVILAIECFRLIMNEVNRH
                     FQLPFSDTLERTRQGLAGLSHHA"
     gene            237688..238377
                     /locus_tag="Ga0071115_11248"
     CDS             237688..238377
                     /locus_tag="Ga0071115_11248"
                     /product="hypothetical protein"
                     /translation="LIGTIVNAAAICAGALIGVALKKGIPDQVKSTVMQGLGLAVVLVG
                     FQMAFQTRNPMIVIASMVLGGLLGEILKLEDRINRLGQRLEKRVGSQNGGEVGRAFVTT
                     SILFCVGAMAVTGAIEDGLVGQPNTLFAKSMLDGISSIIFASTMGIGVIFSAVPVFIYQ
                     GSITLGAAWATAFISPWAIAELTATGGLVILGIGLNILDLTKIRVANLLPAIFIAAGIV
                     SILEAFW"
     gene            complement(238390..238578)
                     /locus_tag="Ga0071115_11249"
     CDS             complement(238390..238578)
                     /locus_tag="Ga0071115_11249"
                     /product="small acid-soluble spore protein F (minor 
                     alpha/beta-type SASP)"
                     /translation="MAKLLSDALKYELAQEMGVAHKIKGRDYGDLTARECGNFVKLALM
                     RAERAAANSPVPESTPR"
     gene            complement(238696..239427)
                     /locus_tag="Ga0071115_11250"
     CDS             complement(238696..239427)
                     /locus_tag="Ga0071115_11250"
                     /EC_number="3.1.31.1"
                     /product="micrococcal nuclease"
                     /translation="VPWNLERGTLHLRPVFRLAVILVVICGLWGACAGLPGDRDEQPLD
                     GLVGVLVVRVIDGDAMVIKMPDRSEERLRLIGVDTPETSEPPEPFGPEATAYAVERLEG
                     REVFLETDVEQRDRYGRLLGYLWLERPVLPLEGGDELRRKMFNAQLLVDGYALLMTVPP
                     NVKYVDFFREFQQEARENARGLWGLAVDEEEYYVGNANTRRFHRPDCPGAAKIAPANLV
                     RLKNRDAAFDARYEPCRTCNP"
     gene            complement(239429..240475)
                     /locus_tag="Ga0071115_11251"
     CDS             complement(239429..240475)
                     /locus_tag="Ga0071115_11251"
                     /product="recombination protein RecA"
                     /translation="VTDRQKALELALAQIERQFGKGSIMKLGEAAGKLNVEVIPTGALA
                     LDLALGVGGMPRGRVIEVFGPEASGKTTVALHVIAEAQKMGGTAAFIDAEHALDPVYAE
                     KVGVDIDSLLISQPDTGEQALEIAEALVRSGAVDVVVIDSVAALVPRAELEGEMGDIHV
                     GLQARLMSQALRKLTAVIGKSRTTAIFINQIREKVGVMFGNPETTPGGRALKFYASVRL
                     EVRRVETLKQGAEIVGSRVRVKVVKNKVAPPFKQAEFDLLYGEGISRLGSLLDVATNLQ
                     VVTKSGAWYSYGQERLGQGRENAREYLKERPELTAEIAQKVKELLGVPGVKPEAAVPAG
                     TKGEKGTE"
     gene            complement(240645..241916)
                     /locus_tag="Ga0071115_11252"
     CDS             complement(240645..241916)
                     /locus_tag="Ga0071115_11252"
                     /EC_number="3.5.1.42"
                     /product="competence/damage-inducible protein cinA"
                     /translation="MQAELVFTGNELLLGHVSNSHAVYLGYELAKLGIEVILQTTVGDD
                     WDLMEQVIRGALERSDLVITTGGLGPTTDDITKDVVAAVLELPMVTHEESLDQLRQFFA
                     RRGTEMPAICIRQARFPEGAQVLPNHKGTAPGALIETRGKIVVILPGPPRELRAMFETS
                     VRPYLLQIPGRGDVLRTKVLRLTGIPEYAVQEKLKELGVPDNPGLGYLTRPGEVQLRVS
                     AHAPDPVRADRMVEELAGQVAELVGEYIFAVEDEVPEKVVGDLLFRRGLTISVAESCTA
                     GMVAARFTEVPGSSRYFLGGVVVYSNELKTQLVGVPAETLEKYGAVSEQTAEAMARGIR
                     RVTGSDLGLAITGIAGPDGGTPVKPVGLVYVALASDREMQCHRLLLPGVRKAVRIGSVN
                     ATFKILKNFLGVDGAASKTATGQR"
     gene            complement(242095..243570)
                     /locus_tag="Ga0071115_11253"
     CDS             complement(242095..243570)
                     /locus_tag="Ga0071115_11253"
                     /product="ATP-dependent metalloprotease FtsH"
                     /translation="MYKEVSIGLGAAVLIFLLVIGYNVGPLLFLGMLGGLLYYLMRSRG
                     MVKTFNKVPSETQVQVSFCDVGGQASAVEELREALDFIKNRQEIRRLGIRPLKGILLTG
                     PPGTGKTLLARAAANYTDAVFISANGSEFIEMYAGVGAQRVRKLFKAAREAAQKHKKNY
                     ALVFIDEIDVLGGKRGKTSSHLEYDQTLNQLLVEMDGIDVDDEVQVLVVAATNRADMLD
                     PALLRPGRFDRQVRVELPDKEGRLEILRLHTRNKPLSKDVNLAELAGDTFGFSGAHLES
                     LANEAAILAMREGADQISKAHFQEAIDKVIMGGKLDRRPSVEEMKRVAIHETGHALVSE
                     LVRPGSVSTLTITPRGSALGYMRQTSEDDRYLHTQDYLENQIAVLLAGAVAEEMLLGSR
                     STGAGSDIEQALQIAEQLIRGGMSELGFVSLESLPPETKHKAMGEILKRQEAWVRKNLE
                     EQQAALRVIMEHLLQREKISGEEFRGFLTTPAA"
     gene            complement(243554..244126)
                     /locus_tag="Ga0071115_11254"
     CDS             complement(243554..244126)
                     /locus_tag="Ga0071115_11254"
                     /product="hypothetical protein"
                     /translation="MRWEWYGLNFKIVLVTLVVGLVLLIGGDWAYKTYGYHQPLIQALE
                     EDGLVESYEVDDSLPVLRVVVQLKRTENLMETYQTLDRRVAQFMSGRPYQLVIKDNRDT
                     RLSEAYYRSQFAIHQAIMQGNFSEMAAVIEENAREAGAEARVFVDSNNVYVHLDGVDHQ
                     LMAVIPRKPVTEHVPSGNGSGLYVQRG"
     gene            complement(244266..245642)
                     /locus_tag="Ga0071115_11255"
                     /function="SSU ribosomal protein S12P 
                     methylthiotransferase (EC 2.-.-.-)"
     CDS             complement(244266..245642)
                     /locus_tag="Ga0071115_11255"
                     /EC_number="2.8.4.4"
                     /product="SSU ribosomal protein S12P methylthiotransferase"
                     /function="SSU ribosomal protein S12P 
                     methylthiotransferase (EC 2.-.-.-)"
                     /translation="MSLPPKAKVRNAGEQAGQAEEIRVAVVNLGCDKNRVDSEVMLGFL
                     EQNGYQLTAEQEADVIIVNTCAFILEAKEESIETILELAEYKEHGRCRVLLAAGCLAQR
                     HPGELLGEIPELDGVVGTGGVGNIADIVRRAIAGERVQEVGPPGFLGRQVQPRVLSGSP
                     FTAYLKIAEGCDNRCAYCVIPDLRGSHRSREPDVLVREAQRLVAGGVRELILVAQDTTR
                     YGTDLEGGESLARLAGCLARLEGLGWLRLLYCYPSGITFELAELLAREPRVCRYLDIPM
                     QHASDRVLRRMGRKTLQDDLRKLVDFLRRNVPGLAIRSTFMVGFPGETEADFEELLRFL
                     REVRLDRAGFFAYSREEGTPASRMSGQVPEEVKQERLERAATLQREISLSLNRARVGSE
                     VTVLVEGRKGELFFGRTESDAPEIDGQVFLRAAVEPEPGSFVRARIIRAGPYDLWGETL"
     gene            complement(245584..246324)
                     /locus_tag="Ga0071115_11256"
     CDS             complement(245584..246324)
                     /locus_tag="Ga0071115_11256"
                     /product="protein of unknown function (DUF4115)"
                     /translation="VSLGETLREAREAKGLSLDAVEEETMIRKKYLLALETEDYKVLPG
                     RVYAKAFLRTYSRFLGLDADTLMVEFDKRYPRETREPAAENRLTTPINDGKRSGYRSFL
                     LAAGVIILLVAFNSLYGSLRGGDPAPTVPPRAGFEDERGVPPAEEPAAPEGLDLVLQVT
                     RNTCWMRVVVDGEESFQGIVRAGESVSFQGRERITLRLGNPGVVEVQLNGENLGTLGQG
                     GMPINYEFTAEGQGSQRGRTGGTG"
     gene            complement(246446..248617)
                     /locus_tag="Ga0071115_11257"
                     /function="DNA translocase FtsK"
     CDS             complement(246446..248617)
                     /locus_tag="Ga0071115_11257"
                     /product="DNA translocase FtsK"
                     /function="DNA translocase FtsK"
                     /translation="LKREIRYEILGLALAAVAVLTLLSLYSSSVGVVGNLVGRGCRILT
                     GEGAFLLPLLAGYWGFKLLKERNPAKYPGKIYGSLVGLLVFVTTLHLVLVSPEGSFRTV
                     VGAGLDGDGGGVLGGVLSWILFQCFGMIGSGIVLLATGLAAVTLFTELPVSAVGKRLGL
                     SLAGGLRGGWDRLQNYIFVEERPSVRAEPVIVDHAAERVDLETPGLRSEPQERPPGKRG
                     GSSREAPATMRQQVGSPEPSSYRAPPVDILSRPRVKGFTRKTEDLSANVRVLEETLDSF
                     GVKAKVLQVSRGPSITRYEIQPAAGVKVSRIVSLADDIALAMAAPGVRIEAPIPGKAAV
                     GIEVPNKEIALVPLRDLLESKEFKESASRLTLALGKDIAGSPVIADLALMPHLLIAGAT
                     GSGKSVCLNTIINSLLFKSGPEEVKLLLIDPKMVELTNYNGIPHLLSPVVTSPKKAAIS
                     LKWLVREMERRYELFAVAGVRDIGRYNSLVWQDDSGEERVHLPLIVVIIDELSDLMMVA
                     PSDVEDSIVRLAQMARAAGIHLVIATQRPSVDVITGLIKANILSRIAFAVSSQIDSRTI
                     LDIGGAEKLLGRGDMLYLAAGNAKPIRVQSAYLSDKDVEAVVNFLKKQAIPEYEEEIFN
                     GSYEEEEADIEDELFPRAVEIVVLTGHASISLLQRRLHIGYARAARLIDTMEKRGIVGG
                     FEGSKPRQVLMTVQQYQQYFAQGEIIDRK"
     gene            248826..249302
                     /locus_tag="Ga0071115_11258"
     CDS             248826..249302
                     /locus_tag="Ga0071115_11258"
                     /product="hypothetical protein"
                     /translation="VIPVKVKEIAFDLSMNPVLLLVDEAEIKVLPIWIGHFEAHAIAVA
                     LEGGAAPRPLTHDLLKTLCDEFGGAVTRVVINDVRDGTYYAQLYILKKDRESVVDARPS
                     DAIALALRSVAPIFISEKVADYALPMEELFSEERQEALRQILEEHQKTSKKSLH"
     gene            complement(249335..250120)
                     /locus_tag="Ga0071115_11259"
     CDS             complement(249335..250120)
                     /locus_tag="Ga0071115_11259"
                     /EC_number="3.6.1.27"
                     /product="undecaprenyl-diphosphatase"
                     /translation="MNLFEGIIMGIVQGLTEFLPISSSAHLVLVPWFFGFNTPGLVFDV
                     ALHLGTLAAVVAYFWRDWLRLVQAGFRSAGTREGKLFWFLVAATIPGVIFGYFLEDIVE
                     TTLRAPLLIGVLLILMGLVLYLADHYGGQVRKLLEVRFSDAMVIGLSQALALIPGVSRS
                     GITMAAARARGLDRASAARFSFLLSTPIILGAGLMQLAKMDPADLNLSFALGMITSAIV
                     GFLAIKFLIGWVSTRNFNIFVVYRIVLGLTVIGTVLFRK"
     gene            complement(250185..251192)
                     /locus_tag="Ga0071115_11260"
     CDS             complement(250185..251192)
                     /locus_tag="Ga0071115_11260"
                     /product="zinc transport system substrate-binding protein"
                     /translation="MRGMVKYVLAGLLVFLGAAAGCGIPAAAPEKDPDGKTVVVATIFP
                     LADIARNIGGERAEVITLLPAGTSPHTFEPTPRQMEQVSGADVIVQVGAGLDDWVEKLT
                     GLVDNDAVRVKVTDGMVLRQTVHRCAGETQTGYEHLHVHGKQRQVREHDPEPGHGHGHE
                     YGDPHVWLDPVLVRDEITPRICQALCTAAPADAAYFAANLESFQAELTVLHEELAARVE
                     RFENRHFVTYHSAWGYFADRYGLVEVATVEEAPGKEPSPGWIATVVELARAHGAGAIFA
                     EPQFSTKAAEVIANEYGGRVLILDPLGGESVPGRDSYLRLMRYNVNILEEGLRR"
     gene            complement(251256..251687)
                     /locus_tag="Ga0071115_11261"
     CDS             complement(251256..251687)
                     /locus_tag="Ga0071115_11261"
                     /product="Zinicin-like metallopeptidase"
                     /translation="LIGSHIFPAGWFTEVVFVARLSLDEFTELAERLVDEIPPRLCRDL
                     NGGFAVLPDEKRDKEFLIMGEYIEDDMLGSYVVFYYGSFAALLGDELWEAWEAELRETV
                     WHELRHHLESLAGVDDLTHEELEELARFREGSSGRGQRS"
     gene            complement(251684..251899)
                     /locus_tag="Ga0071115_11262"
     CDS             complement(251684..251899)
                     /locus_tag="Ga0071115_11262"
                     /product="YlzJ-like protein"
                     /translation="VILYTAAQLELVLGNPGAETPRFRQVLVNGVPVLVRETGLGRGII
                     DRLLSTDPNHYLRPELAPGTRVTFDA"
     gene            complement(251896..252681)
                     /locus_tag="Ga0071115_11263"
     CDS             complement(251896..252681)
                     /locus_tag="Ga0071115_11263"
                     /product="ATP-dependent protease ClpP, protease subunit"
                     /translation="MDYGSYGGFHFPITPGMNNAPEPDPDESENAPAAREQRRQARILR
                     EFGTTTIPEVKSNIHALVIVGQIEGHVVLPNQNKTTKYEHILPQLIAFEQHPDIEGIVI
                     ILNTVGGDVEAGLAIAEMISSISKPTVSLVLGGGHSIGVPIAVATRRSYIAETASMTIH
                     PIRITGQILTVPQTFEYLEKMQDRVVRFVVKHSNISDERFRELMFRTGELARDIGTVLI
                     GREAVECGLIDEVGGIGPALQCLRRFIEEERAGKEAPLQ"
     gene            252745..253320
                     /locus_tag="Ga0071115_11264"
     CDS             252745..253320
                     /locus_tag="Ga0071115_11264"
                     /product="stage II sporulation protein M"
                     /translation="MRHLNLRRGFLAATVIFVLSIAAGWAFAQEAEPLLRPGLENLLDA
                     AEKSARINPEFRSLALTSFIFLKNLSVAAILVLVGHVVFALPTIFILGINGTLIGLLAR
                     VFIESGIPPLAFVAGIAPHGVIELPALLLAAGFAFALMARRIGGKPAPGVGNRFGFLLR
                     VIAPPLLLAAVLEVYLTPLVLAQFLPEA"
     gene            complement(253401..253658)
                     /locus_tag="Ga0071115_11265"
     CDS             complement(253401..253658)
                     /locus_tag="Ga0071115_11265"
                     /product="putative iron-only hydrogenase system regulator"
                     /translation="LAEGIYVVGILVDQRAVHAPQVQEVLTRYGSAILSRNGIPDPTRS
                     RGIITVTMQAEAADTEKFASELRNIEGVHAQAIHLGEVLN"
     gene            complement(253818..254219)
                     /locus_tag="Ga0071115_11266"
     CDS             complement(253818..254219)
                     /locus_tag="Ga0071115_11266"
                     /product="secondary thiamine-phosphate synthase enzyme"
                     /translation="VSFQTIEVRTSRRNEFVDVTGKVRAAVTESGVTEGLCCLYVPHTT
                     AAVCINEAADPTVSRDILAHLSRVVPERGDYHHLEGNSDAHIKSALVGPTGIIPIQAGQ
                     LVLGTWQGIFLCEFDGPRTRRLYVKVIAG"
     gene            complement(254270..255046)
                     /locus_tag="Ga0071115_11267"
     CDS             complement(254270..255046)
                     /locus_tag="Ga0071115_11267"
                     /EC_number="3.1.3.3"
                     /product="phosphoserine phosphatase"
                     /translation="VFGNNITNKKPSFYGGLVGIRQEEPLKAVIFDLDGTLTTVGSVWQ
                     HIHERLGTWENGGLVSLEAFMAGRIGYLEFALRDAALWKGVSRERLEAIVSEIPLRPGA
                     REVVATLKRDGYRLALLSSGLDVLASRVAAALGFEVWVSNSLGFRNGVLDGRVTIHVTW
                     DGKPRYVPRICDVLGVEPSQVAAIGDSMGDALVFPEVALGIAFNAPPEVETWADFSVRD
                     GDLRAILPLLTPREQTGSRIKRVPDRLVPEIAGSPG"
     gene            255199..255642
                     /locus_tag="Ga0071115_11268"
     CDS             255199..255642
                     /locus_tag="Ga0071115_11268"
                     /product="Uncharacterized membrane protein YckC, RDD 
                     family"
                     /translation="MADRYGWEQQKTVKYAGFWVRAVATILDGFILGIPIAIMVSLLFG
                     WEWVAEDPSRANLAHFLLWAVVTVAFWVNWDGRTPGKKLMAIKIVTYPDRSNLNHSKAL
                     LRYVIGYTLSTLIFGLGFVMVAFREDKRGLHDLIAGTCVIHEQ"
     gene            complement(255654..257189)
                     /locus_tag="Ga0071115_11269"
     CDS             complement(255654..257189)
                     /locus_tag="Ga0071115_11269"
                     /product="magnesium chelatase family protein"
                     /translation="MLSTVHSVALSGMEGYIVKVEVDVAGGLPGWEIVGLPGGAVRESK
                     DRVRAAIRNAGFEFPARKITVNLAPADIRKEGPAYDLPIALGVLVGSEQVSADLGAGFV
                     FLGELSLDGSVRGVHGVLPAVLAAVEAGFHRVIVPEVNAGEAALVGEAEVYPLRDIGQV
                     VRFLAGEEQIEPCRVEVEALLARARGETDRDFSEVKGQAIVKRALEVAAAGGHNVLMLG
                     SPGAGKTMLARCLPGILPDLDFAEALEVTKLYSLAGMLEPGQILVTRRPFRAPHHTTSM
                     VALVGGGRMPRPGEISLAHQGVLFLDEFPEFRRDALEALRQPLEDGVVTVSRVAGTCSF
                     PARIMLVAAMNPCPCGFFGDMRKECTCTPHQIQRYISRVSGPLLDRMDIQIEVPRPDFQ
                     ELGKNAGDSESPGIKDRVETARRRQRLRFAESATGCNARMNGWEIREYCRLTREARELF
                     RQAFRALELSARAHDRILKVARTIADLEGADTIDSHHLGEAIQYRSLDRKYWQ"
     gene            complement(257294..257659)
                     /locus_tag="Ga0071115_11270"
     CDS             complement(257294..257659)
                     /locus_tag="Ga0071115_11270"
                     /EC_number="3.1.-"
                     /product="mRNA interferase MazF"
                     /translation="MEIKRGDVFLVNFNPARGSEQAGLRPAVVVQNNIGNKYSPTTIVI
                     VVTTAVRRSYPFLVPLKAGEGGLNEDSVANAAQVLTIDKSRLRRKIGDLSPEKMGEVDQ
                     ALKLSLGLALPPGNLLP"
     gene            complement(257649..257885)
                     /locus_tag="Ga0071115_11271"
     CDS             complement(257649..257885)
                     /locus_tag="Ga0071115_11271"
                     /product="CopG family transcriptional regulator / 
                     antitoxin EndoAI"
                     /translation="MSTRITISLPDSLLATLDQLARKWSTTRSGAVAELLQSAKRREIE
                     KQMREGYSVLAEIHQADAELFLPAQVEVLRNGN"
     gene            complement(258084..258716)
                     /locus_tag="Ga0071115_11272"
     CDS             complement(258084..258716)
                     /locus_tag="Ga0071115_11272"
                     /product="Histone deacetylase domain-containing protein"
                     /translation="LKVVFHEWYREVYAADPAAAVGRLDGIITALRVSFEFVTPRPATE
                     ADLLLVHHPDLVERVKREALLYKIAALAVGGAIEAANRAVKGEPAFALIRPPGHHAGPA
                     SCWGFCWFNNVAVAVEKLRRAGKTGRVLIIDIDLHYGDGTDKIFARTPQVVYHHLSGTE
                     QLARFFADHSDCDLVAVSAGFDGHVDDWGGILTTMVEYPLHSASGPS"
     gene            complement(258942..259973)
                     /locus_tag="Ga0071115_11273"
     CDS             complement(258942..259973)
                     /locus_tag="Ga0071115_11273"
                     /product="HDIG domain-containing protein"
                     /translation="LGERGRILVVDDELGPREALRMILQDDYDVSTAHSGEQALDHLSR
                     GEFDLVILDIRMPNINGLDLLAKVKKRVPDTEVVMITAYASVDTATKALRHGALDYLIK
                     PFDRKSVIEVVEKGLARRADSRFMKSKLAELQQANKALVEEIERACRNIQRHFMETVSS
                     LVAAVDAKDSYTKSHQKRVVMFAMLLGAELGLSVREMELLQQAAILHDIGKIGVPEQIL
                     RKKASLTVEEFNIIKQHPIIGAEIISPVRFLQEIVPLILHHHERFDGTGYPQGFKGPAV
                     PLGARIIAVADAVDAMLSDRPYAPPKTTAEVREQLRLFAGTQFDPQLVELALKLDLPAR
                     RFP"
     gene            complement(259957..261969)
                     /locus_tag="Ga0071115_11274"
     CDS             complement(259957..261969)
                     /locus_tag="Ga0071115_11274"
                     /product="PAS domain S-box-containing protein"
                     /translation="LKLVLLICNQESALGSIKDFIPDTYSVLEGEMGPKGLQLLRSIVS
                     GVVVVDIGTPGVLPWMEEAYRWRPDLTYLGVAADPSLSHSMSKYFYDFLHLPFTSWQVR
                     SLLDRSWERVELVFELQSLKKKTEKKAEPPGCSVPPGGVPSPSTPLKERVLCDLSRVLT
                     NNLNQDKLLELFLDAVAELVPVGKLSILLLNERYGHYLVSAQRGLDPDFCSGLVFKPSR
                     GLISWLIAEGRMFRAEEIPGPNGAVSGEALQEMQLLQAVVSIPLSVHGQLMGALNLGPK
                     ITGAPFYEEELETLYILSANTGMALRDIQLHHQLRYQKLFIENILQRMNSGVVAINGND
                     NVVTFNARAGEILGLRPEKIVGKDLRHLPSPLGDLLYGALATGQACDKEEIELARGRVP
                     LEVSTYQLVNGERVLGSVMIFDDISARKKLEQEKCRADQLDVLNRFVGQLAHEVKNPMV
                     AIQTFSELLPEKYHDSSFRDFFTQTVRQEVKRLNELVEQLIAFSTPLTYKYTVAEVHEL
                     LDMGLSLLREQGKGAKTTVDTSYFGERLHIRADKTLLARAFSYLLNYFQSMEVEGTLHV
                     QTAYDQALFGCGGVSIGFWDSKTKVGSEEVKRVFDPLCARQDSYISLKLPVSRKIIEDH
                     GGRVEAVLTKDKRLKFEVCLPIFSDKGGEGVGGTR"
     gene            complement(261966..264383)
                     /locus_tag="Ga0071115_11275"
     CDS             complement(261966..264383)
                     /locus_tag="Ga0071115_11275"
                     /product="PAS domain S-box-containing protein"
                     /translation="LMVVVHHDYEQILFWIRFSHAAAVVIPWFVFALAFTFSAGTSVFS
                     KQVKVILHTTLLLSVAMAGLSFTPFIIADMEMPLHNKHLAYGSLFSLYVLFFVGIMTYG
                     IIKLFRMMRSARGLLRLQLRYFVGGITISTLLGSIANLFFPLLDVTILDLRNFGPVFSI
                     IMVASIGYAIVKYRLMDVHFALRKGLAFVVALAVLSGIVILSFYFIEGLGIPLADFPLY
                     VVVGAVALLVASLFQSLKGVVQTLIDKYVYRGAYDYYATLLKSSRAMISFLDLRDLLQF
                     VIGTIVNNMYLDGGVFLLKKGNRFVAVAAAGNKNFAIETQDKQILTDDDSFVKYLVNHG
                     EVLLQTDLRVITHRKEGESLITEMQRLQAEAAVPMMMEGEMVGFFCLGPKLSGEPYSRE
                     DVKLLTALAFQVTVCLRNAQLYQEVLTIKRYLENILENMGNGLIAVDAQGRITTFNGAA
                     EKLTGQSASAVIGQKIEEVLSRELCTLLGQVMERGRGSSDVEVEMPADGFTRFVCCSTA
                     VMELPETGERGAILVLSDVTRIKELEQEKSWIQRLAFLGEVAAGLAHEIKNPLVSIKTF
                     AELLPEKYDNHEFRYSFSRIVSQEIERINRLLAELLNFSKNSPLSCETVDMTSLMDEIL
                     LLLSPQIDAHKIRVFRHYDPVVPAVWADRNQLKQAVFNICLNSIQAMPEGGELRVSVLS
                     VPAADDESAGAVAPGGKVKILIEDTGVGISAHQKDKVFDPFFTTKADGVGIGLSISHKI
                     IGDHGGTIQIRSGDGEGAAFEICLPPGIEKWPGSRDLFRGREVEFDWGRDPL"
     gene            complement(264530..265783)
                     /locus_tag="Ga0071115_11276"
     CDS             complement(264530..265783)
                     /locus_tag="Ga0071115_11276"
                     /EC_number="2.3.1.179"
                     /product="3-oxoacyl-[acyl-carrier-protein] synthase II"
                     /translation="LPEVVITGLGPVAPNGVGKTQFWEALKKGESGIRRITAFDPTEYR
                     CQIAGEVPMDSLKLMQNPLLNGHRDSRSSELALAAAWLALDDAGLTLDDLACRSCGVSV
                     GISTSDIGIVQREHLLFIEKKEMTPTAIVSCFPHASAGQIAKAINCRGNVSTISTGCPS
                     GLYSVIYATECLLNGEAEIMIAGGVDAPLTPLLFASFCASGVLPNGFNDMPEKASRPFD
                     LHREGGVLAEGAGVLVLEEAESARRRGARVYARIAGWGVSNASSLRDLRLSMYSSMFQA
                     LQRSGLNPFNVDYICAHAPGDPMVDRAETEAIKELCGDYAYNVPVSSIKSMIGNPLAAA
                     GPLQLITGVLAIQDGFVPPTINYEYPDPRCDLDYVPCRGRTARVDTVMVNLHGFGGSNA
                     AMIITRPIYTPAKRSGLT"
     gene            complement(265776..266558)
                     /locus_tag="Ga0071115_11277"
     CDS             complement(265776..266558)
                     /locus_tag="Ga0071115_11277"
                     /product="Ubiquinone/menaquinone biosynthesis C-methylase 
                     UbiE"
                     /translation="VGKKFEPLLWRIYARVYDSILLRFLPYRRLLDLVANNLNPAVNWK
                     ILDAGCGTGNLLARIARSRSEIQAVGIDFSPAMLSRAQVKLKENRGVTLREGDLNYPLP
                     FAAGEFDAVVCVNVLYAVDRPGFLLREIYRVLKEGGRLLLVTPSYQPKMSRIFSEHVRE
                     LRKRNPFFWPVALAGQITALAPAVIVSLIINGYIQQQQSFHFFQDQELQSLVGDAGFTV
                     GHVEKVYGAQCLFLTGTKDSSQEDVASIFQRERWAGLA"
     gene            complement(266578..269166)
                     /locus_tag="Ga0071115_11278"
     CDS             complement(266578..269166)
                     /locus_tag="Ga0071115_11278"
                     /product="PAS domain S-box-containing protein/diguanylate 
                     cyclase (GGDEF) domain-containing protein"
                     /translation="MNGEKMNGQPLWRPPVNATGIILHGGLQPPLAQAAVKAVEMAAWS
                     GTAEELLVSEMLPSGSENVIDLLRNLTGAEDALVVNNVQAASLLVLHTVVQNAGRSQQI
                     IVCGEEVFPDEFSPSLFNVLGCSGVCLKRVDKAAIPKDYRDVVGDDVAFILSSDREDDS
                     FAGARADAELAGLGRERDISIVKMLGHATLVDLTPFGLAGRLRIQDFVAAGFDVVVFRG
                     DRFLGGPPVGVVVGRHRYLSKLRRAPLAAAVRADKMAVAAFEATLEQYLDQETALQTIP
                     LLRAIAAPVAGIGQRAERLAGELNASLGGLYRVQVTAGETLLADRNPGLGTLPSFRVEI
                     SCARLSGRQLAALLAKGDPPVVARISKEGILLDLRSVPEEDDEALLGSLIASLSGGRER
                     EMQVLDTVANPIWVLDYRGAFVFANKAGVGLWRTENEHLLGRKIEDVIGPKAAVAIRES
                     LNSVLNTGEETSIEIRIEGPAGEDRWLDIKLAPGFTDQGKVGRVTFSANDVTGRKRTEE
                     ELKHSSMHDPLTGLYNRAYFEEEMRRLDTDRHYPMSFVVCNVDELKLINDTLGHDKGDE
                     LLRIAAATIKKPFCISDVVARIGGDEFAVVLPKTDEQTAREVCERIEKAVEEYNRTKSG
                     LPLSLSVGFATGTEPSQGIQAVYKRAGDNMYESKLRRSGLSEGKVVDFFLNLLAKKGVV
                     DEGHAVRLQRIVQLLGRTLGLSPEGIKSLLLLSKVYDVGKVGIDEAIILKDGTLSSKEW
                     EEIKRHSEVGSRIVRFSPETAILADYVLQHHEWWDGSGYPQGLKGKDIHLYARILAIAD
                     AYQAMTSPRPYRRPLSHEEALAELKRRGGTQFDPRLVDIFVSLFNQEYLM"
     gene            complement(269166..270677)
                     /locus_tag="Ga0071115_11279"
     CDS             complement(269166..270677)
                     /locus_tag="Ga0071115_11279"
                     /product="hypothetical protein"
                     /translation="MDPSKQLAELQRRLAELKNSFDQLGRKLATVEARLRNPGCPPDPT
                     LIEELSEAVRSFDFLEQELEQAPDGIEAQAARVRLSGLICALLRERRLEPAYWLACYHK
                     QKFGAPPAPPVLIKAVELADIIEGDGGPAARWLAHAYRHPDFREVRAGQPGEAGRLALN
                     LLMVAALLRPALAAPGSGAPEALAGLDDLPPGIAAVGDLLAGRGQADPGWEKELEALSA
                     EARSWQRHNRKLYMVAPLAAKLWKTMQKEGELLQRLLRPVIEKDTAAADEIRSLVNRLR
                     DEDELKSEIARLYRRMQEMDAQLDIFHILGSWQVLARLREVLDLVERWLGLQARLTEAR
                     KQAAAPGHDELRKFLQAARDDLDGVLRQYPDHPLVAAGVSLCGHALALLEEFLRRDRKT
                     APGAEELAARECGKHPQLKLEPFWMPPAEAIERLGKALVELLDDLPAEQREGAVEKGRF
                     AEMLAAESAELDRLWGDDGILTPQEKKFIRDTFFDRLEKKDPEAG"
     gene            complement(270958..271632)
                     /locus_tag="Ga0071115_11280"
     CDS             complement(270958..271632)
                     /locus_tag="Ga0071115_11280"
                     /product="3D (Asp-Asp-Asp) domain-containing protein"
                     /translation="MALSSGEWYTVKPRKDDVRSKIPLISPERENVAGSNRSPVPYRII
                     GVVAALLLLAVGAISFGSGKVPGDSGAVGAAYVPVKVPETGSRSIEAEMEKMEKMKTVE
                     PPAVEIHQSVRAAEQAKEPATRGTNRTLRMLATAYTLECGNGDGYTATMTRPRVGIIAV
                     DPRVIPYGYLVYIEGYGYFRAEDTGGAIKGKRIDIYMLTREDALAFGRRWVDVKVVGKI
                     EE"
     gene            complement(271735..271884)
                     /locus_tag="Ga0071115_11281"
     CDS             complement(271735..271884)
                     /locus_tag="Ga0071115_11281"
                     /product="hypothetical protein"
                     /translation="MMGKIPFSFLIHFGKRIFDPIVGDAAGTQVDKGLEAVKLAANHFS
                     QPTY"
     gene            271995..274076
                     /locus_tag="Ga0071115_11282"
     CDS             271995..274076
                     /locus_tag="Ga0071115_11282"
                     /product="Signal transduction histidine kinase"
                     /translation="MLNGATTLGWRAFQGSLARILQLTIVVITPQGGSLDVYHAPGAPL
                     SEFGRYPALSGAYKQFFHGLSQLDRHTEEIRVLTDPLDLPVAIVPLDNTLFLALVGGLD
                     KRNPGCRADFQARLKAYGVRETDRVWALIPVLTPDELKKKAANVQRLYTQLLRSRAKTT
                     ASGSHSALPVTLEAINTLLVDLLDSEHFDLYLVLDLVVCTLIILFQAEGAWVFTYHYDA
                     QTTTVYRGGRKQFLLELKRGWEAAVSGRQDPVAAVERWSRIIADIAPELRLQTTSFQRN
                     DWGALLGVINPEDEGNLAPALAAFAEQVAVAMEAAALCEYAQRRMGSLFNFIRHGIIIM
                     NHDGKAMVANQAAKNVFAATGAALPLGQPLEEHGFSRSVKLAACRVAATGESYFRQQVT
                     IGHGDAELHLIWDIAPLRRDDGVIVGAVLILEDVTETVHLHRRMQEWEKLATAGQVAVG
                     LTHEIRNPLAAAVGAIQLFDLVHDETKRQEILAKLRIELTRMNKILTSFLRFAKPGAKK
                     NLQSIDFTQVIEDLRFLLQSEANLHDVDLIIQEAPQNFPKVRVDTDNLKQVFINIAKNA
                     IEAMTENGRLEISMDWDAERVWVSFKDNGPGIPKENLQRVLQPFFTTKPGGTGLGLWIS
                     STIIQQMGGELRMESELGRGTTVHIILPIKPDLDQDGVFKDNAQTDEQILIAKGGRCK"
     gene            274073..274444
                     /locus_tag="Ga0071115_11283"
     CDS             274073..274444
                     /locus_tag="Ga0071115_11283"
                     /product="two-component system, response regulator, stage 
                     0 sporulation protein F"
                     /translation="MSAVDVVVIDDNESVRWLFQEILSLESIAHRITGSGPEGIQLVAE
                     LNPRLAIIDLKLGAMNGLEVARRIRATSENTKILFVTGYDNLLEDKVDEELPVVAIIEK
                     PFDVPSLLKLVKTVLAREQ"
     gene            complement(274461..274811)
                     /locus_tag="Ga0071115_11284"
     CDS             complement(274461..274811)
                     /locus_tag="Ga0071115_11284"
                     /product="putative endonuclease"
                     /translation="LDRQWLGQRGEALAVAHLKKRGLRIEAQNFRCRLGEIDLVARDGS
                     VLVFVEVRSRTSAEFGLPQETVDYRKQRRLRQIAQVYLQGRVETTVRFDVVAVLFDREG
                     NLRRLEHIPNAF"
     gene            complement(274840..275667)
                     /locus_tag="Ga0071115_11285"
                     /function="RNase HII (EC 3.1.26.4)"
     CDS             complement(274840..275667)
                     /locus_tag="Ga0071115_11285"
                     /EC_number="3.1.26.4"
                     /product="RNase HII"
                     /function="RNase HII (EC 3.1.26.4)"
                     /translation="MTLRKHRPDLRALNLGEIRKRLEETAVPDPALLEMLAVDGRAGAR
                     RLYRQLLRRLAREREEAGRLREMYSYERAFEAAGCGPVAGVDEAGRGPLAGPVVAAAVI
                     LPHRAVIPELKDSKLLTGVVRDRIARRVALEARTWGIGMADVEEIERLNILQASLLAMR
                     RALAVLSTPPGWVLVDGSYTVPAYRGGQTALVGGDRISASVAGASILAKVYRDRLMERV
                     HRQYPQYGFDRHKGYATPEHRRALARYGPCPLHRVSFLRKLSRQLKLDEDGSF"
     gene            complement(275654..276499)
                     /locus_tag="Ga0071115_11286"
     CDS             complement(275654..276499)
                     /locus_tag="Ga0071115_11286"
                     /product="ribosome biogenesis GTPase A"
                     /translation="MSVQWYPGHMAKAKRLIREQLRLCNLVFELADARIPRSSRNPALN
                     DLIAHKPRILVLTKPDLADPALTRRWLELLNAGGTPVLKFNAARGGRVENVFQAVRQLM
                     DGATGDRIQACRAITVGIPNVGKSSFINRLTGQRVARTGKKPGITRGKQWIRISRRLEL
                     LDTPGTLWPRTDDPEVGYKLAATGAFPDEFVNREEVAGWLVSWITRHNPRALRKRYNLR
                     VIPGEAADLLEVIGLKRGLLLPGGKVDHEKTAAMLIKDFRNGMLGRFTLDAPEISDDPP"
     gene            complement(276585..277109)
                     /locus_tag="Ga0071115_11287"
     CDS             complement(276585..277109)
                     /locus_tag="Ga0071115_11287"
                     /EC_number="3.4.21.89"
                     /product="signal peptidase I"
                     /translation="LGTGRRRGVFGDIFESLLVAVILALVIRFFVFQPFYIPSGSMEPT
                     LLTGDRIIVSKFSYYFSEPERGDVVVFKYPRDPKRVFVKRVVALGGETVAIKDGQLYID
                     GVLVPEEYIPARVSYPDFGPVRVPEGKLFMLGDNRANSDDSRVWGFLDEDLLIGKAVAV
                     YWPVSRIGSVD"
     gene            complement(277170..277517)
                     /locus_tag="Ga0071115_11288"
                     /function="LSU ribosomal protein L19P"
     CDS             complement(277170..277517)
                     /locus_tag="Ga0071115_11288"
                     /product="LSU ribosomal protein L19P"
                     /function="LSU ribosomal protein L19P"
                     /translation="MNQIRSFEQEQMKADIPDFRPGDTVRVHVKVVEGERQRIQVFEGV
                     VIRRRGGGLSETFTVRRVSYGVGVERTFPLHSPRVDRIEVVRQGRVRRARLYYLRKLRG
                     KAARIRDKNLK"
     gene            complement(277615..278361)
                     /locus_tag="Ga0071115_11289"
     CDS             complement(277615..278361)
                     /locus_tag="Ga0071115_11289"
                     /EC_number="2.1.1.228"
                     /product="tRNA (guanine37-N1)-methyltransferase"
                     /translation="MKIDVLTLFPEMFAGPFESSIIKRARERGLVNINLVNIRDFSVDK
                     HRTVDDAPYGGGGGMVLQPGPIFRALDSLRARGGAGMVVLLCPQGLRFDQGLARALAVA
                     ESLALICGHYEGVDERVREEVDLEVSVGDFVVTGGEIPAMLVVDAVCRLIPGVLGEPGG
                     AEDDSFAGGLLEYPQYTRPRTYRDRTVPEVLLSGHHGEIARWRRQEALLRTLVRRSELI
                     DPTLLAPEDRQLLSALARRLRELGLN"
     gene            complement(278358..278870)
                     /locus_tag="Ga0071115_11290"
     CDS             complement(278358..278870)
                     /locus_tag="Ga0071115_11290"
                     /product="16S rRNA processing protein RimM"
                     /translation="MTEEFISIGEIVNTQGCRGAVRVLPLTDFPERFRDMQMVYLARGE
                     ERWLLHIEQVTYHKQFAILKFREIPDMTTAEKLKGALLQVPRSELVPLPDGHYYIFDIV
                     GLSVYTPEGEYLGVVRDVMRTGSNDVYVVRARNERPLLVPALKAVVRDIDLRGGRMTVA
                     LPEGLRE"
     gene            complement(278842..279276)
                     /locus_tag="Ga0071115_11291"
     CDS             complement(278842..279276)
                     /locus_tag="Ga0071115_11291"
                     /product="YlqD protein"
                     /translation="LRLNSIIITRPVVIKVRVTENYKTALLRQLEYSIRRLDLEVQHLE
                     RQTGPDAAARGEAREQLDSELQKRRAARRQLVEQVRSVRGLEPGDEVVQGRVESVTRLR
                     VGDNWQSLMGVEVLLEDGRVVEIRSRSGEARDDGGIHLHR"
     gene            complement(279379..279606)
                     /locus_tag="Ga0071115_11292"
     CDS             complement(279379..279606)
                     /locus_tag="Ga0071115_11292"
                     /product="RNA-binding protein (KH domain)"
                     /translation="MKELVEILARSLVDHPDQVRVNVMEQEKFLLVELRVAPEDMGKVI
                     GKQGRIAKAMRTVVKAAATKQKKRVTVEII"
     gene            complement(279610..279888)
                     /locus_tag="Ga0071115_11293"
     CDS             complement(279610..279888)
                     /locus_tag="Ga0071115_11293"
                     /product="small subunit ribosomal protein S16"
                     /translation="VAVKIRLKRMGAKRDPFYRIVVSDARSPRDGRFIEQLGYYDPLTE
                     PATIKVDEVKVQKWIGRGAQMTETVRSLFKKSGVLQRLGANAAEERG"
     gene            complement(279998..281353)
                     /locus_tag="Ga0071115_11294"
                     /function="signal recognition particle subunit FFH/SRP54 
                     (srp54)"
     CDS             complement(279998..281353)
                     /locus_tag="Ga0071115_11294"
                     /product="signal recognition particle subunit FFH/SRP54 
                     (srp54)"
                     /function="signal recognition particle subunit FFH/SRP54 
                     (srp54)"
                     /translation="VAFASLSERLQETFKKLKGKGKLTEEDVNQALREVRLALLEADVN
                     FKVVRNFVNVVRQRAIGRDVMSSLTPAQQVVKIVRDELAALMGGQNARLELAAKPPTVV
                     MLVGLQGSGKTTSAAKLANHLKKQGRRPLLVAADIYRPAAIKQLQVLGGQIDVPVFTMG
                     EQDPAQIAKAAVESADRHGQDVVIIDTAGRLHINEELMEELERIRVGVQPHEILLVVDA
                     MTGQDAVTVAESFHQRLALDGVILTKLEGDTRGGAALSVRAVTGCPIKFAGVGEKLDAL
                     EPFHPDRMADRILGMGDVLTLIEKAQATFDAEQVARMQKKLRSADFDLDDFLEQLQQFK
                     KMGPLDQIMGMIPGMDRLNKKMKGALQFDEKELVAAEAIIKSMTPWERRNPEKINGSRR
                     RRVARGSGTSVQDVNRLLKQFDQTKKLVKQFSGWEKAAQKGGKRKFPKLPFM"
     gene            complement(281432..281740)
                     /locus_tag="Ga0071115_11295"
     CDS             complement(281432..281740)
                     /locus_tag="Ga0071115_11295"
                     /product="hypothetical protein"
                     /translation="VDRFAWINLLYDFYGPLLTGHQQRLLELYYEQDLSLGEIAAELQV
                     SRQAVHDTVKRAEEALERFEVKLGLAAKYLADKNRIERALAKRRSVIRSRRSKLGSP"
     gene            281905..283302
                     /locus_tag="Ga0071115_11296"
     CDS             281905..283302
                     /locus_tag="Ga0071115_11296"
                     /EC_number="2.6.1.82"
                     /product="putrescine aminotransferase"
                     /translation="MNLISLEEALQSRTREVREKFKTHLSASFANIQILLNFDRQFIRG
                     EGTKLWDLDGNEYLDFVGGYGSVNLGHNHPRLLEALRRVEQVPKIVQVSLQQLPAALAH
                     NLAQVAPGQLTRCFFCNSGAEAVEGALKIARAATGRPGFISCERGFHGKTFGALSVSGR
                     AKYKTPYEPLLPGCTLIPFGDLEALENALKTRDAAAFIVEPIQGEGGVILPPPGYLRAA
                     RELCARYGTLFIADEVQTGLGRTGALFGCEPEGVEPDILCLSKALGGGMVPVGAYLTTE
                     EIWKKAYGSFDTSLLHTSTFGGYWSNTLACAAALTALQVTLEENLPARARENGAYFLEG
                     LNRLKGAYPLLKDVRGRGLMIGIELADQGKGLLSKLSTGISERVAGDFGQVSSLVAVEL
                     LNNYRVLTVYTLNNPAVIRLQPPLTVTREELDYVLESLEQILSRRKSFLGTATAGVGGI
                     LRTRKRS"
     gene            complement(283352..284119)
                     /locus_tag="Ga0071115_11297"
     CDS             complement(283352..284119)
                     /locus_tag="Ga0071115_11297"
                     /product="hypothetical protein"
                     /translation="MSLLANRRHGQIGLDRLVRLKWLERTAYLVLAGNEAPAVKTALQE
                     ELQGAFRSNNTKVRGSLDKTITILTKIWVRPPSELHSLQREGLKLLSHLPRKDHIAVHW
                     GMALAVYPFWGAVAAHVGRLLRLQGTAAASQVQRRVREQYGERETVSRRVRYVLRSFVD
                     WEVLKETPEKGIYTFGLSRAIAQVELIAWLAEAFLHAHPNGSVALRTVLDSTSLFPFRL
                     SPISADHLVTVSGRLDVLRHGLDDELIMIRNFS"
     gene            complement(284116..284709)
                     /locus_tag="Ga0071115_11298"
     CDS             complement(284116..284709)
                     /locus_tag="Ga0071115_11298"
                     /product="PglZ domain-containing protein"
                     /translation="DKEPGLWTQFWVDQGLTQHEVAYAKGLGDGDLDEVSELLSRPRLR
                     VVGLVIDKVDRIMHGMELGAAGMHSQVRQWARQGFMRDLLGLLHDRGFQVYLASDHGNI
                     EARGVGRPAEGAVADLRGERVRVYSNPRLRAQIKERFPESLKWPSVGLPEDYLALIAPN
                     RTAFVRAGETLVGHGGISVEELLVPLVQIDRRDR"
     repeat_region   196873..200061
                     /rpt_family="CRISPR"
     repeat_region   615174..615295
                     /rpt_family="CRISPR"
     misc_feature    complement(49741..49983)
                     /locus_tag="Ga0071115_1145"
BASE COUNT    57589 a    92947 c    78028 g    56145 t
ORIGIN
         1 CAGCACTCAA GTCAACTAGC ACTTTCTGCT TCTTCAGGAA TTTCTACCGC GCCACCCGGG
        61 ATCTAAATAT AGCATAATCC TAAAGCCGGT GTCAACAGTT CGCCGGCATC TTTCTCGGGG
       121 TTCCAGCGGC AGATACTGAC TTGATGGACT TCCTCAAGCC TATTAGTTTC CTCCTTTTGC
       181 TCGATGTTAT TCGCTAACTT GGTTAACGGC CCATTCCTTC CGCCATTTTA AACAGGCCGG
       241 CGCTCAGGAG CCCGCCGTCC AGAGTAACAA AGGTGTCCGG TACCTCGCCG ATGATAATGT
       301 TCTCTACCAG CGGTACCCTG GTGGCAATCT GCACCTCCTC TTGCTGCCAG GGTACCACAA
       361 TGCGGATGTA GCTGTCGAGA TCCAGGTAGA TCCGGTGGCG CGTTTGGTTA ATCCCCGCCG
       421 CCTCGAAGCG GTCTACCATA TTCACCTTCA CCGCACCGAC CGAGATAATC CGCACCGGGA
       481 TCCCCGGACC GTAAGTCGCC AGGAGTTGGC TCCCGAGCAC CTGGCCGACC GGGATGGAGA
       541 ATTTTTCCTT TTCCAGGTTG CGCATGGCAT GCTCCGAGGC AAGCGCGAAA TCGGCGGCCA
       601 GTTGAATGAT CTTCAACGTG TTTGCCTGCA TCATAACGAT CTGGCCGTCG CTATTTCGGT
       661 GCAGTTGGAC CAGATCCTGG TAGTCGATCC CCGCTTGGGC CAGATGGTCC CGGATGGCGC
       721 CGTTGATCGT CACCACCGCC GTCTGTACCG CCCGGGCCTT GGCTATGGTC AGAATGGTCG
       781 GAAAGAGGGC ACGCTCGGCG ATGATCACTG CCGCCACCAC CAGCGCCGTG ATGAGCAGCA
       841 ATACGGGCCC CTTCCGGCTC CGCCGCCTTC TGAACACGCG TCTACCCCTC CCCATCACCC
       901 AACTAACCAC CCTGTAATCT ACATAATATG TTCCAGCCGG GACGAAAATT CGGATGGATT
       961 AGACCAGATA ACCCATCAGG GCAGTCGCCG TGGAAAAGTA AATGGTCAGG CCCACGATGT
      1021 CGTTCACGGT GGTGATGAAG GGACCGGACG CCACCGCCGG GTCTATCCGG AACCGGTTCA
      1081 GGATAAGGGG CACAATTGCG CCCACCAGGG TGGCCACAAT CAAGGTAAAC CAGAGAGAGA
      1141 ACCCGATGAC AAAACCGAGG GCCACGCTCT TTTGCCACCA GCCAGCAATA AGGGCGATGG
      1201 CGATCCCGTT CACGGCGCCC AGGATCATGC CCACCCCCGC CTCGCGACGT AGCAGACGCC
      1261 ACACCTGCCC GGCCCGGAAT TTGCCCAGGG CCAGACCGCG AACGACCACG GCCAGCGACT
      1321 GCGTCCCGGT GTTGCCGGCC ATGTCGGCGA TCATAGGGAT AAACACGGCT AGGATCACCA
      1381 CGGCTTCCAG CGTTTCCTCG AATTGGGCGA TGATGTTGCC CGCAATCAAG CCGATAAACA
      1441 ACAGCGACAC CAGCCAGGGC AGGCGTTTCC GGACCGCGGC CACGGTCCCC ACGCGCAGGT
      1501 CATCCACCCC GAACACCGGT CCGCTGAGGG CACTCAACCG GGAGATGTCC TCGGTGGCCT
      1561 CGCCAGTTAT CACGTCGATG ACGTCGTCCA CAGTCACGAT ACCCACCAGC ACGCCGCGCC
      1621 GGTCGACCAC CGGAACCGCC AGCAGGTCGT ACCGCTCAAT CATTCGGGCT ACTTCTTCCT
      1681 GGTCGTCATC AACCCTAGCA AACACCACGT CCCGGATCAT GATCTCTTCC AACCGGGTCC
      1741 CCGGTTCCGC AAGAATCAGG TCTCTAACCG ACACCACCCC GACCAGGTGT TTTTCCCGGT
      1801 CTACCACGTA CACATAGTAG ATGGTTTCCG CCTCCTGGGA TACCCGGCGG AGCTCCTCAA
      1861 AGGCTTCCTG CACCGTCAGG TGCGCCGGGA AGTCCACCAA CTCCGTGGTC ATGATGCCGC
      1921 CCGCGCTTTG TTCCGGGTAT CCCAGGAGGG AACGGAGTTC GTCCGCCTCT TCCAAAGGCA
      1981 ACAGAGACAA CAACTCCCGG CGGTGTTCGA ATTCCAGTTC GGCCAGCAGG TCGGCTGCGT
      2041 CGTCGGAAGA CATTTCGTTT AGAATCGACG CGGCCTTTTC GGCCCCCACC GCCATCAGCA
      2101 GCTGCAGCTG TTCCTCACGC TCCAGCTCTT GAAAGATATC GGCGGCCAAT ACCGTCGGAA
      2161 GCACCGCAAA AAGGCGTACC TGCTCGGCGG TCTCCAGGCG CCGGACCACC TCGGCCCGGT
      2221 CATAGGGGCG AAGCCGCTCC AGAATGACCC CGGCCCGCTC ATCCTCTCCG TTTTTCAGCG
      2281 CCTCCTTCAG CTCCCGGGCC GCATTCCGCC TGCGTTCGAT ATGATTCACC TCCTAAAATC
      2341 TAATCATTAG GCTATGGACA GTTTTTCCCC TTAACCACCC ATCCATCCAG GACAAAAACA
      2401 AAACGCCCGT ACGGGCGTGC TAACACCTGA CCGATAATTC GGCTTTTCCT AAACCAACTT
      2461 GACGAACTTG CGGCGGCCGA CCTGGATGAT CATCCCGGGT TTGGGCTCAA CCTCAGCGTT
      2521 CGGATCGGTG ACCCTACCGC CATTTATTTT AACGCCCCCC TGTTTGATCA GGCGGCGGGC
      2581 CTCACTGGTA CTGGAAGTCA AGCCCGAGAG CACTAACAGT TTCGGCAACC AAATGCGCCC
      2641 GTCTCTCAGC ATCTCACCCG GTACCGCAAA ACCGGGAATG TCGCTGGGCA AGTCCCGTTC
      2701 CTGAAACACC TTTACGAACT CGCGCTCGGC GGCCAGTGCC GCCTCCGGAC CATGATAGGC
      2761 CTCCACCACG GTGCGAGCCA GGCGCATCTT CAAGTCCCGA GGGTGGACCG TGCCCGCCGC
      2821 CCGTTCGGCC TTGATCTGCC GCAGTTCCTC CAGGGATACG GGCGTGACCA GTTCAAAGTA
      2881 ACGCTCCATC AGCTCGTCGC TCAGGGACAT CAGCTTGCCG TACATTTCTT GCGGTGGTTC
      2941 AGTGATGCCC ACGTAGTTGC CCAGGCTCTT GCTCATCTTG TGGATGCCGT CCAGGCCCTC
      3001 CAGCAGGGGC AAGGTCAAGG CCACCTGGGG CTCCCGTCCG TACTCTTTCT GGAGCGTGCG
      3061 CCCGATCAGG AGGTTGAACT TCTGATCCGT GCCGCCCAGC TCAACGTCGG CCTCTAGCGC
      3121 TACCGAGTCG TAGCCCTGCA TCAGCGGGTA GAAAAACTCG TGGATGCTGA TGGGCAGTCC
      3181 GTTGTGGAAG CGCTTCGCGA AGTCATCCCG CTCCAACATC CGGGCCACCG TGTATTTGGA
      3241 GGCCAGCTCC AACACCCCGG CGAAGTCCAG GGGCGCCAAC CACTGGCTGT TAAACACCAC
      3301 CCGCGTCCGC GCGCCGTCCA GGATCTTGAA CACCTGGGCT TCGTACGTGC GGGCGTTCGC
      3361 CAATACCTCC GCCTCGGTCA GCGGTTTTCT GGTCTCGGTT TTCCCCGAGG GGTCCCCGAT
      3421 CCGGGCGGTA TAGTCCCCGA GCACCAGGAT GATCTCGTGC CCCAGGTCCT GAAACTGCTT
      3481 CAACTTCTGC AGCACCACGG TGTGACCCAG GTGAATGTCC GGGGCCGTGG GATCCAGCCC
      3541 GAGTTTCACT TTCAACGGGC GTCCCGTGGC CAGGGACCGC CGGAGTTTGT CCACCAGTTC
      3601 TTCCTCGGGG ATGATCTCGA CCGTGCCCCG CCTGATAATT TCCAGTTGCC GCTCCAGTTC
      3661 GGACATCAGC AAACCTCCAC CGCCGTATTT TCAAATAACT TGGTAATTAT AACAAAATGT
      3721 CAATTTTCCT GACAAGCAAA ATATTTTAAA AAGCAGCACA GAATCCGCTC ATGAATCATT
      3781 ACCCATGTTA ATCCGGAATT CCCTCATGAT ATAATGCAAA AATAAAAGAA AGACTGGGTG
      3841 AACCCGCAAT CCAAAGAAGG AGGACCAATA TGCCCGAACA AAAGAAGAAG CGGAAGCTCA
      3901 ACTGGCTTCG CCTCTTCATA GTACTAGTCG CCCTGAGCGT ATTCCTGGGT GGCGGGGTGG
      3961 CTTTCGGCAT GGTTTTTGTC AGTCTGAAGG ATCTGCCCGC GTGGGACCCG GCCGCGCTGC
      4021 AACCCAACAA CGCCACCCTG ATTTACGACG CCAACGGCAA CCTGTTGACT GAAATCGGCC
      4081 TGGAACACCG GATCCCCGTG GACATCAGGA ATATTCCGGC GGACGTCAAG AAAGCGTTCC
      4141 TGGCCGCCGA GGACCACCGT TTTTACCAGC ACCATGGCAT CGATTTCCGG GCTCTCGCCC
      4201 GCGCCGGCTG GGCCAACATC ACCGGCGGCT TCGGTGAACA GGGCGGCAGC ACCATCACCC
      4261 AGCAGCTGGC CAAGAACTGT TTCCTGACCG GAGAAAAGAG CATCAAGCGT AAAATCCAGG
      4321 AGGCCTTCCT GGCCATCCAG ATCGAACGCC ACTATACAAA AGAAGAAATC CTGGGTATGT
      4381 ATCTGAACTG GGTGTATTTC GGGGAGGGCG CGCACGGGAT CGAATCCGCG GCCCGGATTT
      4441 ACTTCGGTAA GCCGGCATCA AGCCTGGAAC TACACGAAGC GGCCTTGCTG GCGGGGTTGC
      4501 TCAAGGCCCC TTCGCACTAT TCGCCTTACC GGAACGTGGA GGCGGCCACC GACCGGCGGA
      4561 ACACCATCCT GGACCTGATG TACCGGTACG ACTTCATCAG CAAGGAGCAG GCCCTGGAAG
      4621 CCAAGACCCA ACCCGTGAAA CTGGGAGTCC CCGTGGCCGG CAGTAACAGT AACAGCCGCT
      4681 ACCCATATCC CTACTTTGTG GACTACGTGA TCGACGTGTT GGTGGAACGG TACGGCGAAG
      4741 TACGGGTCTT CAAGGAGGGC CTGCGGGTGT ACACCACCAT CGATCCTAAG ATCCAGCAGG
      4801 CGGCCGAGGA GGCCCTGGCC AATGAAAACA ACTACCCGGT GACCATCCGA GATAACCGGA
      4861 ACATTCTACA GCCCCAGGCC GCCATGGTTG TGCTCGATCC GGCCACCGGC TACATCAAGG
      4921 CCCTCGTCGG CGGGCGGGAA CACACCCAGC AACGGCAGTG GAACCGGGCG GTACACACCC
      4981 AACCGCAACC GGGGTCGGCC TTCAAGCCAA TCATCGCCTA CGGCCCGGCC ATTGAATACC
      5041 TGGGAATGGG ACCAGCCACC ATTTTTGACG ACATCCCCAT CGAGTACCCG AAATGGAAGC
      5101 CGCAGAACTA CGACGGCAGC TACCGCGGGC TGATCACCAT GCGGGAGGCC ATAACCGATT
      5161 CGGTGAACAT CCCCGCAGTG AAGGCGCTGG AAGCGGTCTC GCCGTCCCGG GCGGTGGACT
      5221 TCGCCCGCAA GCTGGGCATT ACCAACCTAG AGGCGGACCG GTACAACCTG GCGATCGCCC
      5281 TGGGCGGGCT GACCCATGGT GTCACCCCGC TGCAAATGGC AGCCGCCTAT GGCGCCTTCG
      5341 CCAACCAAGG AATCTACATC GAACCGACGG CGATCACCAG AGTGGAAGAC ATCCGGGGCG
      5401 TGTTGCTCGA GGAGCACATC CCGGTGAAAA CCCAGGCCAT GAAGGCGACC ACCGCTTACC
      5461 TAATTACCGA TATGTTGCGC ACTGCGGTCG CCAGCGGTAC CGGTACCCGG GCCAACCTGG
      5521 GTGGCCGGCC CGTGGCCGGC AAAACCGGAA CGACTGACGA ACTCAAAAGC ATCTGGTTCT
      5581 GCGGCTATAC CCCGGAACTG GTCGGCGTGG TCTGGATGGG CCACGACAAC CATAAAGACC
      5641 CGTTGCCTCG GGGGTCTTAC GGGGGCGTCT ACCCGGCGCA GATCTGGCGC CAGGTAATGA
      5701 CCAAGGCGCT GGCCAGCATA CCACCACGCA CCTTCGTCCG GCCGGCCGGC CTGGTCACTG
      5761 TTACCGTGGA TAGCAAGTCT GGTTTGTTAC CGGGGCCCTT AACCCCGGAG GAGCACCAGG
      5821 TCACTGACCT GTTCGTGCGC GGTACGGTGC CCACTAAAGT GGACGATACC CACGTCCTGG
      5881 TGGAGATCTG TCCGGCCACC GGGTTGTTGG CCGGACCGTA CTGCCCCGAC CGGATCACCA
      5941 AGGTTATGGT CGACCTGGGC TACACCGTAC CTCCGTCCGT CCTGGATTAC CACCTCCGGG
      6001 TGCCGACCAA AACCTGCGAT CTCCACACCC AGGAAACGCT AACTGATCCT CTGCTGCCCG
      6061 GTTTCTTGCC GCCGCCGGAC AACGGTGGCG GCAAGGACAA AGCGGATAAT ATCTACGGTG
      6121 AAGATCTTGG TCCCCCGACG CTACCCGGCA TAACACCGAA CGGGGGCCGG CTACGTCCCC
      6181 CAAACCGTTC GGCAGTCAAC TGACAAGTTT TCAGAAACGA CAACAGCACC TAAATCCTTT
      6241 CCCAATAAGT TGAGCTAAAA CGCAAAGTGG AGGAACCTTT TCGCTGTCCC TCCACCAAAA
      6301 GCTCAGTAAC ATAATTATTA GATTTGCCTT AAACCGTTCA GAAACGGATC TACAGCACAC
      6361 TCTCCTGGCT CTGCCGCACG GCCTGGTCAA TCTGCGCCTG TAGTTCGGCG GGCAGGCCCG
      6421 CCATTTTCAC GTTCAAAAAC CCCCGGACGA TGGTCGCCTT GGCCTCGTCC TCGTTCAGGC
      6481 CCCGCGCCAT CAGATATTCT ATTTCCTCCG GCGCGATTTT ACCGACGGCG GCCTCGTGCG
      6541 ATATTTCGGC CCCCTCCGCC CGGGCCTCCA GTTCGGGAAT CGCGTGGATT AAGCCCCGCG
      6601 GCGTTAACAG CAGACCGTGG CACTCCAGGT GGGCCCTTAC TCCCGGTACC TCCCCGATCA
      6661 GGCGCCCGCG GTTGATCACC TCACCGCCGG TCGTAATGGT GCGGGCCACC ACTTCGGCCC
      6721 TGGTCTCCGG AGCCTGGAGA TAGACCCGGG AACCGACGTC CATCCAGCTG CCGGGCGTGG
      6781 AAACCAATAT GGTGTTCGAC CTGACCACCG CTCCCGGACC CGCCAAATAA ATAGCCGGGT
      6841 TCATCTGCAG TCTTTTCACC GGGTGCATGC AAACGAAGTT TTGCAGAAAC AAACCACCTT
      6901 CCTCCACCAC CATCGCCCCC CGTGGGTAAA CGTGCATTTC CGGGGCCCAG TTGTGGATCA
      6961 TGGTGAAGGT CAGTTTGGCA TTTTTCTTTA TGTAAAATTC AGAAATCCCC ACGTGCAGCC
      7021 CGGTCCTGAC TTCCCCAGCG CTGAGACAGC CGGTGATCAC GTTCAGCTCC GCCCCTTCCT
      7081 CCACAATCAC GATGTTGTGT ACGCACTGGG CGATGCCGTC GTGGGCGATG TACAGGCAGG
      7141 CCTGCAGGGG ATAGGTGGCC TTGGCCCCAG GCAGGGCCCG GATAAAGTAG CCGTGTCGGG
      7201 TATGCTCCCG CGCATAGGCC GTGAACTCGT CCAGGTCCCG TGGGAGCATC TTCCAGCGGT
      7261 ACTCGTTCAG CCAGTCGTAG CGTTCCGCGG CCTCCTCCGT GCTCAGGACC TCGAGTCCCT
      7321 CCTGGGCGAC GCTGCAGTGT ACCACCGAAT GGTCCATCTG CAGAAAGGTC CCGACCCGGT
      7381 CGATATCCCG GATCACCACT CCGGTCTGCA GCATGCGGTC CTGATCAAGC AGGTCTAACG
      7441 TTTCCAGCGC CTCCACGTAG GGATGCTTGG GGGCTTCGCC CTTAAACCGA TCGGGAGTCA
      7501 GGTGATTTTT TTTCGTCATG ATCGTCCCAT CCTTAAAAAT ACAAGCTAAA CCACGCAACG
      7561 AATGCACTCG CCATAGCCAA GCTTCTGAAT GCAGGTGAAC AGTTCCCAAG GGTTGCCGCG
      7621 GCAGGAAAGC CGGCCCTCGA ACAAAACATG CCCCACATCC GCGTTAACGT AGTTCAAGAT
      7681 GTGTCCGGTG TGCGTGATCA CCAGACCGGC CTTGTGCCGC TCCTCCCGCT TCTGCTTGAG
      7741 CGGGCGGTGA TTCTCGGTAT CGGCCAGATC CCGCTGCAAC AGCCGGTTGA TGGTGCGGCC
      7801 GATAAGCGCA ATGTTTTCGA TATCCACGCC CGACTCGGGC TCGTCCAACA GGATCAGGTC
      7861 CGGATCCTGG GCCAGGAGTT GCAGCAGTTC CGAACGCTTT AACTCCCCCC CCGAAAAACC
      7921 GTGGTTCACT TCCCGGTCGA GAAAACGCTC GAGGTTCAGC CGGGCCGCCA GACCTTCGAT
      7981 GTCGTCCCGG CCACGGGAGC ATATTCTGAT CATGTCCCGC ATCGATAGCC CCCTGATGGT
      8041 CGGCGGGCGC TGGAACAAGA GCCCGAGGCC GCGTCGCGCC CGTTCGTAGA CCGGCAAGTG
      8101 GGTGATATCC TCGCCCTTGA AGTAAATCTG GCCCTTGACC ACCTTGTAGC GGTCAAAACC
      8161 GACCAGCGTG CCCAGCAGTG TAGACTTACC GGAGCCGTTC GGCCCGAACA GCACGTGGGT
      8221 TTCACCCGGA TTGATCTCCA GGTTAATGTC ATCCAGGATC ACCCTTCCGT CTACGACCAC
      8281 CGTCAGGTCG AAAACTCGCA GCATTGCCTA ACCTCCTGCA AAACTACTTG TAGAACTGAA
      8341 AGTAGCAACA AAGCTGTCCA GGGGAACCCC CAGGGATCTG GCCACCGGAC GGCACTTGGC
      8401 CATTAGCAGG AAAAACACCT TGCGGGCGGG CGCGAACTCG GAAAGAGTCT CGTAGTTACC
      8461 CATCCCCTTG GCCAAAACCA GGTCGGCCCG GTTGAAAATC TCCCGGAATT CCGCAGAAGC
      8521 CAGCTCCCAG TCCAGACCCG GGGTGTCAGT ACCGGTTGTA ATAATATTCT GCATCTTGGC
      8581 GGCAAACCCT GCCCGGATGA GATCATCCAG GGTCAAATCG TTTTGCACCG GCCCCGCCTT
      8641 GGGCGCGTAA ACCACCTCGG CCCGTTCGGC CAACCATGCG ATCAACGGGT AGTCGAAGAA
      8701 ACACTCCGCC GCGTTGTCGG CCAGGTACAG TACCAAGTGC GCCCGCTCCA ACCGCGCCAC
      8761 GAAGGCGGCA GTTTCGTCCA AATGGAAGTT GACCGGGTGG TCCACCTGTT CAACCACCGC
      8821 GTCTAGGTCC TTGAAGAAAT CCACAGCGTT GCCCAGTACG GCCAACCGCA TCAGACCCGC
      8881 ACCGTCGTTC CCGAACCGAT CACGAATACG GGACACGAGC CGGGCAGCCA CCGCCATCTC
      8941 CCGGTCCTTG ACTTCCCGGA ACGGGTCGAG ATTGCCGCTC ACCTTTCGGA CCACCCGCTG
      9001 GGCCTCCCCC GCGATCTGGG TTGGAATCCG CTGGCGGGGG AATTCCTGCT CCAGGACCTT
      9061 CATTCCCTCC CGCACGGCCC GGGCCCGCAA TTCGAAATTG CTGGTGGCCA GTTCGGCTGT
      9121 TTTTCGCACC AGACTCTCCA GACAACTATA ACATTCCGGA ACGGTACGCA CAAATTACAC
      9181 TTCCCCCTCG GTTACCAGAT TCCGCTGAAA AAGCCAGTCT GTTGTGCTGA GGATTATCGG
      9241 AGGTCACATT GGGAGCTTAT TCAAAGAACG AGCGAAGCCG AGGAAAAGCG GCAACCGACT
      9301 GTTTGAGACC GCGAAGCGGG CGAGCCTCTA ACGCCGCCCG AGGCGAGCGA GTTCATTCCT
      9361 TAGCGCGGAC TCGAGTAGCC GGAGATAATA CCTCAGCACA GCAAACGGTG TGGAAATAGA
      9421 CTTTTTCAGC AAAATCTACC TATCATAAAA CTGTACCCTA ACGCCTCCCA AAATTGCGCT
      9481 CAAAATTCCA CCACGGTGAC CCCGAGTCCA CCCTCGCCCC GTTCGCCCAA CCGGAAGGAA
      9541 CGTATGCGCC GGTCTCCTTT TAGGTAATTG TGGACCGCGT TTCGGAGCGC CCCGGTGCCC
      9601 AGCCCGTGAA TCAGGTAGGC CCGGGGAATG CCGCTCAGCG AGGCGGCGTT GATGTACTTT
      9661 TCCAACTCGG CCAGCGCCTC TTCCGCCCTT AAGCCCCGCA GGTCCAGTTC GGTTTTCACT
      9721 TCCCGTGCTT TCTGGAACAG CACCTTTGTT TCCGCAGGCG GTTCCGCCGG GGCAGCCGTG
      9781 GTCCGGCGCA CTTCGGCCAG GGGCAGGGAA ATCTTCACCG CACCCACCTG GACTCGCACT
      9841 TCCCCGTCCC GGGCGGGGCC AAGCGTCACC CCCTGCTGCC CGTAACGCGG GATAAACACC
      9901 GTCTCCCCGG CCTCAAGCGC CTCCGGCACC TCCAGCGGTC GTTCCGGAGA ATGGTCCGCC
      9961 GGAATGCTAG TCCCGAGCCG GTCCAGCCGG CGCCGGGCGT CCTGAATCGC CTGTTCGCGG
     10021 GCCCGGTTGC TCTCGGCATT GATCCTTTCC CGAAGTTCTC GGATGATAAC CTCGGCCTCG
     10081 CGGCGCGCCC GCCGCACCAG TTCCTGCGCC TCCCGGGCCG CCCGCTCCCG GAGGGCTTTT
     10141 TTCTTCTCTA GCAGGCTAGC CAGTTCCGAG TCGTAGCGGT CCTTGAGTGC GGCCGCTTCC
     10201 CGCAGGGCCT CCTGGACCGC TTCCCGCAGG CGCTCGGCTT CCTGCTGGCT CTTCTCCAAC
     10261 TGCTCTAGGA GATCGGCAGT CCGCTGCTGG TCAGTGGTCA AAAACTCCCG GGCCCGGGAG
     10321 ATCAACCCAG GCGGCATCCC CAGCCGCGCG GCAATTTCGA AAGCGTAGCT CCGCCCCGGG
     10381 CGCCCGGTGA TCAGGCGAAA AGTCGGCTGC AGCGTGTCCA GGTCAAACTC GACGCTGGCA
     10441 TTCTCCACCC GCACCCGGCT GGTAGCGAAC TCCTTGAGTT CCCCGTAGTG GGTGGTGGCC
     10501 ACCACCCGGG CGTTACGCCG GTGCAGTTCT TCCAGAATGG CCTGCGCCAG CGCCGCCCCC
     10561 TCGGTGGGAT CGGTCCCGGT ACCCAGTTCA TCGATCAGCA CCAGGCTGTC CCGACCAACC
     10621 CGCCTGACGA TTTCCACCAG GTTGGCCATG TGCGCCGAAA AGGTACTCAG GGAGTTCTCA
     10681 ATACTCTGTT CATCGCCGAT ATCGGCGAAC ACCGCCCCGA ACAGTCCGAC CACACAGGCG
     10741 GTCGCCGGTA CGTGCAGGCC GGCCTGGGTC ATCAGCACCA GAAGCCCCAT GGTCTTCAGG
     10801 GCCACCGTCT TGCCCCCGGT GTTCGGCCCG GTAAGCACCA AAAGATCGAA ATCCCGCCCC
     10861 AGGCGGCCGT CGATCGCCAC CGCGTTCTCC CGGATCAGCG GATGGCGTGC CTGGCAAAAC
     10921 TCCAGGTACG CCCCCGGCTC CACCCGGGGC GGCACCGCCT CCAACTGCCG GCTGAAACGG
     10981 GCCTTGGCCA GTACAAAATC CAGGTATCCC AGCACGTCCA CGGCGCGCAG GAGGTCGGAG
     11041 GCGACCGTGG CCACCCCGGA CGACAACCCG GTCAGGATCT TCATTAGCTC CTGCTTCTCG
     11101 GCGGCCTCCA GCCGCCGGAT CTCGTTGTTT TTCTCCACCA CGGCCAGCGG CTCCACGAAG
     11161 AGCGTCGCCC CGCTGGCCGA CTGGTCGTGC ACCAGTCCCG GCACCTGGTT ACGGTACTCA
     11221 ATTTTCACCG GCACCACGTA CCGGCCCTCC CGAATGGTGA TGATCGGTTC CTGCAGGTAC
     11281 TTTTGCTGGG CCGGGGAACG CACCAGTCGC TCCAATCGCT CCCGCACCTG CGTCCGGGCC
     11341 GCCTGCAGGC GGCGGCGCAA CTCGGCCAGC CGCGCGGAGG CGTCGTCGGC CACCTCACCC
     11401 CCGGGCAGAA TACACTTTTT GATCCGCGCC TCCAGTTTGG GGAAGACCGG CATCTCACCC
     11461 GCCCGAGCGG CCAGCAGCGG GTAACGTTCC CGGCGGTCCG CCATGAACTT CTGCTGCACC
     11521 CGGATCGCCG CCAGCGTCTG CCCGATCCGG AACAGCGTCT CCCCATCCAG GACCAGTCCC
     11581 CGCTCCGTGC GGCGCACCGG TTCCCGGATA TCGTGCCAAC CGCTGAAGTC GACGTTCGGT
     11641 TCCAGGCGGA GAAGGTTGCA GCCCTCCTCG GTTTCGGCCT GGTACCGGCG GACCAGGTTC
     11701 AGGTCACTCA CCGGCCTTAG GGCCAGCGCC CGTTCCCGGC CCAGGGCGGA GATGGTGTGG
     11761 CGGGCCAATT GTTCCAGAAT CTTGTCAAAC TCTAGTCGAG CCAACACCTT CCCGCTCGCT
     11821 ACCATCACTC ACAGCACCCC GCGAAAGTAA TGTCCGGAAG TCAAGCCCTG CGGACTGAAG
     11881 TCCCGCAGGC GTTCCTTATA TCTGGGCGGC ACCCGCCAGT CCGGGCCCCG GCTCAGGCAA
     11941 CGGTCGATAA CCTCGCGGTA AATCTCCACC ACGCCGCGCA GGTAGGCGGC GTCCCGCAGC
     12001 CGCCCCTCCA CCCGGAACGC GGCAACCCCG CACCGGATCA GCGCTGGCAC CTGCTCGACG
     12061 GCGCACAGGT CCTTGGCGTT GAAAACGTGC ATTCGGCAGG CGGAGTCCAC GCCCACCGGG
     12121 AACCGCAGGC CCAGCCGGTC CCGGAGGGCA AACCGGCCCG TCCGGCAACG AACGGTACAC
     12181 CGGTCCCCAT CTTCTGGATC TAGGAGACTG CCCACCACAC AGTACTCCGA AACCATGACC
     12241 GGCAGGGCAC CGTGCACCAG CACCTCCACC GGCACCGGGG CGTTTGCCGC CAGTTCGCGC
     12301 ACCTGCTCCA GAGTCAGCTC CAGGGACAGG GTGACCCGGG TGGCTCCCAG TTCGGCCAGC
     12361 AAGGACAGGG TCAGACGGTT AAAGATGTTT AACGGAAAAT CAGCCACCAG TTCCGGCCGC
     12421 CCGCCGGCCA TCAGGAACAC TCCCGGGTTA CCGGCCAGTA CGCCGGATAT GAACCGATCG
     12481 GACTCTGCCA GCAGTTGATC CCAACGGACA AGATCCCGGT CGTGCAGGAT CCGGGGCAGC
     12541 CACAGCACCA GGGAAGCCCC ACCCCGCCGG CAGACGTCCC CGGCCTCCAC AAGTTGTTCA
     12601 AACCCGATGG TCCTCGCCGC GCCCAGGCCC TCCCCCGGAA AGTATACCAC ATCGGCTCCG
     12661 GCCTCCACGG CGGCCGTCAC CCCGGCCAAA TTCCCGACCG CCACGGTCAG CCGGGGTCGC
     12721 TCTGGCCGTG AGAAGATCCG TACCGGCCGC TTTTGCAGAT AGCCCCGCAA CCGGCGTTCA
     12781 AAGTCACTCG CCTCAAGCGC TGGCGGGCGG CGGGCCGTGA TCTTCACGGC TTCCAACCTT
     12841 TCCAGCGCGC GGCGCCGGAC CTCGTTCAGT TCCCGCAAGG GTAGCATCAC TTCGCCCTCA
     12901 ATCCGGCAGT CGAGTTTCCC CAGGCCAAAA GGCGTATTCC CTAGCCGGCC GAGCTGGGCC
     12961 TTCAGGGTAT CCGCGGTTAG GGGACGCCGT TCGGCCCGGA CGGCGGGGAC CGCGCTTTCC
     13021 GCCGTGACCG AGAACCCCCC CGGATCGGTG ACCTCCAGTT TCAGGGGTAC TCCCTCCCGT
     13081 ACCGATACTT TGAAGGTCAG GGGGATATTC TTCTGTTCCC GGGGCGAGGT AAAAGTTTCC
     13141 CGCGCCCGGC GTTCCAGCGC GGCGTCCTCC GTTTTGAATA CCCGGTCTCC GGGCCGCACC
     13201 CGCCCCGCGA GCGGCAGGGT GACCGCCGCC CCGGGCGGCG CGGCTTTTGC CGGCCGACCG
     13261 TCCACCCACA TCTCCCGCAC CACCGTCGCC ACGCGCCCAC CGACCGAAGC CCAAACCTCT
     13321 ATGGTATCAC CGGTGTTCAG CGGCGCGTCC AGCACAATTT CGGCTTCCCG GCGTTTCGGC
     13381 AGGTAACGCC GGATCCGGCC GAGGGCCAAG CCCCGGTTGT TGGGTCGGCT GTACGCCATC
     13441 AGCGCCCACC CGGACCGCCC GAAATAATAG CCGGTCGTGT AGCCCCGGTT GAACACCTGA
     13501 GCCAACTCCC GCTCTTCCTC TTCGGTCACC GCAAAATTTC CGGCTGCCAA GCGGTCCAAC
     13561 AGCCGTCGGT AAATGCGTAC CACGGTGGCC ACGTATTCGG GCCGCCGCAT CCGCCCTTCG
     13621 ATCTTCAGGG CGTCCACCCC GGCCCGGACC AATTCCGGCA GGTGCGCACT CAGGTTCAGG
     13681 TCCCGGGGTC TGAGGAGGTA GGGACCTGGC GCACCGGGGA TCGGTGTTCC GTCCCGGTAA
     13741 AAGGTGTAGG GCAGGCTGCA GGGCTGGGCG CAGCGTCCGC GGTTGCCGCT TCGTCCCCCG
     13801 ACCAGGCTGG ACATCAGGCA CTGTCCGGAG TAGCTGACGC AGAGCGCCCC GTGCACGAAC
     13861 ACCTCCACCT CCAGGCCACC GTGTTTCCGG AGATGGACGA TTTCCTTCAG AGACAGTTCG
     13921 CGCGCCAGCA CCACGCGCCG CACGCCCAGT TTCTTGAACA GTTCTAGGGT GGGTAGGTTG
     13981 TGTGCCGTGG TCTGGGTGCT GGCGTGCACC TCCAGTCCCG GCACCAGGTC CCGGATCAGC
     14041 CGCACGAGCC CCAGATCCTG GACAATCACC GCGTCCACCC CGACATTGTA GAGGACACGG
     14101 AGCAACCGCG CGGCCGTCTC CAGTTCCCGG TCCGCCACCA GGACATTGGC CGTAACGTAT
     14161 ACCTTGACGT CCCGGACGTG GGCGTAGTCC ACCGCCCGGG CGAGTACCCG CGGCTCAAAA
     14221 TTCGCCGCCG ACTGGCGAGC GTTAAACGCG GTCGCCCCCA GGTAAACGGC GTCGGCCCCG
     14281 TTCTGTACGG CCGCCACCAG CGACTGCCAA TCGCCGGCCG GGGCCAGCAG CTCTGGGCCG
     14341 GGCATCTTCC AACCCCCGTA AAACCAGGAT TACTGCGCAG TACGGTCCAC CCGCAGCAGG
     14401 CCGGCGCAGG GTTCGATCTC TATTCCCCGC CGGGCCAGTT CGTCCAGGAA GAGGTTCAAG
     14461 CCCAGCGAGT CGCTGGCCAT GTGGCCGGCC ACGATCACGT GAATATGATT CTTTTCGGCT
     14521 TCCTTGCGGT GTTTCTCGCC GATGTGCATG ACCACGAGGG TGCCTACTCC GGTCGCCGCC
     14581 AGCTTGGCAT AGGCGTCCTC GGAACCGCCG GTGCCCCCAG TCATGTCCAC CACAGTTTTG
     14641 CCAGCCCGCC GTTCGGGACT GCCGACCACG ATGGTGGGCC CGGCATTCAG GCGCACCGCC
     14701 TGCTTGTATT CGGGCACCTC CTTGAGCAGC TTCACCACGT CCTTCAGGGT CTCGGGCTGC
     14761 CGCTCGTCCA TCAGCTTCTG CAAGAAGTGG TTCACCAGGT TATCGCAGGT GGTGTGCAGG
     14821 CACATCAACG GAATGTCCAG GATCCGAGCC ACGTCCACCG TCCGGTTGTG GTTGATCGGC
     14881 ATGATGGTCC GTTTGACCTC ACCGATGCGG ATGGCCATGA TCCCCTCGGC GATGTTAATC
     14941 GGCACCCCCA AACGGGCCAG GGTGTCCTCC TGGAGATGCA TGACTTCGTG CAGCGCCGCC
     15001 AGGGCCTTGC CTTCTGGGTG GTGGGAAATG GCCAGGTCGA TCTTCCGGCC GCGTTCGCCC
     15061 AGGCGATCCG CCAACAGCAT CTCCCCGACC TCAATGTCCA CCCCAGCCAG CACCCGGTGC
     15121 ACCTCCTTTT CCGGGTCGCC GTAAAGGATC CGGCTGTCGG CATAGGGGTT CTTCAGTTTC
     15181 TCGCTATCGA ACTCTTCCTT TTCATCCTCC TTGAGGTCGT TGAAACGCTC CTTCTCTCGG
     15241 GCCAGAAGTT TCTCCACCGC CTCCCGGCCC CGGGGATCGC GCTCCATACC CATCCGCACC
     15301 GCAAGTTCGT ATATTTCGCC GATCTTCACG TTTTACCCTC CTCAAAAATA ATGGTTTGTC
     15361 TTAGTTTACT ATTTTGCCTG CGACCGGTGC TTCGCATGGA GAAACACCCT TAGTTTACCC
     15421 CAATGGAGTC GGGTTTCAAA TTGATAAGGA AGAAAAAAAG GGGCTCCCGA CCCCTTGAGC
     15481 TGCCCTGTTT TCTACTTAAA TTACTTATTA AATTACTTAA CTTTCTCGCT CTCGATCATC
     15541 TTTACCAGGC CGTCGTAGCT TTCCTGCAAC CGGTTCAGTT CGTCCGCGAG GTTGACGGCC
     15601 ACCAGGATGG CCGCCTTGGT CATCGGGATT CGGGAGTGAC GGTTTATGAT GTCCCGCACC
     15661 CTGCGGTCTA CTTCTTCGGC GATCTGGCGG ATGTAATCCG GGGACATTTC ACCCTTTAGA
     15721 ACGTACCGTT CTCCGAGAAT CTCGACCGCA ACCCGGTTGG TTTCCCCCAT CACGTCGCCT
     15781 CCCGTCTATG TACTGAATAG GCTTCTGTCT CTACCGTCAG GCCACATGGC ACCGGGGAAC
     15841 ACCGTCTAGC CAACCGGTTC AGGCCCGAAG TTCGGCGCCG AAAGTCTGTT CCAGAGCCCG
     15901 GATAACTTCT TCCAGGTGTT GACCGACCTC TTCATCGGTC AAGGTACGGT CCTCGGCCCG
     15961 GAAGCTTAGC GAGAAACCGA GACTGCGGCA CCCCTCCCGG ATCTGGCGTC CCTCGTAAAC
     16021 GTCAAACAGG CGCAGTTCAC GTAGGAGTTC GCCCGCGGCC TTTCGGATCA CGGCGGTGAC
     16081 TTCTTCCACC GGGAAGTCCT TTCGGATCAC GAAGGCCAGG TCCCGCTCCA CGCTAGGGAA
     16141 ACGCGGCAGC GGGGTAAACC GGGTGATTTG CTTCTCCATT GACACCAGGC GCTCCATATC
     16201 GATTTCGGCC GCCACCACTC CGCGGGGCAG ATCGTACGCC TCCAGGACCT CCGGATGGAC
     16261 CTCGCCCAAG ATCCCCAGGA CGGTCTCCCC GGCCAGTACG CGCGCCGTCC GGCCCGGGTG
     16321 AAAAGCCGGT TCGTCACCTT CGGGAACGAA GGTCAGCGGC CCGAGCCCGG TTCTGCACGC
     16381 GGCCACCTCC AGCACTCCTT TCAGGTAGAA GAAATCCAGG GGCTCGTCCT TGTGCCGCCA
     16441 GCCCGCTGAG GTTCGGCCCA TCAGGGCGAG GGCCAGGGTC AGGCGCTCCT CGGGGAGAGC
     16501 TGAGTCTTCC CGAGAAAGGT AAATCCGCCC GATCTCAAAC AATGCGGCGC TGGTAGTGCG
     16561 CCGCTGGTAG TTGCGGGCCA GCACCTCCAG GAGACAGGGG TAAAGCAACG TGCGCATCAC
     16621 CGCCTGGTCT TCGCTGAGCG GGTTTCTGAG CCTCACCGTT CGCCGCCGCC CGGAATCCTC
     16681 CGGAAGCCGG AGACGGTCAA ACACCTTGGG GTTCGTGAAA GTGTAGGTGA TAACTTCGGT
     16741 AAGCCCACAG GCGGTTAATA TCCTCTTAAG GTTGGCCTCG AGCGTTTGCG CGGGCGTTCG
     16801 CACCCCCGCC GTGGTCACCC CGAAAGGAAG GGTCTGCGGT ACCCGGTCGT AACCGTAGAT
     16861 CCGGGCCACC TCCTCGATCA GGTCGATCTC CCGCGCCACG TCAAAACGGT GAGACGGCAC
     16921 GCTGGCCAGA AACCGGTCCT CGGCCTCTCG GGGTTCGAAT CCCAGCCTTT CCAGGATGCC
     16981 CTGGATTTCC TGCCGCGGCA CTGGCAGCCC CAAGATCTGT TCGACGCGCT CCGGCCGCAG
     17041 GACGATCGTC TTGGGCGTAT ACGGCTCCGG GTACGCGTCG ACGGCCCCGG TCGCAACCCG
     17101 ACCGGCACCA ATCTCGTGCA TCAGCTCCGC CGCCCGGTCG GCCGCCCGCA GGCAGCCCTC
     17161 GGGGTCGACC CCCTTTTCGA ACCGGGTCGA GGCCTCGGAC CGCAGGCCCA ACGCCTTGGA
     17221 GGTCCGCCGG ATGCTGACCG GATTAAAGTA CGCCGATTCC AGCAGGACCC GCCTCGTTCC
     17281 CGCGGTAACC TCGGAATCCA GGCCGCCCAT CACCCCGGCG ATGCCGATCA CTCGCCCGGG
     17341 ATCGGTAATC AGCAGCATCT CGGGGGTCAG CCGCCGCTCC TGCCCGTCCA GCGTGACCAG
     17401 CGTCTCGCCC GGACGGGCGT TCCGAACGAT GACGTGCCCG TCCTGCACGG TGTTGTAGTC
     17461 GAAGGCGTGC TGGGGCTGTC CCCATTCCAA CATCACGTAG TTGGTGATAT CGACGATATT
     17521 GTTGATCGGC CGCATTCCGG CCGCAAAAAG CCGGCGTTGC AGCCAAAGCG GCGAGGGTCC
     17581 CACCCTGACG TCCTCGATCA GCCGGGCCAC GTACCGCCCG CACAAGCCGG GGTCCTCGAT
     17641 GTCCACCCGA ACCAGTTCGG CGGCGTTAGT CGCCGACTCG GGGAATACCG GCTCCGGCAT
     17701 CTTGAGGGGC AGGTTCAGGA TGGCGGCCAC CTCCCGGGCT ACACCCCGGA TCGACAGGCA
     17761 GTCACCGCGG TTGGGTGTCA GGTCGAGTTC GAGGATCTGG TCGTCCAACC CCAGGATGGG
     17821 ACCGGCATCG ACCCCTACGG GGGTACCCGG CGGCAGAATC AGAATCCCCT CGTGGTCCTC
     17881 GCCCACGCCC AGTTCATCGG CGGCACACAG CATACCCCAG GACTCCACCC CGCGGAATTT
     17941 GGCCCGCCTG ATCACCAGAC CCCCAGCCAG GGTCGCCCCC ACCGGGGCCA CCGGCACGAT
     18001 GTCGCCCGCC TGGAAATTCG TCGCACCCGT AACGATTTGC AGTTCTTCGG TTCCGGTATT
     18061 CACCCTGGTG ATCACCAGCC GGTCGGCGTT CGGATGCGGC CGGACCTCGA CGATCTTGCC
     18121 GGTCACCACG CCCGAAACGT CCTTACCCGG TTCATCCACC CGGTCCACGG CCACCCCGGC
     18181 CAGCGTCAGC CGCTCGGCCA GTTCCCCGGC CGGGATTCGG ATATCTACAA ATTCCTTGAG
     18241 CCAGTTTAAA GAAACCCGCA CCCGGGTCAA GCCTCCCTTG CCGTAATCGA ACTGAAACTA
     18301 GAACTGGTTC AAAAACCGCA GGTCGTTGTC AAAGAAAAGC CGGATATTGT CCACGCCGTA
     18361 CTTCAGCATC GCGATCCGCT CGATCCCCAT GCCAAAGGCG AAGCCGCTGA ACTTCTCGGA
     18421 GTCGTAGCCC GACACCTCCA GCACCCGCGG GTGGATCATC CCCGCGCCCA GGATCTCGAG
     18481 CCAGCCGGTA TGTGAACAGA CTCGGCAACC ACGGCCGCCG CAGATCACGC ACGAGATGTC
     18541 CACCTCGGCA CTGGGTTCCG TAAACGGGAA AAAGCTCGGC CGAAACCGCA TCCTGGTCTG
     18601 GTCCCCGTAC ATCTGCCGGA CAAAGGAGTC CAGCACCCCC TTCAGGTCGC CGAAGGCGAT
     18661 GTGCGTATCG ACCGCAAACC CCTCCACCTG GTTAAACATC GGGGAGTGCG TGGCGTCGTC
     18721 GTCTTCCCGG TACACTTTGC CCGGAGCGAT GATCTTCACC GGTACGTTGG GCGCCGTCTT
     18781 CTCAAAGGTC CGCACCTGCA CCGGTGAAGT GTGGGTACGC AAGAGCACTT CGTCACTGAT
     18841 GAAAAAGGTG TCCTGCATGT CGCGTGCCGG ATGATCTTTC GGGAAGTTCA GCGCCTCGAA
     18901 GTTGTAGTAG TCCAGCTCAA TCTCGGGCCC CTCCACGATC TGAAACCCAA GCCCGAGGAA
     18961 GATATCCTCG ATTTCGGCGC GCACCGTGGT AAGAGGATGC AGGGACCCCA GAAAGGGGCA
     19021 GGTTCCCGGC AGGGTGACGT CGATCCGCTC AGTCGCCAGT TTTTGGGCCT TTTCCCTCTC
     19081 CTTCAACTTG GTCGCCCTGA CCACCAGTTC ATTCTCCAAG CGCAGCTTGA TCTCGTTCGC
     19141 CAGCTTGCCC ACCAGGGGGC GCTCGGCCGG TGGCAGCGCA CCCATCCCCC GCAACACCTG
     19201 GGTTAAAATG CCTTTTTTGC CTAAATACTT GATGCGGAGT TCTTCCACGG CCTCGACGGT
     19261 TTCCGCCCCC TCGACGGCCT TTTCTGCCTC TTCGGCAATC TGTAAAAGCT TCTCGCGCAT
     19321 CCTTCGCCTC CAATCTCCCT TTGTGTGCTT CTTTCTAGTT TAACCCTGAA AATTCCTTTC
     19381 GGATTCAGGC CGGAAAATAA AAATGCCCCT TAAAGGGACG CTTAAAAAGC TTCGAAATTC
     19441 CTTTATGTTA CTGTAGTGCC AGCCTCCTGT AAAGGATGTA GGCTCTTATC GATCCGGTGG
     19501 TTTCAAAAAG CCTCCAAAAA AATTCGGCGG TTAAATGCAT TTACTCACAC ACCTTTCTAA
     19561 ATTTTTTGGA GACCTTTTGC GGTAAGTATA CCACAAGCCT ACGGCAAAGA CAAGGAAGAT
     19621 TTGAGCCGCT GGCGCACCGC TTCGTAAATG AAAAGAGAGG CAGCAACCCC GACATTCAGG
     19681 GATTCCGCCT GGCCGGGCAT GGGAATAAAT ACCACCCGAT CGGCCATCCG GCGCAAGAAC
     19741 GCCGTACAAC CCCGGTTTTC GTTACCCATG AACAATGCCG TTGGCCGGCT GAAGTCACAA
     19801 TCGTAAACGG CGTAGTCGCC GACGGGATCG GCCACAAACG TTTGAAACCC GGCCTCAGTC
     19861 AGGAATCGCA CCGCCGTCGG CGCCGGAATA TCGCCGAAGG TCGGCAGGTG GAACAGCGCT
     19921 CCGGCGGAAG CCCTGACCAC CTTCGGGTGG AACAGGTCCA CGGTACCTTC CAGAGTAATC
     19981 ACGCCCAGCA GCCCGCAGGC AGCAGCCGTT CTGATGATGG TACCGAGGTT CCCCGGGTCC
     20041 TGAATACCGT CCAGGACGAT CACCAGAGGA GTGCTCCGGC CCTGCAGCAG CAGGTCCAGG
     20101 TCGTAGCGGA ACTTTACAAT GAGCGCAACC ACGCCCTGGG GCGTCTTGGT GTCGGCCACC
     20161 GCGGCGAGGA CGTGGGCCGT GGTCTCCCAG ACCTCGGTTC CCGCCGACCG GGCCGTCTCC
     20221 AGGAGCGCCG CGCCGCGGGG ATGACCGGTC AATTCGGAGG TATAAAGCAG CATTTCAACC
     20281 TTCCAGCCGG CCTCCAGCGC CTCCTCGATT ACCTTGATGC CCTCGGTCAG GAACCGGCCT
     20341 TCCTGATCTC GATACTTCTT CCGGTAGAAC CGCTTCAAAA ACCTGACGCG CTCATTGTTC
     20401 CGGGACGTGA TCTTAAAGAC TAGTCACCTC CCAGCCGCTG CAGCCGGTCG TTACGCCCGA
     20461 TGGCCACCAG CAAATCCCCC TGTTGAATCA CCGTGTTGGC TCCAGGGGAA ATGAGCACCT
     20521 CGGTGCCCCG CCTAATGGCC AGGATGTTCA CGCCGTACTC CTTCCTGATG GCGGACTCGG
     20581 CCAAGCTCTG GCCCACGAAC TCCTCCGGAG CGACCAGCTC CAGGATACTG AAATCCGGGG
     20641 ACAAATCAAT CTGGTCCAGG ATGTTCTTGG AAACCAGGCT GCGGGCGACT CGGCTGCCCA
     20701 TATCCCGCTC GGGGAACACC ACCTTGTCGG CGCCCACCTT GGCCAGGACC CGCCCGTGCA
     20761 ACTCGGTGCG AGCCTTCGCC ACCACGGTCT TCACGCCCAT CTCCTTGAGC ATTACGGTGG
     20821 TAAGGATGCT GGCCTCCATG TCTTGGCCGA TGGAAACGAT GACTACGTCG AAATTTCGGA
     20881 TTCCCAGGGC CTTGAGCGCT TCCTCATCCA GGGCGTCGGC CTGTACGGCG TGGGTGACCT
     20941 CGTCCACGAT CTTCTCCACC TTGTGCTCGT CGGTATCCAC GGCCAGCACG TCGTAGCCCA
     21001 TCCTGGCCAG CGAAACGGCC ACACTCACTC CAAAGCGCCC CAATCCGATT ACGGCGAACT
     21061 GCTTCATTAC TTTCCCGTCC TATCAAGTTT GTGCTCGGCG GATCCGAAAA ATTGGGCATG
     21121 GCTCACAAAA AAAATTGCGC CATGCCCTGA TTACGCCGCT TTCTATTTGT CGTCGAGCCG
     21181 GTCCTTGGCC ACCCGCACCA GTTGCCCGAA GGCCGCCTGG TCCGTCACAG CCAACTCGGC
     21241 AAGCATCTTG CGGTTAATTT CCACTCCGGC CTTTCTTAAA CCTTCAATGA ACCGGTTGTA
     21301 CGAAATTCCG TTCATTCGGG CCGCGGCGTT GATCCGGGTG ATCCACAACC GGCGAAAATC
     21361 ACGCTTCTTT GCCCGGCGGT CCCGGTAAGC ATACCTCAAG GACCTCATCA CCTGCTGGTT
     21421 GGCCACCCGG TACAGCTTGC TCTTTGCACC CCAGTACCCT TTCGCCAACT TTAACACTTT
     21481 TTTATGCCGC TTCCTTGCGG CGACGGCATT TTTCACTCTC GGCATAGACG GGCCCTCCCT
     21541 TCGCCAGTTT AAATCAAGGA ATCATTGCTC TTATGCGCCG CACATCACCG GCGTTCAAAA
     21601 TAAAGGTTTT GCGCAGCCGA CGCTTTCTCT TAGCGGTTTT TCCTTCAAGA AGGTGACCGT
     21661 GATAAGCGTG TTGACTCCGG AATTTGCCCG TACCGGTTTT CTTGAAGCGC TTGGCAGCCC
     21721 CGCGATGCGT CTTGATTTTA GGCAAAGTCG CTCACTCCCT TCCAGGCTGA TTCTGCTTGG
     21781 GGGCCAAGAT CATAATCATA TTACGGCCTT CAAGTTTCGG GGCGCGCTCA ATGACGGCTA
     21841 GTTCCTGAAC CTGCTCGGCC AACCGGTTGA GAAGCTGCTG ACCCAGATGG GGATGGACGA
     21901 TTTCTCGTCC GCGGAACATA AGGGTGACTT TCACCTTGTC CCCGTCCTTC AGGAAGCGGA
     21961 CCGCGTTTCT GGCCTTGGTC TGGAAGTCGT GGTCCTCGAT ACCGGGACGC AGCTTCACTT
     22021 CCTTAACGGT GATGATCCGC TGGTTCCTTC GCGCCTCCTT TTCGCGCTTG CTCTGCTCGT
     22081 ACTTGTACTT GCCGAAATCC ATGATCCGGC AAACGACCGG CCTCGCCTGA GGCGCGACCT
     22141 CGACCAGGTC CAGACCCTTC TCCTCGGCCA GGCGCAGGGC GTCTCGCAAG GGCATGATCC
     22201 CGATCTGGGA CCCGTCAGAG TCGATGACCC TGACCTCACG AGCCCTGATC CCTTGGTTCA
     22261 CGCGCAGGTC CTTGATAATA ACCTTACACC CCCTGAAAGA TTCACATTAA AAGACGGGTG
     22321 GAAAACCACC CGCCTCTATA GCGTTCGGTA ACTGGGTCCG AAACATGCCT AAGCCGTTCC
     22381 GGTTCTACCG AACCATCAGA AGAACCTTAC GGACGATGCC AGTCGTAAGG TGAGAAGCGG
     22441 GCTGGCTTCT TCTTGTAAAC TTTTGTCATT TTTACAGGCG TAATTATAGC ACACCCGCTA
     22501 ACCCTGGTCA AGCGAATTCG CCGTTTAAAA TTGACCGCGC CTGGATTCTT AGCGGGTCTT
     22561 GGCGTTTATC TCCCCCAGGA TGCGGTCTGC AAAGCCTTCC AGGCTGGCCG CCCCAAGATC
     22621 GCCCTTCGCC CGGTGGCGCA CGGACACGGT ACCGGACTCC ACCTCCCGGT CCCCCACAAC
     22681 CAGCATGTAC GGGATTTTCT GGACTTGGGC CTCCCTAATC TTATACCCCA CCTTTTCGTT
     22741 CCGGCCGTCA AACTCCGCCC GGACGCCGGC CCGCCGGAGG GTTTCGGCCA CTTCCCGGCC
     22801 GTAGGCGGCG TGGCGGTCGG TGATCGGCAG CACCCGCACC TGCACCGGCG CCAGCCAGAC
     22861 CGGGAAGGCC CCGGCGAAAT GTTCGATAAG GATGGCGATA AACCTTTCCA GGCTGCCGTA
     22921 GATCACCCGG TGGATCATTA CCGGCCGATG GCGCTCCCCA TCCTCCCCGA TATACGCCAG
     22981 TTCAAACTTC TCGGGCATCA GGAAGTCAAC CTGGATGGTG CCGCACTGCC AAGTGCGCCC
     23041 CAGGCAGTCG CGCAGGTGAA AATCAATCTT CGGCCCGTAG AAGGCCCCGT CGCCCTCGTT
     23101 TACCCTGTAG TCCAGCCCCC TGGCCTCCAG GGCGCCCCGC AGGGCGCTGG TGGCCAGCTC
     23161 CCAGATCTCG TTCGAACCCA TAGCCTTCTC CGGCTTCGTG GACAACTCAA CGTGGTAATC
     23221 AAATCCGAAT ACCTCCCGGT AGAAATATTC GGTCAGGTCG ATAATCCGGG CGATCTCCGC
     23281 CTCCACCTGC TCCGGCCGGC AGAAGATGTG GGCATCATCC TGCGTAAAGC AGCGCACCCG
     23341 CATCAGACCG TGCAGCACCC CGGACAACTC GTGGCGGTGC ACCAGGCCTA ACTCGCCGAG
     23401 CCGGATGGGC AGTTCCCGGT AACTGTGCGG CTTGCTGCGG TAAACCAAGA CGCCGCCGGG
     23461 GCAGTTCATC GGTTTGACGG CGTAGTTTTC GCCGTCGATG CTGGTGAAGT ACATGTTCTC
     23521 CTTGTAGTGG TCCCAGTGGC CGGAGCGTTC CCACAACTCC TGCCGGAGGA TGATCGGAGT
     23581 GCGGATCTCC TGATAACCGT TCTTGGCGTG CTCCTCCCGC CAGAAACGCT CCAACTCGTT
     23641 GCGTAACACC ATCCCCTTGG GGTGGAAAAA CGGGAAACCG GGCCCAGCTT CGTGAATGCT
     23701 GAAGAGGTCC AATTCCGCGC CCAGCTTGCG GTGGTCCCGC CTTTTAGCCT CCTCCAGGCG
     23761 GAAAAGGTAC TCTTTGAGCA GCGAGGCCTT GGGAAACGAG GTGCCGTAGA TCCGCTGGAG
     23821 CATCTTGTTC TGCTCGTCAC CCCGCCAGTA GGCCCCCGCC ACGTTGAGCA GTTTGAAGGA
     23881 CTTGATCCGC CCGGTCGAGG GCAGGTGCGG GCCGGTGCAT AGGTCCACGA ATTCGCCCTG
     23941 GCGGTAGAAA GAGATTACTT CGTTCGGGGC CAGCGCCGAG ATCAGCTCCA CCTTGTAGTT
     24001 CTCGCCCGCC CCTTGCGCCA GCTGGAGGGC TTCTTCCCGG GGCAGTTCGA ACCGTTCAAT
     24061 CGGAAGATCG GCGGCGATGA TCGCCTGCAT CTCCTTCTCG ATCCGCTCCA GGTCCTCCGG
     24121 GGTGAAAGCC CGGGGAACGT CGAAGTCGTA GTAGAACCCG TCGCTGATCG CCGGACCGAT
     24181 TGCCAGCCGC GCCTCCGGGT ACAGCCGTTT CACAGCCTGC GCCAGCACGT GCGACGTGCT
     24241 GTGCCGGTAC ACCATCCGGG CATCTTCGTC CTCGAAGGTC AGGAACTCCA GGGATGCGTC
     24301 ACCCGGCAGC GGCTCGTTGA GGCCGTGCAG TCGCCCGTTC ACCCGGGCCA CCACCACCTC
     24361 CTTGGCCAGG CGGGGACTCA AGCTCCGGGC CACCTCCAGC GGGGTGACCC CAGCGGGATA
     24421 ATTGACAATC GTGCCATCCT TAAATGTAAT CTTCATCGTC ATCCTCCTCG AGGCTTGCCA
     24481 ATGGCAGCTG TCGGCTAGCG CCTAAAAAAA TCCCCCCGCC CCGGTCAGGG ACGGGAGGAA
     24541 ATTTCCCGCG GTTCCACCCT GCTTGGAAGC CAGGAGACTT CCCGCTTCAG GTACAGGTAA
     24601 CGGCTGTGTC CGGCCCGGTT TCTCACCGGG CAGCTCCAGG GTGGTCTTCG GCCGGCCGGA
     24661 GCCTGGATGT GCTTGCAGCC CCCGGCACAT CCTCTCTGCC AGGTCGGCGA GCCTACTCGC
     24721 CCCTTCAAGG CCTTTGCAGC TTGTATACGG CCGGTATTAT ATTAAATCGG CGGCGGGACT
     24781 GTCAATAAGG AAGCTTCCGT TAATTCCGAA TTCTACACCA CCGGCGTGCC GATCAACCTG
     24841 GAGAGGTATA GTAACAGCAC CTGGAACAGA CCGACGACAA ACCCCAGCAC CCCGCCGATC
     24901 GCCGTGATGT GCCTGATCTC CCGGGATGCA ACTCGATAAA CCACCTCTTC CAGGATCTCC
     24961 AGGGGGAAGG AATTCATTTT TTCCTCCACC ATCCGGCCGA TCTTGATTTC ATCCCGGGCC
     25021 GCGTGGGCCA CCTCGTCCGC CAGCCAGTCA ACAATGTTCG GCGTCCGTTC TTCAATAATA
     25081 TCGGCCAGGG TGTCGGCAAT AAACTTCTTG ATGGAACCCG GGATGAGGCC GGGGGTACGG
     25141 AGCATGACCG CCTCGTGCAC GGCGTCCCCG ATCGCCCGCG ATAACCGCTC AGTCATCTCG
     25201 TCGGTGCGCA CCTGGTCCAG CAGGTCGTCA AACGTGAGCA ATTCCGACTC GATGGTTTCT
     25261 CCGATGCTGC GGGCCAGTTC CCGGCGCCTC TTGGGCAAGA CTCCCTGGAT TGACAGGGGA
     25321 AGCCCGGGGA TTTTGAGCGG CTGGTAGGGG CGGAACAGCA GCTTTACGGC CAGCAAGTTT
     25381 GTAACCCATC CGATAAGCGC CCCGATCAGG GGCAACGTCA AAGCGTACAA CCAGAACAAA
     25441 GCATTCATCC TTGTGGAACG GCTTAAGTAC CATAAATATA ACAAATTGCC GCTTTTTCCA
     25501 CAAGACAGCC GATTTTTATC TTCTAGGACA ATAACCCGAG TTAATTTTTA CCCATACGAT
     25561 AGGCCATTCC TCTTTTTTCT AAACCCTTTA TTCAGCCGAA AACATTTTAC GCATGCGGGT
     25621 CAGGCCTGAT AGGAGGTGGG GCAATACTTG CAGCCGGAAC ACCGGTGCAA AGCGCCCGGA
     25681 AACACCTCGG CGAGGGTGTT GTAAGTGGCC GGCATGCAAC TCCCGTGGAT TGTGACCTGG
     25741 CGCGGAGCTA GGGTCACCAG GGCCGAGATC AGCAAGTCCT CCTGGCGAAC CTCGTCCTCG
     25801 CTCGCGAGCG ACCCGTCGTC AACGCTTTTG GTCACAATCC GCATTTTATC GTCGTATATT
     25861 CGGAACCGGT TTCCAGAAAG CACCACTACG TGGGCCGTAT TCAACGGCCG CTCCTGCCGC
     25921 TGGGTAAACT GTTTCAGAAC GCTGATGAAC TCCCGATTTT CCTGCTCCAG CAGAACATCG
     25981 TCCAAAATTC GGCCCGCGAT CTCGCCCACG GTTTCCAGGT AATCCGGCAG CCTGAAACTG
     26041 ACGAAACCTT CAACGTCCAG CCGGGTACTC TCTTTCAGGT AGTTTACCAG CCGCCTGGCG
     26101 ACCTTATTTC GGTAACCGTC AAGCGGGGAC CGGTTTCCGT TCAGGTGAAA ACGAACCAGC
     26161 TCCCAGTCCC GGTCTTCCAG CCAGCCGACC TCCCGCAAGA GCCGGCGTCC GACGAAGTAT
     26221 TCCCACTCCT GGATGATCAT CTCGGCCACC GCACTGGCGA TCGCGCCCCG GAAAGTCCCG
     26281 CGGTCCCGGC GACCGAACAA CCTGCTTTCC ACCACCTGGC ATTGAATCTG ACCGGTTGAC
     26341 CGCTTCCGGC ACGTTACGCG CAGCCCTTTC TTTTTCAGCG TCCGGAACTC CCGATTTAGC
     26401 AGGTCGTGCA GGAGTTGCGC CTGGTGCGGC GGGGTCGAAA CGTAAACGTC CAACCGCCTT
     26461 TCCCCCCTCA ACGAGCACTA CTACTTTAAA GTGTAGACCA AGACGTGATC CAATATGCCC
     26521 AGCAGGAAGA AGCGCTTAAA CGCCACGTTT TGGAGGCGCT GGTGCGGACT GACCAGGAGC
     26581 AAGGTGAATC CCAATAAGGG TCGGTCCGAA CACCGGCAAA AGGAAAACAG GGGCGAACGG
     26641 CGAATCGAAT AAACCAGGTC CGCCTGTTAC GGAAACGGAG GCAAAGTTTC TTGCTCCAAG
     26701 GAGTCTATAT CATTGACGCC GACAACACCC TCTGGGACAC CAACGCTGTG TTCCTGAAAG
     26761 CCCAGCTGGA GATGATCCGT ACGCTCCGGC AATACGGCTG CGGGCTTGAG CCGGAGGCGG
     26821 CGCTTCAGGC CATGCGCGCC CTTGATCTGC AGATCGCCTT CGCCCTGGAC AATTTCGAGT
     26881 ACGACTTTTC CCGACTGGCC TGTGCCCTGC TCCTGGTCGA GAGGGGACTG GCCGAAGCCG
     26941 AGGCGGTGCA GTTGGTCTGT GCGGGCCATC CGCCAGCTGA TGAATGGAAC ACAGCGCTAC
     27001 GCGCCAGCCA TGATTTCTAC GAACACGTAA ACACCCATTG CCCGCCGCTC TTCGCCGGTG
     27061 TTACGGAAAC CCTGACGGCG CTACGGGCAG GAAGCAACAC GCTGGTGCTG CACTCCGAAG
     27121 GTTTGCGCGA CCGGGTCCAG CAAACCCTGG CTGCGCACGC TCTTGAACCC TTCTTCGACT
     27181 GCGTGGTACT GGAGCGTAAG AGCCGGGATT CCTTCCGGCG GGCCAGGCTT ACCGGAGAAA
     27241 AACTCTACCG GTCCAACACC GGACGCGACC CGGAGTATTG CGTGGTGGTG GGCGACTCGC
     27301 CCAAGCGCGA CATTCGTTTC GGGAACCTCA TTGGGGCCAC CACCGTCTTA AAGCCGGGCG
     27361 GCTGGCTGGG CGTGGAGATT CCCGACGACC CCCTGCTCAC CCCACACTTC ACCATCGAAA
     27421 ATTTCTTCGA ACTCCTGGAA TTGGACCCCG GTTCCAGAAT CGACCGGTTG GCATGCTTCC
     27481 CCGATTAGAA GCTCATTGTT TTTCGGTTAC CGGGCAAAAC AACCGTTTAA AAACTTTTGC
     27541 CGGCTTGTAG GACTTTTCTG CCTAGGTGTC GAATAATCAA GCTTGATCCG GATCTGCAGT
     27601 GCAATATGCA GTAACAGATG CAACAACAGT TTCGGCGACG TTGTTATCTA CCCGCTTCAG
     27661 TTTGGAGCGG AGTCTTCCCG TGCAGTACTG GAGGAAAGAA CAGCCGTGAT CGATACCGGA
     27721 CAGATCTTGG TTAATTCATT GGTCACGTCC AGCCTGTACC TGTTGGCTGG CACGGGGCTG
     27781 ACGCTGACTT TCGGCCTGTC CAGGTTTCCC AATTTCGCCT ACGCCGAGCT CATCACCGTC
     27841 GGCGCTTTTT GTGGGCTTTT GTTCTTGGCC CAACCCGGTG GGGTCTTTGT CTTGGCGCTG
     27901 GTGGGGGCCT TCCTGGTGGC GGGGCTAGTC AGTGCTTCTT CGTACTCCCT CGTTTTCCAA
     27961 CCGCTTGCCG AACGCAAGAC CAGCTTGATT CACTTGATGG TGGCTTCCAT CGCGCTCGGT
     28021 TACGTACTCC GGCACACCAT CGGCGAAATC TGGGGCTGGT CGGCACAGGC CTACCAGTTG
     28081 ATGTGGACCG TTTACACTAT CGGCACCGTC CGGATCAGCA GTCTCTGGAT CATAATGATC
     28141 GCCACCGCCG TGCTCACCGC CGTGGTACTG CACTTCTTCC TTACCCGCAC CAGGACCGGG
     28201 AAGGCCATTC GGGCGGTCGC CAGCAACCCC GAACTCGCCT CGGTCACCGG CATCAATAAA
     28261 CAAAAAGTGA TCCTGTTGAC CTGGTTCTTC GGTGCTGGAC TGGCCGCGGT AGCCGGGGTG
     28321 TTCCGGGCCG CAGATACCCG GCTTTTCCCG ATGCTGGGCT GGGATATCTT GCTACCCATT
     28381 TTCGCGGTCA CGATCCTTGG GGGGATCGGC AGCTTTTACG GCCTGATTAT CGCCGCTCTC
     28441 CTCCTTGGAC TGGCCGAGAA TTTCGGGGTG GTGTTACTTT CCAGCATCGG TTTGTCCACA
     28501 GAATACCGGA TGGCGATCGC CTTTTTGATC CTGATCACGG TACTGATCGT CCGTCCCAAA
     28561 GGATTGGCCA GGTGATGAAA TTTTGGACCT GACGGTTTAT CTGCTCGACA CGCTGGTGTT
     28621 CATGGGAATC TTCGCCCTGT TGGCCATGAG CCTGAACGTG GAGTACGGGT TCACGGGTCT
     28681 CGGCAACTTC GGTAAAGTAG CCTTCTTCAT GGCCGGGGCA TACACTTACG CGATCACCGC
     28741 CGCGCTCGGC TGGCCCTTTT ACCTGTGCCT GGTGTTCGCC GCCCTGGTCG CCGGGGCACT
     28801 AGGGGCGCTG ATTTCGCTGC CGGCCCTGCG CCTGCGCGAG GATTATCTGG CCATCGTCAC
     28861 CCTGACCTTC GGAGAAATCC TGCGCATCAT TATCAAGGCG GAGCAGGGGC TAGCCGGCGG
     28921 GGTATGGGGA ATCACCATCC CCTCCGCTTT CGCCGGTTTG GACCTCACGC CGCGGATGAC
     28981 GGCCTGGGCG AACGTGGTGC TGGTGTGGGT CATCGTGGTC GGCGTATTTG TGTTCCTCCA
     29041 ACTGCTGATC AACACCCCCT ACGGCCGGGT TCTGCGGGGC ATCCGCGAGG ACGACGTGGC
     29101 CGTTCAGGTC CTGGGCAAAA GCTTCGTTTT GTACAAGGCC CAGGCGCTGA TGGTGGGTTC
     29161 GGCTATCGCC GGGGTGGCGG GGGGGCTTTT TGCCCAGTAC CTTCGCTTCA TCGATCCCTA
     29221 TATGTTTTTA CCCCTGGTGA CCTTCCTGGT TTGGGTCATG CTTATCCTCG GCGGGCCGGC
     29281 CAATCACTGG GGCGCCTTGA TCGGCGCGGT GATCGTTGAA TTTTTCAACC GGGGATCTAG
     29341 GTTTTTGAAA GACTATCTGG TGTTACCGTT CGACCCCAAC AACGTGCAGT TCATCATTTT
     29401 CGGCCTGCTC ATTATCCTGC TACTCCTGTA CCGGCCGTAC GGCCTGTTCC GGGAAAAGCC
     29461 GCTGAGAACC GGAGCGGAGG CGGAGGTGTT AAAATGGCCA TCCTCGCCGT AGAGGGTATC
     29521 AGCAAGAGTT TCGGCGGTCT CCAGGTGCTG CAGAGTGCCT CTCTCGAGGT CGCGGAGGGC
     29581 ACCATCACCG GACTGGTGGG ACCTAACGGC AGCGGCAAGA CCACCCTGCT GAACACTATC
     29641 TACGGGCTGA TCAAGCCCGA CGAGGGCACC GTCATTTTTC GGGGGCAAAA GATCTCTGGT
     29701 CTGGCGCCCT ACCGGATTTA CGATGCGGGC CTGGCCTTTT CGTTTCAGTT GCCCCGGCTT
     29761 TTCTTTCAAC TCACGGTACT GGACAACCTG CTGCTGGCCG CCCGGAACCA GGTCGGGACC
     29821 AGTTTCTCCG GGGCGCTGTT CCGGCGCCGG CGCTGGCGGC GACAGGAGGC CGAACTGGCC
     29881 AGGAAGGCGC TGCAAATCCT GGAACTCCTG GGTTTGGTTC CCCTGGCGCT GCACGCGACG
     29941 GGGGAACTGT CCGGCGGGCA GCGAAAGCTG GTGGAAATCG GCCGGGCCCT GATGTCCGAC
     30001 CCGGTAATGA TCCTCCTGGA CGAACCGGCC GCCGGCGTCA ATCCGGTCCT GGGACGAAAA
     30061 ATATACCAGA AGCTGCGCGC GCTCCGCGAT CAGGGGTTAA CTTTCCTAAT CATCGAACAC
     30121 AAACTCGAAA TGTTGCTTGA TTTCGCCGAC CGGATTTATA TGATGGATGC CGGCCAGGTT
     30181 GTGCTTTCGG GAACGCCTAA AGAGGTTATT GAAAACCCTG TATTTTACGC TACCTACGTA
     30241 GGAGAGACCA AGAATGTCAC TTTTCCAGGC TAAGAACATC CGTGCCGGTT ACGGAGACGT
     30301 GGTGATTGTG GACGGCGTGA GTCTCAGCAT CGCCAACGGC GACCTGGTGG CCATTGTCGG
     30361 ACCCAACGGC AGCGGCAAAT CCACCCTCTT GAAGAGCCTG GTTGGGTTGG CCCGGCTGTT
     30421 TTCCGGCCAG GTGTTGTACG ACGGGCGCGA CGTCACCAGG ATCGCGCCCT GGCAAACCGT
     30481 GAACATCGGG TTGGGCTACG TGCCGCAAGT GAACAACGTG TTTACCAACC TCACGGTTAA
     30541 TGAAAATTTG GAAATGGGCG CCTATTGTCG CCGCGATAAA GCAGGAATTA AGTCCGACCT
     30601 GGAGGAAATA TACCAGAGAT TCCCTGAGCT GGCGGCCCGC AAGAAAGCCC GGGCCGAAAC
     30661 GCTGAGCGGG GGTGAAAGGC AGCTCCTGGC CATCGCGCGG GCGATGATGG CGCATCCCAG
     30721 AATGTTGCTT CTGGATGAAC CGCTGGCCTT TTTGTCGCCC AAAGCTTCGG GGGTTGTGTT
     30781 GAACCGGCTG CTGCAGATCC AGGCCGAAGG GACTTCACTG CTCCTGGTTG AGCAAAATAC
     30841 CGTCAAGGCC CTCCAAAACG CATCTTACGG GTACATCCTC AATGAGGGTC GCTGTGTAAT
     30901 GGAGGGCAAG GGGCCGGAGC TCCTGGCGGA TGAATCCCTC CGGGAGCGGT TTCTGGGTTT
     30961 GGGAAAGGGG GTGTGAGTAC CGCAAGCTTG TCCGGGCGTT CGCGAAGGTT TGAGAGACAG
     31021 ACGCCAGCCA ACTGTTAAAG AAAGGAGGGT ATTGTCCCGC AAACCCCCGA GGGTTGCGGG
     31081 ACGGTAATAA AAGAGATGCA CAGAAAGATT ATTGCGGTGA TTACGGTGTT AGTTTTCTTG
     31141 TCCGCCGCGC TGGTCGGGTG TGGCCAACAG GCGGCTGTGG ACAAGGAAGA AGAGGTTGTC
     31201 AAGCTCGGCT GCGCCCTGTC CATGAGCGGG CTCCTCGGCC CCATGGGCAC CAAGATGACC
     31261 GACGCGGTCA AACTGGCCGT GGAGGAAATC AACGCCGCCG GCGGCATCAA CGGCAAGCAG
     31321 GTGAAGCTGT ACATTGAAGA CGACGCCACT GATCCCGCCC AGTGCTTGAA CGCCGTGAAA
     31381 AAGCTGGTTG AGGCCAACGG TGTGCAACTG TTGATCACCG GGATGAGCAG CGGCGCCGCC
     31441 AGCACCATCG GCCCGTACCT TTCCGAAAGA GGGGTACTCG CCATCTCCCC GTCGGCCACG
     31501 TCACCGGCGC TGACTGGTGA GCCCTGGCGG GATTACTTCT TCCGCACTGT CCCGAGCGAC
     31561 GAGTACCAGG GCAAGGTGAT GGCCCAGCTG GCGTTGGACC GGGGGCTTGA GCGCCTGGTT
     31621 GTTTTCGCCA TGGACAACGT TTACGGGGTG AGCCTGGGTG AAGTCGCAGA GCAGGCCCTC
     31681 GAAGAAGGTG GGGCCGAGGT CGTAGCCTTC ATCAAGTACG ACCCCGCCAA AATGGACTAC
     31741 CGTTCCGAAC TGACCCAGAT CAAGAGCCTG AACCCCGACG GTGTAATCCA CGTGGGTTAC
     31801 AACGACGACG GGGTAGTGGT CTACCAGCAG GCGCTCGATC TGGGGCTGGA CACCGCCCAA
     31861 TGGATCGGCT GCGACGGGGT TTACGGTACC GGCCTGTTCA AGACCGAAGC TTCCGCCACC
     31921 TTCATGGCTA ACGCGGTGAT CGGTACCCGG CCGGGAGCAC CGGAGGGAGA GGAAGCTTAC
     31981 GAAAACTTCG TGGCCGCTTA CCGGGCGGAG TACGATGCCG ATCCTGAGGT GTTCTGCGAC
     32041 ACCGTTTACG ACGCCGTCAA GCTGATCGCG CTGGCCGCGG AGGCCGCCGG CAGCGAGGAT
     32101 CCCGCCAAGG TGCGCGACGC GCTGCTGGAG GTCGGACAAA ACTACCAGGG CGCTAGCGGC
     32161 ACCATCACCT TCGACGAGGG TGGTGACCGG ATCGGCGGTA TTTATGAGAT CTGGGACGTC
     32221 GTCAAGGAAA ACGGCGAGTT CAAGTTCCAG CGGGTGGAAA AGGTCACCGT GGAATAGGAA
     32281 CAAATCCACA AAAGGGCCCC TTCGTTCGGA AGGGGCCCTT TTACTGCAAC CATTAGTTTT
     32341 CCATTTTGCC GATTTGTGCC GGTTGAAACA GTTTACCGGT TATTATCCCC CTCCGCCAGC
     32401 CTTTCCCGCA GCCGGGTGTA CCGTTTCTGG GGCTTGTCGT TCCTGATGGC CATGGCCAGC
     32461 GCCTTCTTGC TGCCCACCAG CACCACCAGT TTCCGGCCCC GGGTCACCCC GGTGTACACC
     32521 AGGTTGCGCT GGAGCAGCAC GTAGTGCTGG GTCAGCACTG GCATGATCAC CACGGGGTAC
     32581 TCGCTACCCT GGGACTTATG GATGGATACC GCGTAGGCCA GCACCAGTTC TTCCAGCTCC
     32641 GGAAACTCGT ACTTCACGGT CCGGTCGTCA AAGTCCACCA CCAGTTCCTG GTCTTCCCGG
     32701 TTAATGGCGG TGATCCAGCC GATGTCCCCG TTGAAGACCT CTTTTTCGTA GTTATTCACG
     32761 ATCTGCATGA CCTTATCGTG CCTCCTGAAA ACCCGGTGCC CCCGGGTAAT TCCGGCCCCG
     32821 CCCGGGTTTA AGAGGTTCTG AAGCTCGACG TTGAGGTTTT CCACCCCGGC AACACCCTTG
     32881 TGCATGGGGG CCAGTACCTG AATGTCCCGC ACCGGGTGGA ACCCGAATCG TTTAGGGATA
     32941 CGTTCCCGGC AGAGTTTTAG TATTTTGGAA ACGACTCTCT CGGGATCGTC CTCCTCGATG
     33001 AAGTAAAAGT CGGTCGCGGT CCCGGGGTCG AGCGGCCGGC GAATATCCGG AAACTCTCCC
     33061 CGGTTGATCC GGTGGGCGTT AACCACGATC CGGCTTTCCC GCGACTGCCG GAAAATTTCA
     33121 GTGAGCGTCA CCACGTCAAA CCGGCCGGAG TCGATGATGT CCCGCAGCAC ATTGCCCGGC
     33181 CCCACTGAGG GAAGCTGGTT CACGTCCCCC ACCAGGATCA GGGTGGCCTG GGGCGGAACC
     33241 GCCTTCACCA GGTGATACAT CAGGATGGTG TCGATCATGG AGGCCTCGTC CACGATGATC
     33301 ACGTCGGCCT CTAGGGGGGA ATCCTGGTCC CTTTGGAAGC CGCCTTTCTG CGCGCTGAAT
     33361 CCCAGCAGCC GGTGGATGGT CCTGGCCTCG AACCCGCATG CCTCGTGCAC CCGCTTGGCC
     33421 GCCCGGCCGG TGGGGGCCGC CAGGAGAATC CGGAGCCCAA GAGCGCAGAG TATTTTCACG
     33481 ACGGCCTTGA TAATGGTGGT CTTGCCGGTG CCGGGTCCAC CGGTGACGAT CACCACCTTG
     33541 CTTTGCACCG CCAGCGCCAC CGCTTCTTTC TGCCGGTCCG CCAACCGGAC GTTGAGTTTT
     33601 TTTTCCACCC ACGCCAGCGC CTGTACCGGG TCAAGGCGGC GGACAGTCGA ACCGGCCTCC
     33661 CGCAACGCCA GCATCCTGCG GGCCAACCGG GCTTCGGCGA TGAAAAAAGG AGTGAGGTAC
     33721 ACCGCGTCTT CGTCCAGGAT GACCCGCTGG TCCGCCCGGA GCCGGTCCAG GGCGGTAAGA
     33781 ACTACCCCGC GCTCCACCTC CAGCATCTCG ACCGCCTTAT CCACCAGGGA TTCCCGGGGA
     33841 TAATAAACAT GCCCTTCGCT CATCAATTCG TTCAATACAT ACAGCAGCCC TTCCTCGGCC
     33901 CGCATGACTG AATTCGGGTC GATCCCCAGG TGCCGCGCAA TCCGGTCCGC GGTGATGAAT
     33961 CCGATCCCGC GGATGTCGGC CGCCAGGCGG TAAGGATTTG CCCGCACCGT TTCCACGGCC
     34021 GCCTTCCCGT ACTGTTTATA GATCCTGGCC GCGTGGGCGG CGCTGACCCC GTGGCCCTGG
     34081 AGGAAAACCA TGATCTCCTT GATCTCCCGC TGGTCTTCCC AGGCCTTGGT GATCATGGCG
     34141 ATCCGCTTGG GGCCAATGCC TTCCACCCGG GCCAGTTCCG CGGGGGAATT CTCGATGACG
     34201 TCGAGGGTGT TCAGCCCGAA CTCCTTGACG ATCCGCTGCG CCATCACGGG GCCGATGCCC
     34261 TTGATCAGTC CGGAACCCAG GTATTTCCTG ATCCCGTTGA CCGTGGCCGG TACCACCGTC
     34321 TCGTATTGCT CGACCCGGAA CTGCAACCCG AATTTCTTGT CGTGCACCCA TCGCCCCGTG
     34381 AGTTTCAGGA ACTCGCCGGG ATTGAGTCCG GCCAGATTGC CTACAATGGT GGTGAGCCCC
     34441 TTCTTGCCCT TCTCCTGCAG CCGGGCAACG ATAAAGTGGG TTTCCTCGTT GTAGTAGGTT
     34501 ATTCGCTCCA AACAACCGTA GATGGTTTCC AAGCGGGCCA CCCCCTTTGA GCGTACATGT
     34561 CTTCTTTCCC CGGCAGGAGT ACCCCCTCCA GCAGCTGGTG CTCCGCTAAG GTTAACCAAG
     34621 ATAATCTGCC GGGAGGACAG TTTTACAGAC AAATTTAGAC GACTTGAACC CTTGCAAACA
     34681 TTTTCCACAT ATTATAATAA CCCCATTCCA GGCGATACAC CAGCTCGGAC CGTGACCCAT
     34741 CCCGCGGAAA GCCTGGGATT AGCGTCTGGT TTGCAGTTTA AAATGACAGA ATCATTCTAT
     34801 TGTAAGAAAC AAACCAGATA TATATAATTA TAATAAAACC TAAAATCCCC ATGGAGGAAT
     34861 ATCCGATGCC TTTTGAGGTT TATGTTCCAA AAAGCAAGCA AGCCGATAAT AAACCTCGAC
     34921 CGATAGTCAA GTTGTCAAAG ACGTCCATCG TGTTAAACAA AATCTCCCGC CAGAAACTAA
     34981 AAGCTACACA CCTGGAACTG GCATTTGATC CCGAAAAACG TATGATTCGC ATCCGACCCA
     35041 CGAAAGCGGA AAACGAAGCC GCACTGGAGA TAAGAAAGAC CAAGGTTTGC GCCAAAGGTT
     35101 TTTTTAGCAA CTTCGGTATT GACAAGCAGG GGAAATTTGA AGCCCGGTAC GATGAACAGG
     35161 AAAATGCGCT GTATGTAGAG CTCTAGTGGA TCTCTTCGAC ATTTTCCTAA TAATCATCAG
     35221 GAGAAACAAG GGATGGCCCA ATACCAGGTT GCCATAGACA GCGAAATTTT GTAGCAGGCG
     35281 GGGCGCGATT TTGCGCCCCT TGCCTTTGTT TGCCTCTTTG TCTGCCTTAA TCAGATATAC
     35341 GGGCACAAAA TGGGCACAAA AAAGCTTCCG AGCAGAACCC CTGATCTCGG AAGCCTTGAT
     35401 TTTACTGGTG GGCGGAGCAG GAATTGAACC TGCGACCTTC TGCGCGTCAA GCAGACGTTC
     35461 TCCCACTGAA CTACCCGCCC AAATCCCATC TCCCATTATG CCCGAGTTCG AACCACTTGT
     35521 CAAGCGACCG CACTATTCAT CTTTACTCCC GGACAGCGCA AATGACTCCG CTAAAGCAGA
     35581 CGCTTGTACC AGACTTCCCG TTCTACCGCG TATCCGGCAA CCAGCGCCAC ACGTCCCAAC
     35641 TCACGGCCCT GGATCAAGAA GATCATCTCG CCCAGGGGTT GTCCGGCTGC GATCGGGGCT
     35701 ACCAGGTCTT CGTGCAGCCG GACTTCTTTC CCCAACTTGG GGAGTTGCTC TTGCGGAATG
     35761 GGCAACTTGA CCGTTTCCGC CGGCACCACG GTCACGTCAG GCCGAGTGCC GTCCCGCACC
     35821 CTGAGCCTGG TCAGCCGGTC ACCGGCTGTG GCCACTTCCA CAGGCTCGAT TTCAAAGCCA
     35881 TAAGTCAGAA GTTTTTGGGC GTCGTAGTAT CGGCCGTCGC TGTGCAGGAT CACGGCTATC
     35941 AGTTGCCGGC CGTCACGGGT GGCCGAGGCA ATCAGGCAGT GCCCGGCCAT TGAGGTCGTG
     36001 CCGGTCTTCA CCCCGTCGAT TCCCTCGAAA TCGGAATGCA ACAGCCGGTT GGTGTTGCGT
     36061 ATCCTCTGTT TCCGATCTGA ATTGTGCCAG TACACGGTGA CGCTTCGGGT CCGCACCAGC
     36121 GCAGCGAATT GGGGAATCCG CAACGCGTAG CGAGCGATGA GGGCAAGGTC GTAGGCAGTC
     36181 GAATCGTGGT TGGGGTGGGT AAACCCGTGG GTATTTACAA AACGCGTGTT GGTAGCGCCC
     36241 AGTTCCCGGG CTTTCAGGTT CATCCAGTGG ATGAACAGAT CGTAGTCCCC GGCCACGTGC
     36301 TCGGCGATGG CGATGGTGCT GTCGTTGGCC GACATAATGA GTGCCGCCTT CAACAGGTTT
     36361 TCCAGGGTGA TCTGCTCGCC GTCGCGGATA TCGATGATAC TACCCCGTTC AAACCGGGCC
     36421 GCTCGTTTGC TGACGGTGAC CACGTCATCG GGCCGCCCGA CTTCCAGGGC CACAATGGCG
     36481 GTCATCACCT TAGTCAGGCT GGCCGGGTCC TTTTGGTGGT GCTCGTTCTT GCCATACAGC
     36541 ACGTGTCCAG TGGCGGCATC CACCAGTATC GCCGCATCGG CCGTCACTCT TGGAGGCTCA
     36601 GCACAGGAAG CCTGGGGGAG TGTGTAGCAC AATACAAAGA TTAGCAAGGC CAAGCTCGTC
     36661 CTTGCCAGCA ATTGCATCCT TATATCACCC TCCCACCCTA TTTTCTCGCC GGGTGACACG
     36721 ATTATTCCGT AATATTCGGC TTCTGATGAA AATACACCTT ATAAGAACTA ATAAGGACGG
     36781 TGATCGACGT GCGGATCTAC TTTTTAAGCG CCCGGAACCT GCGGCGAAAT TTCTTCCTGA
     36841 CCGTCTTGCT GGTGTTTGTG GCGGCTACCT TTTACGCGGT TCTGCTTCGC CAGCCCGCCG
     36901 CCGTGCCCAC CGCGGCCGAC CACTTCCCGA TAGTTTACAA AGTCAAGACC AAGGAAAAGG
     36961 TGGCCGCCCT GACCTTTGAC ATCAGCTGGG GCGAAGAGGT GCCGAGGCCG GTGCTCGACA
     37021 TCCTCGACCA GGAGGACCTC CGGTGCACCT TCTTCCTATC GGGCCCCTGG GCGGCCAAAC
     37081 ATCCGGAAAT CGCCAGGCGG ATCGCGGAGG ACGGCCACGA GGTCGGCAGT CACGGCTGGC
     37141 GCCACGAGAA CTACAGCACC TTTTCGGACG CCATGATCAA GGAGGAGATC GCCAAGGCAC
     37201 ACAAGGTGCT GGTGGAAACC ACCGGCCAGA AACCCAGTCT GATCCGGACG CCGAACGGCG
     37261 ACTGGAACGA ACGGGTGGTA AAGGCGATCT CCGAGGCCGG ATACCAGACG ATCCAGTGGA
     37321 GCATTGACTC CCTGGACTGG AAGGACATCG GACCACAGGA AAGCACCAAA CGGGTACTCG
     37381 ACCGCCTCGA ACCGGGCGCA ATTATCCTTA TGCACGCCAG TGACAGCGCC GAGCAGACCC
     37441 CGATCTCGCT TCCGCACATC ATCAAGGGAA TCAAGGAAAA GGGCTACAAG CTGGTAACCG
     37501 TGTCGGAACT GCTGAAATAC GGCCGAGGCG TGGCCGAATA ACCCTGTCGG ACAACACCGA
     37561 AGCAACGCCG GGAAAGCGGG AAGCCACAGC TTTGTGCTGC GGCTTCCCGG CTACTCGGTG
     37621 ATGGGGGTTG CGCGGCGGTT GATTTCTTTA AGTTCGTCCG CAAACGCGCT GACCGGTTCC
     37681 CCTCTCCGAA CTCCCTCGGC TATGTTTTTC AACCGGGTGA CAGTATCGGT ATCGGTGGTG
     37741 ACCATCACCC GCTCGACCCG CGGTTCGGCG TCCTTGACCC GCTTCGCCAC TTCCCGCTTG
     37801 GTAGCTTCGG TCCGTTCCTT TTCCATTTCA GCCTCCAGGT TGACGCCCAC GTAAGCCGTA
     37861 GTACCAGTGA GTACCACGGT CGCCCTGTTC ACCCCGGGGG TTTCGGCCGC CACTTTCGCC
     37921 AGCCTATCCG CCAGCCGACT GGCCTCCCGG GGATCGTTGG GCAGGGTCTG TCGCGCCCCC
     37981 GGTGGGGCTC CCGGAACCTG TTCCGGCGGA GCCGGCCGCC GCAGCGCGGC ACAACCGGTT
     38041 ACGGCCAGAA ACACAAAAAT CGCCCCCATC AGGGCGGCCA GCATGACCAG GTACCTTCTC
     38101 CGTCCGCTAG GCATAAACTC CCTCCTTTCC TGTTTGGAGC TAGTATTTGC TGCCACTTGG
     38161 CGGGTATACC ACGGGGCCGG CGGTAATTAA TGCTACCGGC CCCGGCCGGA AGAAACCTCT
     38221 CGCCGGAGGC GGGACTGTTC CAGGTAGTTG TTCACGGCCT GGGCAAAGGC CTCGGCCAGC
     38281 ATCTGCTGGT AGGTGGGTTT CAACAGCAGC TTGCCCCCGT GGGGATGGGA CATGTAGCCC
     38341 ATCTCTGCTA GGATGGCGGG CATGGCGGTA TTGCGCAGCA CGTAATAGTT CGCCGGCTTT
     38401 ATCTTGCACG GTAATGGTGC GGGAAGATTT TCCAGGGCCT TTTTCACTTC CTGAGCCAGC
     38461 AGCAAACCCT CCTCCGAAAG ATGGAAATAA TATACCTCGG CGCCAGAACA ATCGGGATCG
     38521 TAAAATATGT TGGAATGGAT GCTCAAAAAC ACTTCCGCCG CGTTGCTATT GGCCACCTGG
     38581 ACCCTTTCGT TCAAATCGAT ATGGCGCCGG ATAAAAGTCC CGTCAGCATA ACACAGCAAC
     38641 TCGTCGTCTT CACGAGTCAT AATCACGCCG ATCCCCTTCT CCACCAAAGC CACCTGGGTG
     38701 CGCCGGGCCA CCTGGAGGTT GATCGTTTTT TCGAAGACGC CGTTAACCTC GTCCACCGCT
     38761 CCCGGATCAC CCCCCCCATG TCCCGGATCA ATGACCACCG TCGGTTTGGC CGCGGCCCCG
     38821 GCCACTGGAA CAAGCTGGCC CCAAAGTAGC AGCACGATCA CGGCCGCGCC CAGGCAAAAT
     38881 GTCTTTCGTC TCCGCAGGCG CTGGTTGTCC AATATTGGTT CACCCCCGGA ATTTAAGCTA
     38941 GTTTTAGTGT GAACCGCCGG TCAGAACCTA AACTGACAAA ACCTGCCGGA TACGAAATAC
     39001 ACGGAACAAA GAACCAAAGA TACCCCGGGG CGAACCCGGG GCCACACGAT CATGAACAGC
     39061 CGGAGAACCT ACCGCGGATG CCGCCGCGAC CGACACCACC AGTACAGCCC GGCCATCAGC
     39121 AGCATTCCCA TCACCAAATA ATCCAGCCGG TGAAACCACA GCTTGATCCG GTGCCAGTTC
     39181 TCCCCAAGCA AGAGTCCCAC GTACGTCAAG GCAATGCTCC ACGGCAGCGA ACCCAGAAAA
     39241 GTGTAGATTA TAAACCGCCG GATGTTCATC CGGGAGATGC CGGCCGGCAG GGAGATGAAG
     39301 GTCCGCACGA CCGGCAGTAG GCGGGTGAAA AACACGGTGG CCTCGCCGTA ACGGGCGAAC
     39361 CACCGATCCG CCAGCGCCAG CTTCTCCCTG GAGACCCCAA AGTATCGGCC GTATCGCAGC
     39421 ACCAGCGGCC GACCGCCCCA GGAACCGACT AGGTAAGAGA TTACGGAACC CACTGTGCCC
     39481 CCGACTGTCC CAGCCAGTAC CACGCCCCAG AAGTTCAAGA CCTCCTGGCT GACCAGAAAA
     39541 CCACCGAAGG GCAGAATAAT CTCGCTGGGC AGAGGCACGT TGGCGCTCTC AATGGCCATC
     39601 CCGACCCCCA CCCCCCAGTA GCCCCAGGCA GCGACAGTTT CGGTGACCTG GAGCAAAAAC
     39661 CGGTCCAACC ACGTCGTCAT TCCTAGACCC CCTGCCAGAT TCTATGCCGC CCCCAACCCA
     39721 AAAACCCCTG GCAAGTAACG GGTATAGCGC ACCCCGGGTC AAAAACAGGA ATGGGGAACG
     39781 GCACTTTTTC CGTTCCCCGC AGCACTTCAA GGTTATATCA ATCTGCCTTG TCTGCCTACG
     39841 ATTTTAGTTG GTGCAGTATC TTATGGATCA GCGGCTCAAT TTTCATCAGT TCCGCCTGGG
     39901 GCACCGGCAC ACCGCGCTCT GATGCCGGGG TCAGGGCGTG ACAAAGTCGG CGGAAGTTGC
     39961 TGGATATCGA GGAGGGTGCC ACTCCGTACA TCCGGGCCAG CCGGTGCTGG CTGATCCGTT
     40021 TCCGGCCCTC CCTCCGGACC ACGGCGTAAA TCACGGCGGC GATCCAGGCC GAGGGTTTGC
     40081 GCAAGTTAGG CCGTTCCCGG CAGCAAAAGT CGTGCCACAG GCGCAACGCC TCGCTTTTCA
     40141 TTTTCTTCCG CTTGAATCCC AGGCATTCAA GTCCGGAGGT AATTTGGGAA GCCACTTCGG
     40201 CGTAGGTCTC TTCAGGCCAG GCAAAGGAAC CGGGGTCCTG CTCGTCCCGC TCCTCCGGCG
     40261 CCGGGCTTGT ACGTCCGGCG GTCAGGCGGC GGCGGATCTG GCGAATCTCC TCGGCGCTCT
     40321 GGATCAGCCG CAACAGTTCC TCCATCTGCG CTCGCCCCTC CCTGGTAGCA CAGATTTGCT
     40381 TGAGCAAGTC CCCCTGGAAA AGAGACCTTA GGGATGGCAT TACGCTCGGA ACGTCATCCC
     40441 GGACCTGAAA TAGCACCGGT GCAGACAACC CCAGACCTAA GCGGATGACG TACCCGTTGA
     40501 GCCGGTGGGC CTGGGAACGC AGGTATTCCT GCCAGGCAGT GCTCCCCTCC TGCCCGTTGG
     40561 TGCGCCGCCA ACGCTGGAAG TCTTGCTTGA GCCAACTATT GAGTTCCGCT TTGAATGCTT
     40621 CCGGGAGCCC GATCGCACTG GTGGAAAACT CGTACTCTTC CCCGACCTTC AGGATGCGCA
     40681 CGTAAAGAAT GCTCCCGGTG ATAATATCGT CATCCACGCC CGGTTCGTGG ACCCAGATCT
     40741 CCTCGCCGAA AGCCAGGTCC TTAAGCACCA CGCCTTTTCC GGGAAAGACC GTTTTCACCT
     40801 CGTAGAAATT ACACCGTGCT TCCTGCCAGA GCACCAGCAG TACCGCCTCG GGGAAGGGGA
     40861 GTCTAGACCC GCACACATCC CCGAATAACT CAATCAAGGT CTGCCCGTTG GACAAAGGAT
     40921 AGTCGAAAAT AAACCATTCA AAGCAACGCT CGATAATCAG TTCGTCGTCT AGGTCTTGGA
     40981 TGTCTTCATC AATCTGGGCG AAATACACCT CCTGCGCCGA GGCCGCCTCC CGTAGAAAGA
     41041 CCACCTCTTC GGCAAACTCC CCGAGTTTCT GGCGCAGTTC CGCGCTGCTC CGGCGCCACT
     41101 TGGCCTGAGC CAGAGAGACC ACCTTTTCCG GTTTCCCGCA GCATTCGCGG TATGCGCGGC
     41161 CACGGCCACA GGGACACTGC TGGTCTGAGC TTTTAATGAT CCGAACCCTC CTTTGCTCCA
     41221 TCAGAGTACA GGGCCGCTTT AATCCCTCTA AGTATTCTAC TCCCAGGTTC GGTCTCCTGC
     41281 TCCGAACCAC GTTTAAATGG CTCCAGGGGC AGGAAATTAC CGGGTAGGTG GAAGTCAGGC
     41341 GTCACCGCCT CCGTTCCCGG GCAGGTATCA GGCCCGGGGC CGGTGAAATA ATTAGGAGCA
     41401 AGCTAAAATC TTGCCCCAAG AAGGTGTTCT AATGGCCAGG TTCCTCGTGA TTGACGGAAA
     41461 CAGTCTCCTG CACCGCGCTT ACCACGCAAT CCAACCGCTT TCGACCTCCA CTGGTTTGCC
     41521 GACCAACGCC GTGTATGGTT TCACCAACAT GCTGCTGCGA ATAATCGCGG AGGAACGGCC
     41581 GGACATCATC GTGGTGGCCT TTGACAAGAG CAGGACCACT TTCCGCCACG AGCTTTACGG
     41641 GGAATACAAG GCTCAGCGCC CCCCAATGCC GGAGGACCTG CGCCTCCAGC TGCCCCTGCT
     41701 CAAGGACGTG CTGCAAGCAA TGCGGATCCC GATTGTGGAA GCAGAGGGTT ACGAGGCCGA
     41761 CGACATTATC GGCACCCTGG TCACCGACGC CGTGCGGGCC GGACACGAAT CCCTGATCCT
     41821 TACCGGCGAC AAGGACGTCC TGCAACTGGT CGGTCCCCGC ACAGTCGCCT TGCTGATCAG
     41881 GAAGGGCATC ACCGATATGG ACCGGTACGA CCCGGCCCGG ACGCGGGAGC GCCTCGGCGT
     41941 CGATCCGGAA CAGTTGGTCG ACCTGAAAAG CCTGGTGGGC GACCCTTCGG ACAACATTCC
     42001 CGGGGTTCCG GGCATCGGCC CCAAAACGGC CGCCAAGCTG CTGACCGCCT ACGGCCGCCT
     42061 GGAAACCATC CTGGAAAAAC TGGATGAACT ACCGCCCCGC TGGCGCAAGC AGTTGGAAAC
     42121 CTACAGCGAG CAGGCCCGGC TTTCCAAGAA ACTGGCCACG ATCAAGACGG ACGTTCCCGA
     42181 ATTGAAAGAC CTTAACCTGG AACCCTGGCC GGGACCGGAC AAACCTTCCC TGCTCCGGGT
     42241 GTTCAAAAAG CTGGAATTCC GGAGCCTGGT GCGCCGCGTC ACCGAGGCCC CGGCGGTCGC
     42301 GGACGTTCCG GCCGGGAAAC AGGTGGACAC TTTTCGCCCG GAATACCGGC GCCTGGACAG
     42361 CGCGGACGAC TTGGAAAACC TGATTTCGGC CGCGCGCCGC GCAGGTCGGG TAGCGGTGGC
     42421 TTTCGCGGGC AATCGCAAAA GCCCCGGGGT GCTGGCTCTG GCGGTGGACA CCGGCAATTA
     42481 CCTCCTGTCC CTGGGTGAGG CCGAGGCACC CGTTCTGAAC GGACTACGCG GCCTGCTGGC
     42541 CGACGACAAG ATCGGTAAGC TCATGCACAA CGCCAAGGAA TTCTTGCGCG CGGGGCACGG
     42601 CTTCCCCCTG CACAACCTAG CCTTCGACAC CATGGTGGCC GCCTACCTGA TCAATCCCCT
     42661 GGCCGCCAAT CAAAAGCTGG AGGACGTGGC CCACCAGTAC CTGGACCTGG TGCTTCCGGT
     42721 CGATGATCCC GCAGCTCCAG CCGCCAGCGC CGCGTGTATC TGGAGGCTTT CCCGGTGCTT
     42781 AAGGGCCGAG TTGGCCGCCT TCCGGCTGGA TTACCTGTAC GACCAGGTTG AACTGCCGCT
     42841 GGTCAGCGTG CTGGCCGCCA TGGAAGCGGC CGGGGTGGCG GTCGACCGGG ACCAGCTCGA
     42901 AGCCATGTCG GCCGAGTTCG GCGCCAAGAT CGCGGAACTG GAAGCCCGGA TTCACCGCCT
     42961 GGCTGGGGAG AAATTCAACA TCAACTCGCC CCGCCAGTTG GGCCGCATCC TGTTCGAAAA
     43021 GCTGGAGCTG CCGGCTGGGA AAAGGACCAA AACCGGCTAC TCAACCGACG CCGGTGTCCT
     43081 GCTGGAACTG GCCGCCGAAC ATGAAATTGC GGCCCTGCTG TTGGAATACC GCCAGTTGGT
     43141 CAAGTTGAAG AACACTTACG CCGACGGGCT GTCTACGCTG GTGGACCCGG ATACCAGGCG
     43201 GCTGCACACC ACGTTACACC AGACGGTAAC GGCCACCGGA CGGCTGTCCT CGGCCGAGCC
     43261 CAATCTGCAG AACATCCCGA TCCGGATGGA AGCCGGACGC CGCATCCGCA AAGTGTTCAT
     43321 CCCCCGGAAT CCGGCGAACG TGCTGCTAAC AGCCGACTAT TCCCAGATCG AGCTGCGTAT
     43381 CCTGGCCCAT CTGTCGGGAG ATCCGGCCCT GACCGCCGCC TTCCGGGAAA ATCAGGACAT
     43441 CCACGCCCGG ACGGCCGCCG AGGTGTTCGG GGTGCCCCTG GAGGCGGTGA CCCCTGAGCT
     43501 GCGTAACCGG GCCAAGGCAG TAAATTTTGG AATTATTTAT GGAATCAGCG ACTTCGGCCT
     43561 GGCCCGCGAC CTGAAGGTAT CTCGCGCCGA AGCCCGGGAG TATATCCGGA GGTATTTCGC
     43621 CCGGCTTCCC GGGGTAAAGG ATTACATAAA CAGGAGCATT CAGAGGGCCC GGGAACGGGG
     43681 TTACGTCACC ACCGCCTTGA ACCGGCGCCG GCCGCTGCCC GAACTATTCA GCTCCAATCG
     43741 CACGGTGCGC AGTTTCGGGG AACGGGCGGC CATTAACACC CCGATCCAGG GTATGGCCGC
     43801 GGACATCATT AAAATGGCCA TGGTCCGGAT CTACGCCGCG CTGCAACGAA AAAACCTAAA
     43861 GACGCTGATG ATCCTGCAGG TTCACGACGA ACTGATTTTC GACGTGCCCT CGGAAGAGGT
     43921 CTGCGAGGTG GCGCCGCTGG TGAAGACCCT GATGGAGGAG GTGCTGCCGC TGAACGTACC
     43981 GTTGGCTGTC GACCTGAAAT TCGGGCCCAA CTGGTACGAA GTGCGCAAGT TCGAAGAGGT
     44041 GACCCGATGC CTGAACTACC GGAAGTAGAA ACCATCGTCC ACGACCTGCG CCGCCGCCTC
     44101 GTCGGCCGGG TGATCCAACG CGTGACGGTC ATCCTGCCCA AAGTGGTGGC CGCCCCGGCG
     44161 CCGGAGGAGT TCGCCCGGCT ACTCGCCGGT CGGGAAATTA CCGGCCTTGG CCGTCGGGGC
     44221 AAGTACCTCC TGGTGGATCT CGCCGGCGGT TGGGCACTGG TGATCCACCT GCGCATGACC
     44281 GGCCAACTGG TCTACAGCGC TAAAGCCCGA ACTTTCCCAA AACATACCCA CCTGGTGTTT
     44341 TACCTGGATC GCGGCGCGCT TCGGTTCACC GACCTGCGTC AGTTCGGGCG GGTGCACCTG
     44401 GTGCCGGTAC GGGAACTGGA CCGCGTCCCA GGCCTTCGCA AACTCGGAGT GGAACCGTTG
     44461 GGACCGGAAT TCAAGGAGCA CGAATTCATC AGCCGCCTGC AGCGTTCCCG GCGGATGATC
     44521 AAACCTCTGC TTCTGGACCA GGCCTTCCTG GCCGGACTGG GGAACATTTA TACTGACGAA
     44581 GCGCTGCACC GGGCCGGCAT CTACCCCGAA AGGATCGCCG CCGGATTGGA CGCCCGCGAG
     44641 GCCCGCGCCC TGTACCGGGC GATCCGGGAG GTGCTAGCGG AGGGCATCTC CTTCCGGGGC
     44701 ACCAGCGTGC AGCACTACGT GGACGGCGCC GGGCAACCGG GCTGGTTCCA GAATATTCTG
     44761 CGGGTTTACG GCAAGCGGGG CGTACCCTGC CCCACCTGCG GCACGCCGGT GGAGCGTATC
     44821 CGTTGCGGCG GGCGCAGCAC TCACTACTGC CCGACCTGCC AACCGCGTAT CTAGGCACCA
     44881 AAGAAACTCC CCTTCCATAC TCTAAACAGA GAAGCGCTGG GGAGGGGAAA ACTTGGAACT
     44941 GTTAGCGCTG TTCATCTTCG GGATCGCGTT GAGCCTGGAC GGCTTCGGCG CCGGCCTCGC
     45001 TTACGGACTG CGTCGGATCA GGGTTCCCAT AACTTCTATG CTGATCATCA GCCTGACCTC
     45061 GGGCGCGGCG ATCAGCGCCT CGTTGGTCCT GGGGCACCTG GCCACCCAGG GCATCGCGCC
     45121 GGACCTGGCT CGGCACCTGG GCGGTTGGCT CTTGATTTTT CTCGGGCTGT GGATCTTGCT
     45181 CCAGGCCCTA CGCCGTTCTA CCGAACGAAT CCTACGGCTG CGGATTCCGC AGTTGGGCAT
     45241 AGTGGTCCAG GTGTTACTGG AACCGCTGGA AGCCGACATG GATAATTCCG GCTGCATCTC
     45301 CCCCAGGGAG GCCGTGGTCC TGGGCATCGC GCTGGCTCTG GACGCGTTTG CGGCCGGTTT
     45361 CGCCATCGCC CTGTCCGGAC TGTTCACCGT GTTCGTGCCA CTGTTCGTGG TTGCAGGGCT
     45421 GTTCATTCTG CTGAACCTGG GCATGGCGAT GAGCCAACGC TCGGCTCTCT TCCTGAGCAG
     45481 CAAGGTCAAT CTCCTGCCCG GCTGCCTGCT TATCGCCCTG GGGGTTTTTC GCACTTTCAT
     45541 TTAACAAGCG GTCAAGCGCT TCCTTGAACG GCTATTTGCG CGGTAAGCAT TTTTGCCCGG
     45601 GGATAAGGAG GGGGAAAATC GTGAAAGTCA TCGGTCTCAC CGGCGATGCC GGTAGCGGCA
     45661 AGAGTACCGT TGCCCGAATA CTTAAGGATC TCGGCGCCGC TGTAATCGAC GCCGACCAGG
     45721 TCGCCCGCAC CCTCACCGTT CCGGGCTCCC CGGTGCTGAA CGAAATCGTC GGGACCTTCG
     45781 GTGAGGAAGT GCTGAACCCC GACGGCACAT TGGACAGGCC CCGACTGGCC GCCCGGGTGT
     45841 TCGCCGCTCC GGAGGACCGG GCCCGGCTGA ACCAGATCAC CCACCCTCCG GTACTGGCAA
     45901 TTTTAAAACG CGAAATCAAC CGGGTTCGGC GGGGCCGTGG GGTTTTGGTG GTGGAGATAC
     45961 CCCTATTGCT GGAAACCGGT ATGCAGTCTT TGGTCGACGA AATCTGGGTG GTCACCGCCG
     46021 ACCGACCCGT GAAACTGGCC CGCCTGGAGG CACGGGGGGT GAATCCAGAA CTGGCCGCGC
     46081 GCATCCTGGC CGCTCAGATG CCCCAGGAGG AGAAAATCAA ACATGCCCAC CGGATCATCG
     46141 ACAATAATGG CTCCTTGACA AGCACCAGGG AGCAGGTTAT AAAGTATTGG ACCGAACTTG
     46201 AGGCGGAGTG ATGGGGGCTT GCGCAAGATC TGGTTTTTGC TGCTGCTAAT CCTGCTCCTC
     46261 GTCGTGGCCT TCAACGCCGA GCGGATCGGA CGGCATTATT ATCCCTTCCC GCACCAGGAA
     46321 ATGATTTTTT ACTACGCCCA CCGGCACAAC CTGGACCCCT ACCTGTTGGC CGCCCTGATC
     46381 AAGACCGAAA GCAATTTTCG GGTCGATGCC GAGTCCTCCA GGGGTGCCTT GGGACTGATG
     46441 CAGATCATGC CCGACACCAG CCGGTGGATC GCCGAACAAC TCGGTCGGGA GGAGTTCGAT
     46501 CCCCGGCAAC TGACCGATCC CGAAATCAAT CTGATGTTCG GCAGCTGGTA CCTGGCCCAC
     46561 CTGTTCGAGG AATTCGGCCA CGACCCCATC TTGGTCCTGG CCGCATACAA CGGCGGACGC
     46621 GGAAACGTCC ACGCCTGGCT TCGCGATGCC CGCTGGACCG GGGAAGCCAA GACCCTGGAA
     46681 CAGATTCCTT TCCCGGAAAC TCGTCAGTTC GTGAGAAAAG TCCTCCTGAA CTACCGAATC
     46741 TACAACTTCC TTTACCGTAA CTAACTAGAT TCCGCTGAAA AAGTCTATTT CCACACCGTT
     46801 TGCTGTGCTT GGTATTATCT CCGGCTACTC GGGTCCGCGC TAAGGGTCGA AATGCGGAGC
     46861 CGACATAAGG CCGCAAATCG CAGCCGAAAA TCATGCATTC AGAATATGCT CCTGAATTAC
     46921 CCTAGCGCAA CGGGGGCAGA GATCCGGGTG TTCCTCGTCA ACCCCGGTTT CGGCGTAGGT
     46981 CCAACAGCGC ACGCACTTCG TCCCGGGAGC CCGGCGCACC GCCACCCGTA GGTCCAGCAG
     47041 GGACCCGGCG ACCGCGTCGT CCGGCACCCC TTCGACCGCC GGAACGATCC GGACGGACGA
     47101 AGTTAAGAAG ATCGGCCGGA GCTGGAATTC ATTCTCCCGG AGGAATTCCA GGAGTTCTCC
     47161 ATCCGCATAG AGCACCACTT CGGCTTCCAG GGAATCCCGG ATCAGCTTTT CCTGGCGGGC
     47221 ACCTTCCAGC ACCCGAAGCA CGTCCTGCCG CACCGTCAGG AGCCGTTCCC AGCGTCGCTC
     47281 CAGTTCGTCG TTCAAGTACT CCGGGTTCGG CTCCGGCATT TCCAACAGCT GAACGCTCGG
     47341 TGGTTTCTTG CCGTTCGCGG GGAAGTGCCG CCAGACTTCT TCGGTGGTAA ACGCCAGTAC
     47401 CGGTACCAGC AACCGGACCA GCGTGTCCAG AACGGCATAC ATTACGGTCT GGGCCGCCCG
     47461 CCTGGTTAAA GCACCGGACA GTTCGCAGTA CAGCCGGTCC TTGATAACGT TCAGGTAAAA
     47521 GGCGCTCAGG TCAGTAACGC AGTAGTTATA AACGGTATGG TACACCAGGT GGTACTCGTA
     47581 TTCCCGGTAG GCCTTGAGCA CCCGGTCGGT AACCCGCGTC AGCTTTGCCA GTGCATACCG
     47641 GTCGAGTTCG GTCAGTTCGG TGTAGGTGAC GGCGTCCCGC TCCGGGTCAA AATCGCTCAG
     47701 GTTCCCCAGA AGAAATCGGA AGGTATTTCG GATCTTCCGG TAGGCTTCCG ACAACTGTTT
     47761 CAGGATCGCT GGCGACACCG CCAGGTCACC CCGGTAGTCG GCCGAACACA CCCACAGCCG
     47821 GAGGATATCG GCGCCCAGTT CCTTCAGCAC CTCCGCCGGG TCAACCACGT TCCCAAGCGA
     47881 CTTGGACATC TTGCGTCCGT GCTCATCAAC CACAAAGCCG TGCGTTAGCA CCGCCCGGTA
     47941 CGGCGGCTTC CCGGCAACCG CCACGGAGGT GGTCAGTGAG GAGTTGAACC AGCCCCGGTG
     48001 TTGGTCACTG CCCTCCAGGT ACAGGTCCGC GGGCCAGCGC AGCTCGGGCC AGTAATCGGG
     48061 CTGGGTGAGC ACCCCCCAGT GGCTGGAACC CGAATCGAAC CAGACGTCCA TGGTGTCCAG
     48121 TTCCTTGGTG AAGCCCCCGT TCCCGCCGCA GTGGGGGCAC TTCAGGTCCG GGGGTAGCAG
     48181 TTCCTCCACT TCCCAGGCAT ACCAGATGTC CGAACCGTGC GTACGGAAAA GCTCTTTCAG
     48241 GTACGCGATC GTCTTTTCGG TAATCACTTC CCGCGCGCAG GCGGCGCAAT AAAAGATCGG
     48301 AATCGGCACG CCCCAGAGCC GCTGCCGCGA AATGCACCAG TCACCGCGGC CGGCGACCAT
     48361 CCCGTATATC CGTTCGCGGC CCCAGTCCGG AATCCACTGC ACCTGCCCGA TGGCTTCCAG
     48421 CAACCGGTCG CGGAAACCAT CGATCGAGGC GAACCACTGT TCGGTCGCCC GAAAGAACAC
     48481 CGGGTGCTTG CACCGCCAGC AATGCGGGTA CTGGTGCCGG ACCGAGGAAT GTCCGACCAG
     48541 TGCGCCGCGG TTCGCCAATT CCCGGATCAC CACCGCGTTG GCGTCCAAGT AGAAATGCCC
     48601 CTCCAGCTTC CCCGCCTCCG CGGTGAAGTA GCCCTTGCTG TTTATCGGCG AAATCACCGG
     48661 CAGGCCGTAG CGCTGGCCGA GCGCGAAATC TTCCTCGCCG TGCCCGGGCG CAATATGCAC
     48721 ACAACCGGTG CCTTGCTCCA AGGTGACGTA CTCGTCCAGG ACGACCACTG AGTTCCGGTC
     48781 CACGAAGGGG TGCCGGCACA CCACACCCTC CAGTTCCTCA CCCCGGTACT CCCGTTCCAC
     48841 CGCGGCCTGC GGGTCACCCA GCACCTCGCG GAAACTGTCG GCCAGCTCCC GGGCAACCAG
     48901 ATAGTGCCGG CCGCCGCTGG ACAGAAGCGC GTAGATAAAC TCTGGGTGGA GGCAGATGGC
     48961 CACGTTGGAC GGAATGGTCC AGGGCGTGGT CGTCCAGATC ACGATCGCGG TTCCGGATTC
     49021 GGGCAACAGT CCCCGCCCGT CGGCTACTGG GAAGGCGACG TAGATGGACG GGGATTTCTT
     49081 TTCCGCGTAC TCCACCTCGG CCTCGGCCAG CGCGGTCTCG CAGGTGGAAC ACCAATACAC
     49141 CGACTTCAGG CCTTTGTAAA TGTACCCGCG CTTGGCCATT TCGCCGAAGA TCTCGATTTG
     49201 ACGGGTCTCA AAATGGGGTT GCAGGGTCAG GTACGGGTTG TCCCAGTCCC CCCGCACGCC
     49261 CAGCCGCTTG AATTCTTCCC GCTGGATGTC CACAAACTGT AACGCGTAGT CCCGGCACCG
     49321 CCGGCGGAAC TCCACCGGAT CGAGTTCGTG GCGCCGAATA CCGAGTTGCT TGATGGCCTG
     49381 CTGTTCAATA GGCAGACCGT GGGTATCCCA CCCCGGAACA AAGGGAGCGT CGTAGCCGTC
     49441 CATGGACTTG AACTTTACCA CCATGTCCTT CAGCACCTTG TTCAGGACAT GCCCCAGGTG
     49501 AATATGGCCG TTGGCGTAGG GCGGCCCGTC GTGCAGGATG AACTTGGGAC GCCCCGCGTT
     49561 CTTGGCCTGC ACCAACTGGT AAACGTTGAT TTCGTCCCAG AACCTGAGAA TCTCCGGCTC
     49621 CCGCTTTGGC AGGTTCGCCC GCATCGGGAA ATCGGTAGCG GGTAGATTCA GCGTTTTACT
     49681 GTAATCCATT GGTTTCCTCC TTGCTTCGTA ACGGAATCTC AAAACAAAAA CCCCTGCGCC
     49741 CCAAGGGGCG AGAGGTCTTC CCGCGGTACC ACCCTAATGC GCCGCCCGAG TCTTTTTGAC
     49801 CGCAACGGCC TCTGGGCTGG ATAACGGCAG CAACCGGCAA GGCTTAATGG GAAGGTTACG
     49861 GCAACCTCCG TTCAGCCTGC GCCTCGCGGG CGATTTTCAC CAAAATTCGG TACCCGGCTC
     49921 CCACCGTCCC GGGCTCGCTG AAAACCGCTG GTTTCGGCTA CTCTTCCCGG TCATCGGCCG
     49981 CTTTTCGCAT CCTACCGCAT TATTATATTT AAAGTGCACT GGTCCGTCAA CTTCCGCAAT
     50041 TCATCCCCTA TCCCAGCAGC ACCCCCACCA CCGGAACTGT CGGGTCCTCC TCCCTCAGCC
     50101 GGGCCACGTT AAGCTCGGGG TGAGGCTTTA GGTCCACAAC CCCCACGTAG GCTTCCCAGA
     50161 AGCGGAAGAG AACCTCCCGC TCAGTACCGA CCACCACGCC TTCCCACCGC CGTCCGAAGG
     50221 AGTTCGCAAA AGCCGCCTTG ATCTCGGCCA ATTCCGCATC TTCCGGGACC TCCGTCCAAA
     50281 CGCCCGCCAC CTTCCCCGCC GCAACCACGA CGTGTGGCAG GACTCAAGTA GGGGTGCAAA
     50341 AGTAAAAGGG CAACCCTTCA CCGCCCGCGT CGAAAACACG GCGGACTGCT GCCAACTTTT
     50401 CCCGGTCGCC GCTGCCAAAG ACCGCGAGGC CGTGTACCCG CACAGCAGCA AACGCCGCTG
     50461 ATAAGTCCAT GCAGGTAACG GTACCGACCA GAATCACCGT CTTTTACACC CCTCTCTATT
     50521 GCCAGGCTCT AACCGGGCGG ATCGGACAAG CTCTCGCGCC AAATCCGCCT CTCCCCGCGC
     50581 CCGCAACTCT TTCACCACTT CTGGAAGACG GCGCCCGCTA ACCTTCCCGC TCAGAACCCG
     50641 CGTCAACGCT TCCCGCAGCC CTGCAGGTAA ATTTTCCCAG TCGGCTTCCG TGAGGTAGTC
     50701 CAGCCGGCAG TACGCTCCCG TCCGGTAAGC TGTTATTATC ACCACCCCCG CTTCCGCGAG
     50761 AGCCAATCAC AATCTGGTTG TAACCGCCCT CGTGCGCAAA ATCAGCAATT TTCACCCACG
     50821 AAAGAAACTA AGGGCCTTGC TGGCCCTACT ATCCACCGGA GGCGTGGTAA TCCAAACTCG
     50881 CTCGAATACC TCCTCCCGCC CGCCCGATAC CTGAATTTAG GCACGACGTC AAGCCACTCG
     50941 AAAGCCGTTG ACGTTCAGGC CAGCCTGGCT TCTCTTTCCG CTTCGCTGTC CTCGGCATCC
     51001 TTCTCTTCCT CATTTCGCTT GGCGGTTACG GTGTGTACCT CCCTTGCGAT TCCGTGTTCC
     51061 TCATCATCGA GCAGGGCCAG CTGGGCTTCC AGAAAAGACC GGAACTTCGC CCGGAACACC
     51121 TTCACCTGTT TTTCGATCTC CTGATATTCA CGGAGCAGCT GGTCCACGCG CCGGTGCGCC
     51181 TCTTCCAGAC TGTGTTCGGC CTGCTGGTGC GCCCTCCGGA GCAGTTCCTC CGCGCGCCGT
     51241 TCTGCTTCGG CAATCGTCTG CTCCGCGGTC CGAGCCGCGT CGCGCGTGAT CTGCCCGGCC
     51301 TGGGCATGGG CCTCCTGCAG GATGACTTCC GCTTCCTTCT CCACGTTGTG CTTCAGTTCC
     51361 TGGGCGTTCT TCTGCGCAAA CACCATGGTC TGCTTCAAGG CGTCCTCGAT TTCCTGGTAA
     51421 CGCGCAATGT TTTGCTCCGA CCTTTCCACC AGGTCCTGCA GCCTCGCGTT TTCCTTGATC
     51481 AGCTCCTCCA CGGTGACAAT CACCTGATCC AGGAAGGCGT CCACCTCTTG TTCATCGTAC
     51541 CCCCGGAAAC AACGCCGGAA CTCCTTTTTC CTGATCTCCA ACGGTGTCAG CAAGACAACC
     51601 CCCCCCCACA CACACCAACC GGAACTAGAT TAACGATGTC AGCAGCGATA TCACCAATCC
     51661 CCGCAGTAAT TGTAAAACCA GCAAAGCCGC AATGGGTGAC AGGTCAATCA TCCCGAGCGG
     51721 CGGGATCACC CGCCGGAAGA TACCGAGATA CGGCTCGGTC AGGTCGTAAA TAAAGCGTAC
     51781 CGCCGGATGG TAAGGATTGT GTTTCACCCA GGAAAGCACG ATTCTGGCGA TAATTAGCCA
     51841 GGTGTACACC ATGAACGCCA CGTTGACTAC TTCGACGATA AAATTCATGA TTCACCCCGC
     51901 CTGTTAATTT CCCGGGCTTT TTCGGTCGCC CGCTCCACAG CCCGCTGCAG GCCGGCCCGC
     51961 ACGGCCGCCT CCTCCAGAAC GAACAATCCG GCCGCAGTAG TTCCGCCCGG GGTAGTCACC
     52021 ATATCCTTCA ACCGGCCCGG ATGTTCACCC GTTTCCAGGA TCATTTTCGC CGCCCCGTAC
     52081 ATGGTCTGGG CAGCCAGGAC CATACTCACG TCCCGCGGCA ACCCCATCCG GACCCCGCCG
     52141 TCCGCCAGCG CTTCCAAAAT CACGTACATG TAGGCCGGAC CGCTGCCGCT CAGTCCGGTG
     52201 ACCGCGTCCA GCAGTTTTTC CTCCACCTGG ACCACCCGGC CCACCGCCTC CAGGATTGCC
     52261 CGGGCCCGGC CCCCGTCCCG TAGCCCGGCA AACCGGCCCA GGCTGTAGGC GCTCGCCCCG
     52321 GCACCAACCA ACGCGGGCGT GTTGGGCATG ACCCGCACCA CCGGAATACC TTCTCCCAAC
     52381 CTTTCCTCGA TAAAAGCCAA GCTGACCCCG GCCGCAATGC TAATGACCGT TTGGGAAGGG
     52441 CGCAGGTGGG GCCTGATTTC GGCCAAAACC GCACTGATAA CGTAGGGCTT GACGGCCAAA
     52501 ATCAACGTAT CGGCGAAATT GACCAAAGGC TTGTTTTCTT TCACGGTCCG GACCCCAAAC
     52561 TGGCGCTCCA GGTAGGCGCA CCGCTCTTCC CGCACCTCGC TGATCATCAG GTCGGCAGGG
     52621 GTAACGATCC CGGCCGCAAG CATGCCGCGG GCCAAGGCTT CTCCCATGGC GCCGCCGCCA
     52681 GCAATGCCGA TTTTTTGTAC TTCTGGGGCC ACTTTTTCCC ACCTCTAAGA CTTCATCCAG
     52741 GGAAAGATCC CGCCGCGCTC CGACTCCTGC GGGTCACCCT CAATGTCCAC GTTGTTGGGC
     52801 ACAAACAGAA AGATACCTCC GCCCACCTTC TGCTGGCTCC CGTTCAACGC GAATGCCGCC
     52861 CCGCTAACAA AGTCAACAAT ACGGCGAGCT ACCTCGGTTT CCACGTGTTC CAGGTTAACA
     52921 ATCACGGGAC GCCGGTTTTT CAGGTGCTCC GCAATCCCTT GGGCCTCGTC GAAGGACTTT
     52981 GGCTCCACCA CAACCACCCT CACCTGGCGC GGCGCGTGGA GATTCACCAC GGTCGCCTTC
     53041 CTTCTGGGAT CCGCGGCTTT TTCTCCCTGT GGCCGATCTT CCTGCTGCAC CTGCTCCGGC
     53101 TCCTCCTCAA ACCCCATAAA GTTCAACACC CGGTCCACCA GTTTTCTGCT GCCCAAGGTC
     53161 AGCCCCCCCT CAAAGTGCAT TTTCGTGGAC CAAATATGGC CGTCCCGACA CGGACTAGAT
     53221 TTGCGCCCTC CTCAACAGCA ACCGGATAGT CGTTGCTCAT GCCCATGGAT AAATACCACA
     53281 TCCGGATTCC GGGTTCCCGG CCGAGCCGCG TGAAGAGATC CCGCATCTCC CGGAAAAGGG
     53341 GCCGGACCTG TTCCGGATCA GCCACAAAAG GCGCCATGGT CATCAATCCT TCTACCTGTA
     53401 AACCCTGAAG TCCTGCCGTC TCGCGGATAA ACTCGGCCAC TTCGCCGGGC ATAACGCCAA
     53461 ACCTGCCGCG CTCCCGGGTG ATGTTCACCT GGACCAAAAC CCGGAAAACC TGCCCGTGCT
     53521 CCCGCGCCCG CCGGTCCAGT TCCCGGGCCA GCGACCAGCG GTTGAGACTG TGCACCAGTT
     53581 CCACCCGACC CGGCAGGTAC TTTACCTTGT TGCGCTGCAG GTACCCGATG AAGTGCCACC
     53641 GGACCCCGGG GAATTCGGGC TGTTTACTTA CCAACTCCTG AACACGGCTT TCGCCAAACA
     53701 CATCCACGCC AGCGGCCAGT GCCTGATTCA TCCTTTCGGG GTCAACTGAC TTGGTTACGG
     53761 CAACCAGCCC GACCTCTTGC GGGTTACGCC CCACACGCCG GCAGGCGGCG GCGATGTTTT
     53821 TCCTGACTTG CTGCAGATTT TGCACCACAT TAACCTTAGC ATGCATTCCC GTTCCCCCTG
     53881 TACCGGCTAA GTACAAAAAT CCATTGTCCG CCCGGGCCAC GGGCTGTCAC CTAGGGCGCC
     53941 TTGCGTCGCG GACCCCGAAA CTCATCCGGA TAGTTACCAA ATTTCAGGGG CAGTAGGGTT
     54001 TGCCCCTCTC CTGGCAGGAT CTTGATTGCT GCTGCTAAAC GTATACCTGA CCTACCAGTA
     54061 ATTGTTTATA GGATTCTACA CTTTACCGGC TAGTCCTGCG AGAAAAAAGC CCTGACGGGC
     54121 TTTTAGTTCA ACTCGTGCCA TTCTCCGGTT ACCAGGTAGA TCACATCCTC CCCGATGTTC
     54181 GTGGCCCGGT CGGCCAGCCG CTCCAGGTAA CGGGCCACCA GCAGGAGGTA AACCACGCAG
     54241 GGGATGCTGT GGGGATTGGC TTCCATGTAA CTGATCAGGT TCTGGAAAGT CAGGTTGTAA
     54301 ATCTCGTCCA CTTCGTCGTC CATGGCGCAC ATCTGGCGGG CCTTTTCCAC GTCGCCGTGC
     54361 ACGTAGGCGT CCAGGCCGTC CTTGACCATG TGCTGCACCA TTCGGGCCAT CTGCGGGATT
     54421 CGTTCCAGTG GCTTGGTAGG CATCCGGCCG CAAACGCACA TGGCGGCCCG GGCAATATCC
     54481 ACGGCGTGGT CGCCCATGCG CTCCAGGTTG GTAAGAATCT TGATGCCGGT CACAATCACC
     54541 CGCAGGTCCC GGGCCATCGG CTGCTGGGTG GCAATCAGGC GGATGCAGTT GTTCTCCACC
     54601 TCGTAACGCA ACCGGTCAAT GGCGTCGTCT CCGGTGATCA CGCCCTTGGC AATCAGCGGA
     54661 TCCTGGTTCA GGAGCGCTTC CATGGCCTTG TAAATGCTCT GTTCCACCAG GCTGGCCATA
     54721 CGCAGAATAT CCTGCTTCAA ATCGGCCAGT TCCACGTCAA AACTGCGCCG GTTGGACAAA
     54781 TAGATCACTC CGCAACTTAA TAAGATTTAA TCTAACACAG CCCGCCTGAA AGGGCAAGAC
     54841 CGTTTTTTTA GCCAAAGCGC CCGGTGATAT AATCTTCGGT TCTTTGGTCT CTGGGCTTGG
     54901 TGAAAAGCTT ATGGGTTTCC CCCGCTTCTA CGATTTCACC GTTCAGGAAA AAGGCGGTGA
     54961 CGTCCGATAC CCGGGCTGCC TGCTGCATGT TGTGGGTCAC GATTACAATG GCATAGTTAT
     55021 TCTTCAGCTC CTGCAGCAGT TCCTCGATCC TGAGGGTCGA TATCGGGTCC AGGGCCGAAG
     55081 TCGGTTCGTC CATCAGCACC ACGTCGGGTT CAACGGCCAG CAAACGGGCA ATGCAGAGCC
     55141 GCTGCTGCTG CCCGCCCGAC AACCCCAGGG CCGAATGGAA CAGCCGGTCG GCCACCTCGT
     55201 CCCAGAGCGC CGCCGCCCGA AGGCTTGCCT CCACGATCTC ATCCAGCCGG CGTTTGTTTT
     55261 TCTGGCCGTG GATCCGGGGG CCGTAGGCCA CGTTATCGTA CACCGACATC GGAAAGGGAT
     55321 TCGGCCGCTG AAACACCATC CCCACCCGTT TCCGCAACTG CACCACGTCC ACGTCCGGAC
     55381 CGTAGATATC CTCACCGTCA AGCAGCACCC GGCCCTCCAC CCGGACCCCT TCAATCAGGT
     55441 CGTTCATCCG GTTGAGCACC CGCAGAAAGG TGCTCTTACC GCACCCAGAA GGACCGATCA
     55501 ACGCGGTGAT CTGCCGCTCT TGGATGTCCA GGTTCACGTC GCGCAGGGCC TGGAGGTCCC
     55561 CGTAGTACAG GTTCAAGTTT CTAATGGTGA TCTTGTTTTC CACTTCGTAC TAGCCCTCCT
     55621 AGTTGTTTCC GAAGGTACCG CTGGTAAATG CGTGCCGGAA ACGCCAATGA GCAGGTTGTC
     55681 GGAAAGTGGG CGAAACGCGG ACCCTGGCGG GATAGATTAC ACCGCCGTCT CGCCGATCGC
     55741 TCGATCCGAA ACCAGGGTAA GCCCGGTTAC CAGGCTGGCC TCCCGGTAGG TCTGGGGTAT
     55801 CACCCGCAGG GACCCGCGGC CACCCAGATC AGCACCGGCA GGTTTAAAAG GGCCAGGCCC
     55861 GCGATGCTTA AAGCCACCAG GTTGGCCAGA ACGTTAATTC AGGGTTAAAA GCCGGTAGAC
     55921 AGGAGAACGG TAAAGGCGCT GCCCTCCCCG GGCCTGGAGG TCACCCGTAC CTCGCCGCCG
     55981 TGCCCCTCGA CGATGTGCTT CACGATGGCC AGACCCAGGC CCGTGCCGCC CAACTCCGAC
     56041 GTGCGGGACT TGTCAGCCCG GAAGAACCGT TCAAAAATCC GGGATAGATG TTCCGGTGTA
     56101 ATGCCGATTC CGGTATCCCT GACCTCTACG GCCACTCCGC CGTCCTCTTT CCAGGCCCGG
     56161 ATGCCGATTT CGCCCTTATC GGTGAACTTG ACAGCGTTGT CCAACAGGTT GATGAACACC
     56221 TGGGATAGAA GGTTGACATC GCCGGCGACC GGCGGCAGAT CCGCTGGCAA TTCCACGCTG
     56281 AAGCGCAGAC CCTTTTGCCG CGCCCGGGTT TCGAATATCT CCACCGCCCG TTGAACCACC
     56341 TCCGCCAATT CTACGGGCTG ACGGCGGAAC AGGTTCCGCC GTTCTTCGAT GGTGGCCAGC
     56401 TTGAGGAGGT CATCAACCAG TTCGTTGAGC CGCCTGGTTT CCTCGTCGAT GATCGTCAGA
     56461 AAACGGCGCG CCGTTTCCGG GTCGTCCAGG GCACCATCCC AGAGTGTCTC GATGAATCCC
     56521 CGGATCGAAG TCAGGGGAGT ACGGAGTTCG TGCGAGGCGT TGGCCACGAA CTCGGTCCGC
     56581 ATCTTCTCCA GTTGACGGCG TTCGGTGATG TCCCGGAAAA GGGCGACCAC TCCGCCCTGG
     56641 GCCCCCCGCA GGGGGGTGAG GTGCACCCGG AACAGCCGGG GGTCCGGGGT CAGGATCCGC
     56701 AGTTCCTGCT GCACCGGGCG GCCCGAATCC AGGGCCTGGC GGAACAGCCG GTCCAGTTCG
     56761 TAATCGCGCA CCACCTCCAG GACCGTCTTG CCGAGGCTCG CCTCCTCGTT AAGGCCGAAG
     56821 GCCTCCTCCA CTACCGGGTT AATCAGGATC ACGCGGGTTT CCCCGTCCAC CGCGATCACT
     56881 CCGTCGGCCA TGCTGTCCAG GATCGCCTGC ATCCGGTTTT TCTCCTGCGT AACCATGCTG
     56941 AGCGTGCCCC GCAACCGTTG GGCCATCTGG TTGAAGCTCT GGGCCAGTTT GCCAACCTCG
     57001 TCGCTTTCAT GGATCTGGAT GGTCTTGGTC AGGTCCCCCT CGGCGATCTT TTCCGCTGTT
     57061 TCCGCCACCC GGAACAGCGG CTCACTGATG AACCGGGGGA CGGCGGCAGC CACCACCACG
     57121 GCGAACAACA GTCCCAGCAC CATCGCCACC GTCTGCGAAA GGTAACCAGC CGCGGAAACC
     57181 GCCCACAGCA CGGTCAGCAC CAACCAGAGC AGCAGCAAAC TCGAAATCGC CGTACGCTGT
     57241 ATCCTTCTGC GCATCAGCTC ATCTCCCGGA AACGGTAGCC GACGCCGCGG ACCGTTTCGA
     57301 TATACTGGAG ACTCCCGGGC AGCCGTCCCA GCTTCTGTCG GATGTGCCGG ATATGTACAT
     57361 CCACCGTCCG GGAATCACCC CCGAAGTGAT AACCCCAGAC CTGTTCCAGC AAGAGATCCC
     57421 GGGTGAAAAC CTTGCCGGGG TTCGCAGCCA GGAGCCAGAG CAACTCAAAT TCCGTGCGGG
     57481 TGAGTTGTTC ACGCCTGCCG GCCGTCTCTA CCGTCAATCG GTCCGGGTTG ATCATCAACT
     57541 CACCCAGCCG CAGGGGCCGC CGGTGCCCCC GGACGGTGGG GCTGCGCCGT AAACGCGCCT
     57601 TCACCCGGGC GACCAATTCC CGGACACTAA AAGGTTTAGT AATGTAGTCG TCGGCCCCCA
     57661 GTTCCAGACC CAGCACTCGG TCTAACTCCT GGCTCCGGGC GCTGAGAATG ATCACCGGAA
     57721 TGTCCTGGGT CTGGTCGTCC TGGCGCATTA ACCGGCAGAC CGTCAGGCCG TCGGTGCCAG
     57781 GCAGCATGAT GTCCAGAATT ACCAGGTCGG GCTGTTTGGT ACGCACCATT TCCAGCGCCC
     57841 GGTCCCCGTC CCGGGTAGCC AACACCTCGT AACCCTCTTT CTGCAGCGCA TAGCTCACCA
     57901 GCTCGACAAT ATGTTTTTCG TCCTCAACCA CCAAGATCTT GGGCATTTTT AATCATTCCA
     57961 ACATCATTAT TGCGGCCATC CGGCCGGTTT TCCCTCTAGA CGCCCGGTGG GAAAAGAACT
     58021 CTCCGGGAGC ACAGGCCGTG CACCGCCTGG CCACGGCGAT ATTGGCGGAC TTGACTCCCG
     58081 CCTCGATCAG AATCCGCCGG TTGATCGACC AGAGGTCCAG GCGCCAAGCA CCGTCTGCAC
     58141 CGCGGCGGAC AAGGTCGCCG CCGGGAAACT CCCAGGCGAA CTGGGCGGCC AGATCGGAAC
     58201 CGACTATGTA GCAGCAGGGC CCGATGGCCG GACCGACGGC AGCCAATACC TCCGCGGGCG
     58261 AACTGCCGAA ACTCTTTCGC AGCACGGCTA GCGCCCGGGA ACCAATGCGG CCCAGGGTGC
     58321 CCCGCCAGCC GGCATGCACC AACGCGATCG CCCGTTTGAC CGGATCGTAT AGGAACAAGG
     58381 GCACGCAATC CCCGTAAAAG GAGATCAACG GCACACCCGG GGTATCCGTG GCCAGCCCGT
     58441 CGGCGCCAGG CACCGCCTGG GCGGGGTCAA AAGCTCCCCG GCCCCGGTCG CCCGCGCCCA
     58501 CCACCGCCAC CGTGGTTCCG TGCACCTGGG CACAGGATAC CAGGTGGCGG TGATCCAACC
     58561 CCAGGGCTCC ACAAAAAAGC GCGCGGTTAG TTAACACCGT TTCCGGGTCG TCACCGACGT
     58621 GCAACCCCAG GTTGAGCGTG GCGTACACCT CGCTGCTTCG TCCTCCCCGG CGGGTGCTGA
     58681 ATACCGCCAC CACCCCGCCC GCTCGCGCAA AACGGGGGAT GGTATAAAAT AACAGGTCGC
     58741 GCACCCGCTG CGTCGTAAAG TCCGCCCCGG ATCCGGACAC GTATTATCCC CGCCCCCCGC
     58801 CGCCGGCAAC CAGAAACTCT TTCAGCTCGG CGAGCTTATC CAGTACCCGG CGGCAGGATT
     58861 CCGGATCGGG GTTGGCCTTC AGGTACTGCG CCGTCCGACT CCGGAGGTCA GAGAAAACCT
     58921 GCCAGACCCG TTCATCGGGT CTGCGGCCCG GCTCCAAGCT TACCGTCTCC TGCCACGCGG
     58981 GCCGGTAGGC CTCCACCCCG ATCTCGGCCA GGACTTGCTG CAGCGCCAGT TGGGCCGGGT
     59041 TTTCTCCGTG TACCAGGAAC ACCCGCTCCG GCGGCCGCCG AAAGGCATCG ACCCATTCTC
     59101 GCAGTGTGTT CTGATCGGCG TGCGCCGAGT AGCCTCTTAC GTTCACGATC TCCGCCCGCA
     59161 CCACGATCTC TTCCCCGAAC AGGCGCACCT TCTCCGCCCC GTCCAGGAGC ATGCGGCCCA
     59221 GGGTGCCCTC GGCCTGGTAG CCGACGAACA GCACGGTGGC CTCGGGACGC CACAGGTTAT
     59281 GTTTCAAATG GTGCCGGATC CGCCCGGCAT CGCACATGCC GCTGCCCGCG ATGATCACGT
     59341 TCCCGCCGGG TGATTCGTTG AGAGCCTTCG ATTCATCCAC CGATAGGGCG TGATTGAGCT
     59401 GCGGCAGGCC CAGCGGGTCG ATTCCGCAGG CCAACATGCC GCTCGCTTCT TCGTCATAAC
     59461 AGTGTGGATG GTCACCGAAG ATGTTGGTGA CGGCACTGGC CAGGGGGCTG TCCAGCCAGA
     59521 TATTCACGGG GGGCAACTCC CCCGCCCGGG CAAAGGCGAA GATGTCGTAT AGCAGCTCCT
     59581 GGGTGCGTTC TATGGCAAAA GCGGGAATCA ACAGGTTTCC GCCCTTGCGA TAACTGGTCC
     59641 AGATGACCTC CTTCAGCTTC TCCCTGCTTT CGGTGTAGTC TTCCTGGTGC ACCCGGTCCC
     59701 CGTAAGTGGA TTCCAGCACC AGGTAATCCG CCTCCTCCAC ATACTCGGGA TCACGCACGA
     59761 GAGGCTTCCC CTTGCTGCCC AGGTCACCAG AAAAAACAAT CTTCGTCTCC CCTTCAGGAT
     59821 CCCTGGCCCA GATTTCGATC AACGCCGAGC CGAGGATGTG TCCGGCGTCC CGGAAACGGC
     59881 AGCGGACGCC GTCTCCTAAA ATGACCTCCT GGTTGTATCG TACCGGGCTG AACTGGCCGA
     59941 GGCAGGCGTA AGCGTCGCCC ATCGTATAAA TAGGCTCGAC TTCCGGCTTG CCGGCCCGTA
     60001 CGGCTTTCCG GTTTTTTCGT TCCACTTCGG CCTCCTGGAT ACTGCCGCTG TCCGGCATAA
     60061 GAACGTGGCA CAGGTCCACG GTGCACTCGG TACCCAGGAC CGGGCCCTTG AAACCGTGCT
     60121 TGACCAGCTT GGGGATTAGG CCGCTGTGGT CGATGTGGGC GTGGGTGAGC AGAACCAAGT
     60181 CGATGCTTTC CGCGGCGAAG GGAAAGGAAC CGTAGTTTCT TTGCCGAATT TCCTTGCGGC
     60241 CTTGGAACAG TCCGCAATCC ACCATAATGC GCATTTTCCC CGTATCCAGC AGGAAACAGG
     60301 ATCCCGTAAC ACAGTCCGCT GCACCGTAGA AGGTTAGTTG CACAAATCGG CCCCCTTGCT
     60361 CGGGTTGCTT GCTATTTGGC TAAATAGATT ATATATCGAA GCCGCTCGGC GGTTCAACCG
     60421 ACACGCAAAC CCAAGGCTCT TGACAGGCAA GGACGGTAGG CATAATCTAG GGTATGGAGC
     60481 TTTTCCCGAA AGGAGCGGTT AAATTTGCCG GTTTATGAAT TCTGCTGTTC CAAGTGCCAA
     60541 AAGAAATTTG AAAAGCTGTG CCGGATGGGG GAAAACGGTA AGAATCTCAC CTGCCCCGCC
     60601 TGCGGGGCAC CCGGACCCAA GCGGGTGGTT TCTACCTTCA GCGCGCTGGG AACAGAGGGC
     60661 GGCCAGGGCA GCAGCTGCGG AAGTTGCATG TCGTCCTCCT GCGCCGGCTG CCATTAAGAT
     60721 CATTAAAGAT AATGCAAGGT AAGAGGCGAG GGTCGGAGGT TAGAGGTAAG CACGAGCCAC
     60781 CACGACCTAG TCATCTGGTG GGGTCCGGTT GTTCTTACCT CCGCACCGGA TAGTGTTCAG
     60841 CATAGTCGGG GACTTCCACC AGAATCACGT CCACTCCGAT CTTCACAATT TTTCCCCAGG
     60901 GAATGATGAT CTCCTCCTCA CGGCCGAAAA AGCCGAGCAA GCGGGAAGAA CCAGCCAGGA
     60961 TCAGCGCGCT GATCCGGCCG TTGTCCAGAT CAATGTCAAT ATCCTTGATC AGGCCCATGC
     61021 GCCGCCCGTC CAATACGTTC ACGATTTCGC GCACCCGCAG GTCGGAGACC TTCAACATAG
     61081 GATCACCCCG GTTAATGTAT ATGCTCCGTC CCGCTGAAAA GAACAAAGCC CGCCGCAACC
     61141 GACGGACTTG CTGTTTTGTG CTTCATCTCC TATTTGCTCC AGTGTTCCGC GATTTGGGTC
     61201 ACGAGTTCCG AGGACCGCGC CCACACTTCG GCCAGCCGCA GCTTCACTTT CAGCCCCTGT
     61261 GCTTCCGGCA CGTGCCCGTT GACCAGCGCC CCGTCCGGAT CTGCTCCGGC TTCCACGTTT
     61321 ACATTCACAA AGCACAAAGG CGGAAACAGA ACACACCACC AGTTGGCGCC GCTGCCGGCC
     61381 CCGAGTGTCA CCCGTACCGC CTGATATTCA CCGGCGGCCA GGGTTAGGCC GTCGTAGCTC
     61441 CGGGCAGGAA ACCACCACCA GCCGAAGGTC ACCTCCACCG GGTAGTCCTT TCCGGCGGCG
     61501 GCCACTTCGG CCTCGGAGAC CTGCTGAATC AGTCCCAGGT TTTCGCGGAT TACCCGCCTG
     61561 GCTTCCCCGG CGTCACGAAT ATCGCCGACC AGGGGACTCA CCGCTTCCAC CACCGCTTTC
     61621 CGGACTTGGT GCTTCAATTC CTGATCTGCG GCCTCGTCGC TGTTGGGCAC GATGTGGAAC
     61681 CGGATCAGGT TCTCCTGGTT GTAAGCTTCC ACCGTCTGTT CCGTCCAGTT AAGGGCACAC
     61741 ACCCCCACCA GCATAGCACC GGCGGCAAGT ACGCCCATGA TGATTACCTT GGTCTTCCGC
     61801 ATACCTATCC CTTCAATCCT AAATTCCTCG ATTCAAATGT ATTTGCGCAT GTGGTTCAGG
     61861 GCGGCCTTTT CCAGCCTGGA AACCTGGGCC TGGGAAATCC CGATCTCCTC AGCCACCTCC
     61921 ATTTGCGTCT TGCCCTCGAA AAATCGCAGC GCGAGAATCA GTTTTTCCCG CTCATTGAGC
     61981 TTGCGGATCG CGTCGCGGAT GGCAATGCCC TCCAGCCAGT TGGCATCGCC GTTTTTTTCG
     62041 TCCGAAATCT GGTCCATTAC AAAGATCGGA TCGCCACCGT CGTGGTAGAT CGGTTCAAAC
     62101 AACGAGATTG GTTCCTGGAT GGAATCCAGC GCGAACACGA TCTCCTCGCG GGGCATGTCC
     62161 AGCTCTTTGG CGATCTCGTT TACCGAGGGT TCCCGTGAAT AGCGGTTGGC CAGGTTGTCC
     62221 CGAACTTGAA GCGCCTTATA CGCCACATCC CGTAGGGAGC GCGAAACCCG GATCGGGTTA
     62281 TTGTCCCGCA AGTAACGCCT GATCTCGCCG ATGATCATCG GCACGGCGTA AGTGGAGAAC
     62341 TTGACGTTCT GGTTGAGGTC AAAGTTGTCA ATCGCTTTGA TCAGGCCGAT GCAGCCGACC
     62401 TGGAACAGGT CGTCAACGTA CTCACCCCGG TTGGTGAACC GCTGGATTAC ACTCAGAACT
     62461 AGCCGGAGGT TGCCGTTGAT GAGCTTGGCC CGGGCCGATG GATCTCCCGC CTTGAGTTCC
     62521 TGGAACAATT GCTTCATTTC GGCGGCAGTC AAAACGGGAA GCTCGGATGT ATTGACCCCG
     62581 CATATCTCCA CCTTGTTGAC CACAACCCGG CCCCCCCGCT TTATTTGGTT TTTCTCATTA
     62641 TTGCCGCCCG TATTTCCGTT TATACGCGCG CCGCCGTCCG CGGCGCGGCA TTGACACCAT
     62701 CTGCTGCCAA AGGAAAACAA GTGCAAAAAA AAACACCCTC GATAGAGAGT GCTGGTCGGT
     62761 GCAGGACAAA CAGACAACAG GCTCAAGCCT GATCACCAGT ACGGCACCGC GGCACGAAAA
     62821 ATGCGCAGCG CTGCCAGAGT GGTCCGAACC GAGCCGCTCT GCCGTTCATA AGCGGAGCAC
     62881 CGGTTGCGGA GGGAACCACG ACCGGCCAGC TCCCACCGAC GCCGCCGCTT CCGGTTAGCC
     62941 GAACCGGTAG ATTTCCTTTT TCAGCCGCTT GATGATCCGC TTTTCGAGCC GGGAAATGTA
     63001 GGACTGGGAA ATGCCAAGCA GGTCAGCCAC TTCCTTCTGG GTCTTCTCCT CGCCGTTATG
     63061 CAACCCGAAA CGCAACTCCA TGATTTTTCG TTCGCGCTGT GACAGCTTCT GCAACGCCAG
     63121 GCGCAATAGC TTGCGGTCTA CTTCCTCCTC CAGGTTCTTG TAGATGATGT CCCCGTCGGT
     63181 GCCCAGCACA TCCGAAAGCA GCAATTCGTT ACCATCCCAA TCGATGTTCA GCGGTTCCTC
     63241 AAAAGAAATC TCCCCGCGGA TCTTGCTGTT CCGGCGCAGG TACATCAGGA TCTCGTTTTC
     63301 AATGCATCGG GAGGCGTAGG TGGCCAGCTT GATCCGCTTT CGGGGATCGA AGGTGTTCAC
     63361 CGCCTTGATC AAGCCGATGG TGCCGATCGA CACCAGGTCC TCGATGCCCA CCCCGGTGTT
     63421 TTCAAACTTG CGGGCGATGT ACACCACCAG GCGCAAGTTG CGCTCGATGA GCGTGCTCTG
     63481 CACCGCCTTG TCGCCAGCCT CCAGGCGGCT GATCAGCCCA GCCTCCTCGT CCACCGTGAG
     63541 CGGGGGCGGC AGGGCTTCGC TGCTGCCCAC GTAGTGGCCT TCGGGCCGGT ACCCGAGATT
     63601 TCGTAAAAGT TTAATCGCCA GTAAGCGCAG GTAAAGTCTG ATTTGCCAAG CCTGACGCAT
     63661 TGTTAATTCC CCCTTCAAGA GAATCCGGCC GCCGTTTCCA GGAGCCGTGG GTTAACCAGC
     63721 GCCCGATAAC TTGACTCCGG GCACAACCGG CGCCGGTAGA CCGCCACCAC CACATCCTTT
     63781 ACCCGGACCA CCTCCCAGCC GTACGTGACC TCCACCTGGT CCGGCCGGAA ACCCAGTAAC
     63841 AGCCCGCTGG ACCGTCCCAG GGACTGAAAG GGGATAAGCC GCAGCCGGGT CGCCCAGCGC
     63901 CTGTCCGCCA GACCGGACAG CATCTTCTGG AAATCCGGCT CGGCTTCGGC TTCCAGCGCC
     63961 GCCTGCAGTT CAGCGGGCAA GAGTTCTCGA ACGGCGTCCA GTTCCACGAC GAGCACCGGA
     64021 TGGTTGGTCA GCGGGTCCGA CAACTGGTTC CCCGTGTCCA CTAGCGCGTT CACGGCCAGC
     64081 CGCCGGCCGT ACAGGGAAAT GCGCACGGGA ACGTGGAACA GACTTCTGAT GAACCGTCGC
     64141 CGCAAAAAGG TGCCTCCCGA ACGCCCCACC AGCCAGGTCG ACACCAGGGC GGCGACGATG
     64201 ATCGGCCAGA AATGGTTCCG CGGCACCTCC ACGAATCCTT GCCCACCGGG GGCGAACCCG
     64261 CTGCCGCCCA CGAAGAAGCT GAGGCCGAAC ACCAGCCCCC CCAATCCGAA GGAGGCCAGG
     64321 TAGAATACCA CCAGCGCCGC CCCCAGTTTC CGCGCCGGCT GCGGGACGAA GGCAGCCGCC
     64381 AGCATCAACA GGGAAACGCC AACCTTGGTT GGTATTTCGG CCAGGACAGC GGGAACGGGA
     64441 AAAAACAATA CGACCGCGTA GACGGCGCCC AGCAGGGCCG CGGCCACCAG CCGCCACAAA
     64501 GACCACGGCA ACAGGCAAAA CCGCGCGGTG AGCCAGAGAA TGGCAAAGTT CATCAGCACG
     64561 TTGCCGAGTA ACACCTCGTC CAGGTAGACG GTGTACACCA CGCAAGCCAC CCCTTGCCCC
     64621 CAATCCCTAC CAGTTTATAT GATCGGTGTC CGGGAATATT CCAAAAACAA AAACCCCGGT
     64681 ACCAATTATA ACAACCGGGG TCTGGAAAAA ACTGTCAAAA ACGAGAGATG TCCGATTATT
     64741 TTTCCTCGGG CGTTTTCGTT AACGTCTTCT CAAAAAAGCG GGAATATCCA GGTCTTCATG
     64801 ACTGTTAAAG GGCTTGAGGT CATCCTCGGC CGCCGCGACC GCCCGGCGCG CAGCATCCGT
     64861 GTCAAAACCG GTGGCGATCA CAGTCACCCG TACTTCCTCG TTCATACTCT CGTCAATCAC
     64921 CGCGCCGAAA ATGATGTTCG CCTCCGGATC CACGGCCTGG GCGATGATCT CGGCGGCCTC
     64981 GTTCACTTCG AAGAGCCCCA AGGTCGTCCC ACCCGTGATG TTCAACAGTA CTCCGCGGGC
     65041 GCCGTCCACT GAAGTCTCCA GCAGCGGGCT GGAAACGGCC ATTCGAGCCG CCTCGGCCGC
     65101 CCGGTTGTCG CCGGACGCCG TGCCGATGCC CATCAACGCC GAACCCGTTT CCTTCATAAT
     65161 GGTCTTTACG TCCGCGAAGT CCAGGTTGAT CAGGCCGGGT ACCGCGATCA GGTCGGAAAT
     65221 CCCCTGGACG CCCTGCCGCA GGACGTCGTC CGCGATTCTG AAAGCCTCCA CGATGGAGGT
     65281 GTTTCGATCA ATGACCTGCA GCAGTTTGTC ATTGGGAATG GTAATTAGGG TATCCACCCG
     65341 GGCACGCAGA TTCTCGATGC CCATGTCGGC CTGCTGAAAG CGTTTACGGC CCTCAAAAGT
     65401 AAAGGGACGG GTAACCACGC CCACCGTCAG GGCGCCCAAT TCCCGGGCTA CCTCCGCAAC
     65461 AATGGGAGCC GCGCCCGTAC CAGTACCGCC GCCCATCCCC GCCGTTACGA AAACCATGTC
     65521 CGCACCCTGC AACCCGTGCA CCAGTTCTTC CCGACTTTCC TCGGCCGCCT TCTGTCCGAT
     65581 TTCCGGGTTG CCGCCTGCGC CGAGACCCTT GGTGAGCTTG GCCCCAATCT GGATCTTATG
     65641 GCTGCACAGC GACACGGCCA GCGCCTGGGC GTCGGTGTTA ATCGCGATAA ACTCAACCCC
     65701 TTTGAGGTTG GCGCTAATCA TCCGGTTAAC AGCGTTATTG CCGCCTCCAC CCACGCCCAC
     65761 GACCTTGATG ATGGCAAAGT TGTTGGCTTC GAGTTCCAAG TCTATCACGC GGCTCCTCCT
     65821 TTCGCGTGTC CGGCAGCAAT CGTTATTTCA ACCTGATTAA TTCAACGCTT CCAACTGATT
     65881 CCCTTTAAGC GGTTTCACTT TTTCTGCCCA CCAAATAGCG GCGGATAACG CCCAGGTTAT
     65941 GAAACAGGCG AACACCGAAG GCGACCACGG CGGCGATGTA AATCTCCACC CCGAGCCGGT
     66001 CACCAATGAA TACCAGGAGC GCCGCCATCA TAGCGTTCCC GACAAATCCG GACAGGAAAA
     66061 CCAGGTTGTC AAACTTCTCT TCCATCGCCG CCCTAATGCC GCCGAAAACC GAGTCCAGGG
     66121 CCGCCAGGAT CGCAATCCCC AGGTACTTGG CGTACGCCGC CGGCAGAAAC ACGGGCAGGT
     66181 TGAACCCGAT CCCGATACCA ACCACCAGGC CAACCACTGC CAGCCAGATG CTAACCCACA
     66241 CGCGTCTACA CCCCTTCCTT CAGCGGCCGG ACGAATTCGA GGCGGGGACG CCCCTTGTAC
     66301 CCCGGCAACA CCAGTTCTTC CTTGACTTCG ATCCTGACCT CCACCCCCAG GTACCGGGAA
     66361 GTGTCGACCA GTCCTCCGGG ACGCTCCAGC TCCCGCCTCA GCTTGTCCGG GTTGCCAATG
     66421 GCCTGGATGC GGTAAGGCGG CGAAATGCGC TCCAGGTTCA CGTTGATAAA CGGTCCCGCC
     66481 TGGCGAATCT CGCTGGATGC CACCAGGCGT TGATCGTTGA TGGCGATGGC TTCCGCCTCC
     66541 GCCGCCCGCA GTTCGTTCAC CACCCGCAGC AGGTCCTCGT CTCGGATTGC AAAAATGTAA
     66601 TCTCCCCCGG GCACGTTCTC CAGGGTCACT TCCACCCCGG GACCGATGAG TTTGGTCAGC
     66661 CCCGCCACCA CCATGTGCTT CTCGATCTCG GCGCGCAGGG CAGCCTCCGC TTGTTCGACA
     66721 CCCTGCTGGG CTATAGACAC CTTTTCCTCC AGGTCAACAA TCTCTTCCCG CAGACCTTTG
     66781 TTTTCTTTAG TTAACTCGTT TAATTCGGCG CTCAGGGCGC TGATCCGGGC ATCGGGAGAC
     66841 AGAGACGGCT GGGGCACTTC TAGGAGTCTC ACCTGCAAGC CGATCAGCAA TCCCAGGATC
     66901 AGGGTCACGG CCGCGATGGA AAGATACTTG GTCTGCAACT CAGGAACCCC CTTCCCCGAA
     66961 GAGCGGCCGG CCGTAATCGA GCATTGTTTT GCCGGTGTAG GCCGGCACCA CCGCCTCCGG
     67021 CACCCGCCGG ACCGCCACCT GGATGCCCCA GAATTTCAGG GTCGCCATCA CCCCGTCCCT
     67081 CATCTCCAGG GAGGCGATCA AAGTGTCCGG GTCCCCAATG GCCGTGATCG TGTAGGGGGG
     67141 CGCCAGCCGC TTGTCCTTGT TTACCACCAC GGCCGGCCCA ATGCAGCGTA TCTCGCTGGT
     67201 GGCTACTAAG CGCTCGCCGT TGATCGCCAG CGCCTCCGCC CCCGCCGCGC GCAGTTCATT
     67261 AATAACCCTC AGCAGGTCTT CGTCGTGCAA CACGTAGAGA TTAGGGTTCT GTCCGGGCTG
     67321 GGTCGGGGTG CTGCTGTCGT TCAGTACCAC CTCGACACCT GGGCCGGTCA CCGAGAGCAA
     67381 ACCGGCCTGC ATGCGGATAT TGTCCAGTTC GCGCCGCAGA TTCCCATGCC GCGACTCTTC
     67441 GGCCACCTTG TCCAGTTCGT CCCGGAGTTC CTGGATCCGG GCCCGCAAGG CCTCCCGTTC
     67501 CTCCCGGGCC GTCTCCACGT CCTGGGCCAA CTGCCGCACC CGCTCGATAT TATAAGCGTA
     67561 AATCTGTTCC TTTTGAACGC GAAACTGCGT CGAAAGCATC AGTCCCAACA CCAGGCCGAT
     67621 CACGATAAGC ACCCAGTGAA ACTTATACTT CGCCATCGTC GCCACCTCCG GCATATTTCA
     67681 CAACCGCTTT TTCAGGCTCT GAAAGGTCGA TGTATTCGAC CTTCCGACCC CCCTGCCGGA
     67741 CTAGGCTCAG GATTTCTAAC AGCATTTCAC CCTTCTGGTC TAACCGCTCC GCCATCCCCA
     67801 GGCGCACCTC GATGCCTTCA AAAGTATACA GAGTGTAGCG GAGATCCGGC CCCACAAAGA
     67861 CCTCCGAAAG GTCTTGCACC ACCTGGTCGG GGAGACTGAC GATCGTCTCC AGCACGCGGG
     67921 TCAGGTTGGG ATCACCCACA CCCACACCAG TGATCACCGG CAGTCCGTCC CATCCCGTTC
     67981 CCTTCTTGCG CACCGGAACC GCTTCCACGT CCACCTCCCA CAGGTTTCCA CCGATGTTCA
     68041 GCAGGGCCAC CGGTACCCTC TCTTCTATAA CTATGCTCAC GGTGGCCGGA AGCCGACGCT
     68101 CCAGTTCCGC CTGGCGGACC AGCGGCAGCG CCTCCAGTTG TTCCCTGGCC TCCCCAAGCC
     68161 GGACTCGGAA GATGTTGCTT CCGGGTACGA GCCCACTCGC GGCCCGAATC TCTTCATCAG
     68221 TTAACAGGCA ATTTCCCGTC ACCGTAATGT TGTTAATCTC AAACAGGGGT GAATTGACCA
     68281 GAATGAATCC GGCGACGAGG AGAAAGACCA AAAACAGGAT GCTTTCCCAC CAATTCAACC
     68341 TTGGTCCCGG CACCGGCACC CCCCCTGAAT ATTTTATTAT AACTCCCGAT ACCGGAACTT
     68401 GTCCAAGCAC AAACCAGAAA AGGGCGGGCT TTATACCCGC ACCCTGGTTA TATCTGCACC
     68461 CAATATCTGG CACTTTTCTT CCAGTCTCTC GTAACCTCGA TCAATGTGTT GTGGTTGTTC
     68521 CACCACGGTG GTGTTCTCGG CGGCGAGTCC GGCCAGTACC AGGGCAGCTC CCGCCCGGAG
     68581 GTCGGACGCC TCCACGCTGG CTCCGCTTAA GGCGCCCCGC CCCTTGATGA TCGCCGTGTT
     68641 GCCCTCGATG CGGATGTCCG CGCCCAGGCG CTGGAGTTCC GGCACGTGTT TGAAGCGGTT
     68701 TTCAAAGATG TTCTCGGTCA CCGTGGAGGT TCCCTCGGCC AAGCTCAACA GCGCCATTAT
     68761 CTGGGGCTGC ATGTCGGTGG GGAAACCGGG ATAAGGCATG GTTTTTACGT TTACGGCCTT
     68821 AAGCCTCCCC GAACAGTGAA TCCGTACCGC CTCCCCGGCG ATTTCCAACT CGGCCCCGGC
     68881 CTCTCGCAGC TTGGCCAGCA CCGGTTCCAC GTGCTCCGGA ATCACGTTTT GGACCGTAAC
     68941 GTCGCCCCGG GTGATGGCGG CTGCCACCAG GTAGGTGCCA GCCTCGATCC GGTCCGGGAT
     69001 AACGCTGTAC CGGCAGGAAT GTAGAGCATC CACGCCCCGG ATCCGGATCA CGTCCGTGCC
     69061 GGCGCCGCTG ATCCTGGCCC CCATCCCATT CAGGTAGTTC TGTAGATCGA CGATCTCCGG
     69121 TTCCCGGGCA GCGTTGCGCA GGATAGTGGT ACCCCGGGCC ACGCTGGCGG CCATCATGAT
     69181 GTTCTCAGTT GCCCCCACGC TGGGAACGTC CAGGTGGATG TCGGCCCCGG TGAGCCCGGC
     69241 GGCCCGGGCC CGGATGTATC CAGCCTTTTC GTCGATCGCC GCACCGAGCG CCCGTATACC
     69301 CCGGAGATGC AGGTCCATGG GCCGAGAACC GATGTTGCAC CCCCCGGGCT GGGAGATCAC
     69361 CAGGCTGCCA AACCGTCCCA GGAGCGGACC CAGGACCAGG TTGGAGGCAC GCATCCGCCG
     69421 CATCAGATCT TCGCCGATCT CTCGGGGTTC AACGCGGGTG GTATCGATAC GTAGTTGGTG
     69481 ATCTTCCCGG CAGATCCGGG CGCCGAGGTA CGCGAGCAGT TCGACCATCA CCTCCACGTC
     69541 CTGCAACCTC GGCACGTTGT AAATCACCGA CTCGCTACCA CAGAGCAAAC TCGCTCCCAG
     69601 GATCGGAAGC ACGGCGTTCT TGGCGCCGCT TACCTTAATC GTTCCCTTAA GGCGGTTTCC
     69661 CCCCTTGATG ATGATACGCT CCATATGTCA CCCCGCCTTA GAAATCGCCC ATCAAGTTCA
     69721 CCTCGAGTCC GAGTTCGATT CCGAACTTTT CACTCACCAA CTGGCGGACC TGCCCGACCA
     69781 AGGTGATGAC GTCCCGCGCC GTGGCCCCGC CCAGGTTTAA AATGAAGTTC GCATGCTTAC
     69841 GAGAAACCTC GGCGTTGCCC ACCCGCAGGC CTTTGCCGCC GGCGGCCTCA ATCAGGCGCC
     69901 CGGCCGAATC TCCCGCCGGG TTTTTAAAAA CGCAGCCCGC ACTGGGATGT TCCAGCGGCT
     69961 GGGTTTCCCG GCGCCGACGC AGGAAGCGTT CCACCTCCCG CCCGATTTCG GTCCGGCTCC
     70021 GGGGTACACA CCGGAAAGCA ACTTCGGTGA CAATCGCCCC GTCGGTCTGC AGGTCGCTCC
     70081 AGCGGTAACG GAAACCGAGC TCCGCGCCGG ACCGCCGGCC GACCTCCCCC CGGCGGTCGA
     70141 CCAGCGTGAC TTCCTCCACC CGGTCTCCCA GGCACACGCC GTTCGCCCCG GCGTTCATCA
     70201 CCACGGCCCC ACCGACCGAG GCCGGGATGC CGGCCATGAA CTCCAGTCCG CCCAGGTCGG
     70261 CTTCCGCGGC CGTCCTGATC ACCCGGGACA GTTTAGCCCC GCCCTGGACC AATACAACGT
     70321 CCCCGCTGAT CAACACCCGT TCCATTCCCC GGCCCAGTTT GACCAAGACG CCCCGCACCC
     70381 CAGTATCGCT GACCAACAGG TTGGACCCGT TGCCCATCAC CGTGAGCGGC AACCCCCGCT
     70441 CCGCGGCGAA ACGGGTTACA AACTGCACGT CTTCCGGGCC GGCGGGTTCC ACAAAGTAGT
     70501 CCGCCGGGCC CCCGATGCGC CAAGTGGTAT GTTCGGAAAG CGGTTCGTTG GCCCGCACCG
     70561 TGCCCCGAAT GCCCGCCCTT AATTCCAGGT AAACGCTCAT GAGTGACCCC CAAGGATCTG
     70621 GAGCAGCGCG CGGCCGCTCC GCCAGATATC TCCCGCGCCC AGGGTAATCA CCAGATCACC
     70681 TTCCCGTACC ACCGCCGCCA GGTGGGCGAC CAAGTGCTCC TGGTCATCGA AGAGGAGCGG
     70741 TTCCACATCC TGGTGTTTCC TGATCTCATC CCTGATGAGC TGCGCGGTCA CGCCGTTGAT
     70801 CGGTTTTTCC GCGGCGGGGT AAATCTTGTT CAGCAGCACC TGGTCGGCAT TCACGAACGC
     70861 CTTGCCGAAC TCCTGGTACA GGTACTTGGT ACGCGTGTAG CGATGCGGTT GAAAGACGGC
     70921 GATCAGACGC TTAGAACCGA TCTGGCGCGC CGCTTCCAGC GTCGCCCGGA TTTCGGTCGG
     70981 ATGATGGGCG TAATCATCCA CGACCCTGAC TCCGCGGGCC TCCCCCACAA GTTCGAAGCG
     71041 CCGCCTGACC CCGCGGAAAC TCCGCAACAC CCCGGCGATT TCCGGAAACT CCAGCCCCAG
     71101 GTGGCGGCCC AGGACCGCTA CCGCTAGGGC GTTCAGCAGG TTGTGCCGCC CCGGGATCAT
     71161 CAGTTCCAAC CGGCCTAGCC GCTCACATCT CCAGTATACG TCGGCACCGG AGACGGCGCT
     71221 GTTCAGGCTG AAACCGGACA AACTGTACTC AGCGTCCGGA ACAGAACCGT AGGTAATCAC
     71281 CGGTACCGGC AGTTCGGCCG CCATGCGCCG CAAAAAAGGG TCGTCGTAAC ACAGTATCGC
     71341 TACCCCGCCC CGCGGCACCT TGGAAATGAA TTCCCGGAAA GCTTTCTGAA TCGCTTCGAT
     71401 CGTCCGGTAG TGGTCTAGAT GATCGTCCTC CACGTTGGTC ACCACCACAA CGGCCGGGTC
     71461 CAGCAGGGAA AAGGAACCGT CGCTTTCATC GGCTTCCGCG ACCAGGTAGT TACCACCGCC
     71521 CGCTTTGGCG TTCCCGAATT CGCTCGTTTC ACCTCCGATG ATAATGGTGG GATCAAATCC
     71581 CGTCCGCTCC AGCAGGAGAG CCGCAAGCGC GGTGGTAGTG GTCTTGCCGT GCGCTCCGGC
     71641 CACGGCGATT CCTTTCTGCT GTTTCATCAG CCGGCCAAGC ATTTTCGCGC GGGGGATCAC
     71701 CGGTAGGCCA CGTCTACGAG CAGCTACCAG TTCCGGGTTG TCGGGCGGAA CCGCCGAGGA
     71761 GTAAACCACC AGCTCCGCTT CACCCAGGTT GGCCGGAGAG TGTCCGTAGT AAACCCTGGC
     71821 ACCCAGGATT TGCAGGTTGT CGGTAATGCC GGATTTCTTC AAGTCGGAGC CGGTCACGGT
     71881 AAAGCCGTGG CTCAGGAGAA CCCTGGCGAT GCCACTCATT CCCACCCCGC CGATACCTAC
     71941 AAAATGTACG TGCTGGGGTG TTAGAAGCAC ATAAATTCGC TCCTTCCTCT GGGGCGCCCG
     72001 TTCTTTGCAT ACTATGCCCC CGTGGTTATG AGTGTTACGT AGCTTGTCCG TCCAATAACG
     72061 GTACCAAGCA GCACGTGTTT TCTGACATTA TTCAATTATT ATCTCCTGGT TCCTGCAAGC
     72121 TTTTCGAGGT TGTCCAGAAT GCTGTCAAGC GCCCGCGGCT TGGCCAGGAC TTTGGCCGCC
     72181 CGGCCCATCG CCGCCAGTTT CCGGGGATCC CTCCGCAGAC CGGTGATGGT GGACAGCAGC
     72241 CGTTCGCCGG TCAACTCCCG GTCACGGATC AGTACGGCCG CCCCTCGTTC GGCCAGGGCC
     72301 CGGGCGTTAA ATTCCTGGTG ATTACCGGTG GCGTAAGGGT ATGGGATCAG GATACTCGGC
     72361 AGACCCAGCA CCGTCAGTTC GGCAATGGTC GAAGCCCCGG CCCGGCAGAC CACCAGGTCA
     72421 GCCGCACCTA GCAGGGTGGC AATGTTGTAA AAGTACGGCT CAACGACGAT ATTCGTTTCC
     72481 AGGGAGGCCG CTGGGCTTGC CCCACCCAGT TGTTCCCGGA ACTCCTCGTA ACCCGCCGTA
     72541 CCTGCGGCGT GGAACAGCCG CCACTCGGTG CGCCCGCGCA ACGCTTGTAC CACGGGCCCC
     72601 AACGCCAGGT TCAGGCTGCG GGCGCCGCGG CTGCCCCCGA AGGAAACCAC CACGAACTGG
     72661 TCTTTGGATA CCGCCAGCTG CTTTCGGGAT TCCTCACGGT TCACCCTCAG GATCTCCGGG
     72721 CGTACCGGCA GGCCGGTCAA AATCACCCGG GCCCGACGCG GAAAGTGCTT CAGGGCGTCC
     72781 AGAAAGGTAA TGGCGGTGCG GTCCACGTAC CGGGAGAGAA CCCGGTTGGT CAGCCCCGGA
     72841 ACGGCGTTTT GCTCGTGAAT CAACGTCTTG AATCCCTGCA AGGCGGCGGC GAGCACCACC
     72901 GGTCCGCAAA CGTACCCGCC GGTGCCCACC ACCACGTCGG GGCGAAAACG GCGCACCAGA
     72961 ATCCAGGAAG CGCCGAAACC CCGCCCGGCC CGCAGGAGCG CCAGCAAGTT TCCGGGGGTG
     73021 GGGCTGCGCT TTAAGCCCGC GGCCGGAATG GCGTGAAAAC TATAACCCAC CCGGGGCACG
     73081 ATCCTCGCTT CCAGTCCCCG GTCGGTGCCC ACGTAAAGGA CTTCGGCGTC CGGGTGCCGC
     73141 CGCTTGATTC CCTCGGCGAT GGCCAGCGCC GGGTAAATGT GACCCCCGGT GCCGCCGCCG
     73201 GCAACAATGA CACGCAAGCG CTTCGACCTC ATTTTGTCCT AGAATTGAAA AGGAAGACCT
     73261 GTATATGGTT GCTTGGCCCG TATGCCTTCT GAATTTTTCC CCGCTCACTT CCCGGTAACA
     73321 TACTTTGAGA TGTTCAATAA AATGCCCACG CTGATCAACG TGAAGATCAG TGAGGTGCCG
     73381 CCGAAGCTGA TAAGGGGCAA CGTGATGCCG GTGATCGGTA GGCTCCCGGT AACCACACCA
     73441 ATGTTGATGA TCGCCTGCAG GGCGATGCCC ACCGTGAGTC CAGCGGCCAG CAGGCTACCG
     73501 AAGGAGTCGG GGGCGGCAAC GGCCACCCGC AGCCCCCGCC AAACGAAGAC AGCGAAAAGG
     73561 CTGATCACCA GCGCGGCTCC CACAAACCCT AGTTCCTCGC CGATCACCGC GAAGATGAAG
     73621 TCGGTATGCT GGGCGGGGAG GTAGAGAAAC TTTTGTTTGC CCTGCCCCAG GCCCGTGCCG
     73681 AACAGCCCGC CGGAACCCAG GGCGTACAGC GACTGGATGA TGTGGAAACC GCTCCCCTGG
     73741 GGGTCCTGCC ACGGGTCCAG GAACGCTAGG AACCGCTGCA TGCGGTACGG CTCGGCGGCA
     73801 ATCACCAAAC CCACGGCAAC CACTCCCGTC CCAGCCAGCC CGGCTAACGC GCTCATCCGG
     73861 GCTCCCGCCG CGAAAAACAT GATCAGGATG GTCCCGGCCA GGGTTACCGC GGTGCCGAGG
     73921 TCGGGCTGCA GCAGGATCAA CCCCGCGGCC GCCCCGAGCA TGACCAGGAA CGGCAGAAGA
     73981 CCGTGGGTGA AGCTTTGCAC CAGTTCACCC TTCCGGGAGA GGCCATAAGC AGTGAACACG
     74041 ACTAGGCACA GCTTGATGAA CTCGGACGGC TGGAACGTGA GCGGACCCAA ACCGATCCAC
     74101 CGGCTGGAAC CGTATACTTC CCGACCAATG CCGGGAATCA ATACCAGGAT AAGCAACAGA
     74161 AAAGCCAGCG CCACCGCCGG CACCGCCCAG CGCCGCCAGT TCCAGTAGTC CCAGTTCATC
     74221 ACCAAAAACA TCAGGGTCAG GCCGATCAGG GCCCAGAGCA GTTGGCGTTT AAAATAATAG
     74281 AAACTGTCGT TATAGTGGAC CAGGGTGCTG TATTCGCTGG CACTCAGGAT CATCACCAGG
     74341 CCAATGCTCA GGAGCATCAG CACGGTCAAG AAAAGCAGGA AATCCGGGGC CCTACCGATT
     74401 CTTCGCCGCA ATCAACCCGC CTCCCTTGCC AGTTCCTGCA CCACGCGCCG GAACAAGTCG
     74461 CCCCGCTCCT CGTAGTTATT GAACATGTCC CAACTGGTAC AGGCTGGGGA TAGCAGTACA
     74521 ACCTCCCCGG GAAGCGCCAC GTTCCGGGCC AGCGCCACAG CCCCGGGCAG GTCGGCCGCT
     74581 CGTAGCACCT GCCTTATACC TGCCCGCTCG GCCGCCCGCA CTATTTCCTC GGCGCACTCC
     74641 CCCAAGACAA TCAATACCCG TACTTTCTCC CGTGCCTTCT CCATAAAAGC GTTGAAATCG
     74701 TTGCCCTTGT TCCGTCCACC GGCAATAAGC ACGATCGGCT CGGCATAGGC CTCAAGCGCC
     74761 CGGCAAGCGG CCTCCGGGTT GGTGGCTTTA GAATCGTTCA CGTACCTAAC CCCCCCGATT
     74821 TGCCCGATCA CTTCAAGCCG GTGTGGGACC CCTCGGAAAC CGGCCAGCGC CCGGGCCAGG
     74881 GGTGCCACCC CGACGTTAAG CGCCCAACCG GCTGCGACCG CGGCCAGTGC GTTTTCCAAA
     74941 TTGTGCGCAC CCGGAAGAAA GATCGCCTGC GTCGCAGAGA CGGGCGTTTC CACCCCATTG
     75001 TCCCGGACCA GGATCTGGCC CTTATGGACA AACACGCCTT GTTCTAACCT ATGTCGACGG
     75061 CTGAAAAATA TAACCGTGCC CGGAGTGCGC CGGGCTAAAG CAGCGGTACG TGGATTGTCG
     75121 TAGTTCAAAA CGGTCCAGTC CGACGGCCGC TGGTTGGCGA AAATAGCGGC CTTGGCGTTC
     75181 ACGTAGTTCT CCATGCTACC GTGCCGGTCC AGGTGATCGG GCGTCAGGTT CAGGATCACC
     75241 GCCACCCGGG GCCGGAACTC ACGGACACTC TCCAGCTGGA AGCTGGAAGC CTCCACCACG
     75301 ATTATGTCGT CCGGACCGTA TTTTTCGACT TCGCTGATCA GAGGTACCCC GATGTTTCCG
     75361 GCGACCAGGG TACGGAAACC GGCCTGCCGG AACACCTCGC CCAGCAGCGC GGTGGTCGTC
     75421 GTCTTGCCGT TGGTGCCGGT TACCGCCACC ACCGGCGCCC GGACAAACCG CCACGCCAGC
     75481 TCCAGTTCCC CGATAACCGG AATCCCCTCC CGCCTGGCCT GGACCAGCAG TGGCGCGCCG
     75541 AAGGGCACCC CCGGACTGAC CACGACCAGG TTCCAGCGGC CCGTAGTGAC ATCGGGATGC
     75601 CCGCCCAGAA CCAGGTTGAC CCCCGGCAGC TCGCCCAACT GGAGATCATC CCGTCCCCGG
     75661 GTGTCGGTCA ACGTAACCGA AACGCCCCGG GCGGCTAGGA ACCGAGCGGC CGCCTGGCCG
     75721 CTCCGGGCGG CGCCGACCAC GAGGACGTTT TTACCCTGCA GATCCAAAAA CCGCCACCCC
     75781 CCTTTCTCCG ACAACTCCAG GAACCGCCGC TTCCTTATTC TCCGAGCGAT CCTGAAATCT
     75841 CACCCGCTGC GCCGGGCGTG CTGTCCCCGG CCTTCAGCCC AAACTATATA TGCCCGCTAG
     75901 ACCAAGGAGC GCAAACACCA GCCCCACCGT CCAGAACACG TTCACCACCC GCGTTTCGGA
     75961 CCAGCCGACC AGTTCGAAGT GGTGGTGCAG GGGGCTCATC CGGAAGATGC GCCGGCCGAT
     76021 GAGTTGATAA GAAATCACCT GCAGGATCAC CGACAAGGTC TCGATCACAA ACACCCCGCC
     76081 GATGATCAGC AGAAACAACT CGCTCTTCGT AACCACGGCG GCGGCTGCCA AACTGCCGCC
     76141 CAGCGCCAGG GAGCCGGTGT CACCCATGAA GACCCGCGCC GGGTAGTAAT TAAAATAGAG
     76201 AAAACCTACG CAGCCCCCGG CCAGGGCGCC CAGGACCACG GCCACCCAGG TTTTACCCAT
     76261 TACCAGGGCA ATCACGGCAA AGGATAAGGC CGCGATAACG AACAGCCCCG CCGCCAGCCC
     76321 GTCCAGGCCA TCGGTAAGGT TCACGGCGTT GGCCGTGCCG AGAAGCACCA ACACGGTGAA
     76381 CCCCAGGAAC AACCACCACC CCAGCTCCAG GGTATAGCCT CCGGGCACCA GTAGACCGGA
     76441 AAAGGGCACG GGCAACTCGG TACCCCGCCC GAATACAAAA ACGGCCAACG CCGCCAGAAC
     76501 CACGGCGATC AGCGCCTGGC CCGCCAGCTT CTCCCGGGCC CGCAAGCCCA AGGGGCGCTT
     76561 GTAGGCGATT TTCAGGAAGT CGTCCAAGAA CCCGATCGCC CCGAAACCCA GGGCGACTAG
     76621 AAGCACCGCC AGCCCCTCGG CCCAGCCGAT CCTGCTCACT CCCGGCAGAA CCGTGGCGAC
     76681 GGCCACCGCC ACCATCGCGC CAAAAAGAAA CATTACGCCC CCCATCGTGG GCGTCCCGAT
     76741 TTTTTGCAAG TGCCGGGCCG GACCGTCGGA ACGCACCCGC TGGTCGAACT TCAGGCGGTG
     76801 CAGGAGTGGA ATCATAATAG AGCCCAGGGC CAGGGTCATC ACCAGCGCCA TCCCGGTGGT
     76861 GACCAGAAAC AGGCTCACGC TCTGTTCCCC CCCGCCCCCG AATCGTCTTC CAAACTGCCG
     76921 GACACGCTAC TGTTTCCGGT CTCCGACTTC CGGCTTCCGA CCACCGACGA CCGGCGATCG
     76981 ACCGCTGCTT CAGCCAAGCC GTCGACCACC CGTTCCATCC GGAAAGCCCG GGAACCTTTG
     77041 ACCAGGATCA CCGCCCCCTC CGGCGCTAAC CGCCGGACGG CGGCCACCGC ATCGCCGGTG
     77101 GTGTCACAGG ACTGAATCCG CAAAGCCGGC AATCCGGCCG CACGCGCCCC GTCCGCGATC
     77161 CCTGCGGCCA GTTCGCCTAC GGTCACCAGG TAACCAACGC CGGCCCGCGC ACAAGCCCGC
     77221 CCGACCTCCC GGTGGGCAAC CGCCGCGCGC GGGCCCAGCT CACACATGCC ACCCAGCACC
     77281 GCCACCGTGG GCCGTCCACC GGCCAGGTCC CGGAGCACGT CTAACGCCGC CTTAACCGAG
     77341 GCGGGACTAG CGTTGTAAGT ATCATTGATG ATCGTCAGCC GGCCGGTTTC GACCACGGCC
     77401 TGCCGCAAAG ATGACAGGCG GGCGTTGACC AGACCGGCGC GGATATCGTC CTCCGTCAGG
     77461 CCCAGTTCCA GGCCGACTCC GACCGCCGCC AGCGCGTTCA CCGCCATGTG GCGGCCCAAA
     77521 AGGGGCAGTT GAAACTCGGC CTCCCGTTCC CAGAGCTGGA CCCGGAAAAC ACAGCCGCCC
     77581 GGAACCGCCC GGTAATCCAA AAGCCGGATC CGGGCGTGCT CCGCTTCCCC GAAAAATGTC
     77641 ACCCGGCCCC GGCACCGCCC GACCTGGGGC GCCAGTGCCG GGCTGTCCGC ATGTAGCAAC
     77701 GCAAAGCCGG ATGCCGGGAT GTGATCCAAG AGCTCCCCCT TGGCCCGGGC GATGTTTTCC
     77761 ACCGTACCCA GGAGTTCCAG GTGGGCCTCC CCGACGTTAC TGATCACGCC CCCGGTGGGC
     77821 TGGCAGATTC GCGCCAGGAC GTCGATTTCA CCCAGGCCGC GCATCCCGAG TTCAACCACC
     77881 GCCACCTGGT GAACGGGACC GATCTCCAAC AAAGTCAGGG GCAGCCCGAT CTCGTTGTTC
     77941 AGATTCTCAC GGGTGGCCAG CACCCGCAGG CGCGTGGCCA GCACGGCGGT CACCAGGTCC
     78001 TTGGTGGTGG TCTTGCCGGT ACTGCCGGTG ACCGCCACAA CCGGCAGGCC GCAGCGCCGG
     78061 CGGTTGACTC GGGCCAGCTC CTGCAGGGCC CGCAACGTAT CTTCCACCCT CAGCACCGGG
     78121 ACGTCCGGTG GCACCGCCAC CTCCCGGCTC ACCACCAAAC CGGCAGCACC GGCGGCGATC
     78181 GCCTGGCGGA CGAAGTCGTG CCCGTCAAAA CGCGCCCCCC GGAGGGCAAA AAACAGTTCC
     78241 CCGCCCACAA GCGTCCGGGT GTCGGTTGCC ACCCGTTCCA CCCGGACCCC GGGGTCACCC
     78301 TGCACCAGTT CCGCCCCCAT CGCTTCTTTG GCCTCACCGA GAGTTATCGC CTTCATATGC
     78361 GCCCCCGTAA CCTATACTTT CCAGGATCGC CGCCGCTTCC CGGCGGTCGT CGAAATCCAG
     78421 GCGCCTGTCA CCGACTATCT GGTAATCCTC GTGGCCCTTG CCCGCAATCA CCACCACGTC
     78481 CCCCGGCCGG GCCTGCTCGA AGGCCCGACG CATGGCCTCC CGGCGGTCCG GTACCACAGT
     78541 GTAGCCGTCC GGCCGGACCT CCCGGTAACC ACGCTCGATG TCCGCAATAA TCGCCAGCGG
     78601 CTCCTCGCTG CGCGGGTTGT CGGAGGTCAG CACGGTATAG TCGGCGCCCC GGGCGCTGAT
     78661 CGCCCCCATC AGCGGACGTT TCTTCCGGTC CCGGTCACCG CCGCACCCAA ACACGGCGAT
     78721 CACTTGTCCC CGGGCGATCT CCCGGGCCGC GCGCAGCACG TTCTCCAATC CGTCCGGGGT
     78781 ATGGGCGTAG TCCACGATTA CGGTATATTC TTGCCCCCGG TCCACGCGTT CAAACCGCCC
     78841 CGGGATTCCC GGGACCCGGC CCAGCACGGC GGCGATTTCG TCCGGGGCGA ACCCCCGGTC
     78901 CAGCCCGACA CATACCGCGG CCAAGGCGTT ATAGACATTG AACAACCCGG CGATTCGAAG
     78961 GGAAACCGGG AACGCCCCCC ACGCGCTTTC AACCGTAAAG CGTACCCCAC CGGGGGTCAC
     79021 CCGAACCTCC CCGGCCCGCA CGTCCGCCGG CTCACGGATC CCGTAAGTGA GCACCCGACC
     79081 GCGGCTCAGT TCCAGGAGGC GCAGGCCATA TGGATCGTCA CGGTTCACCA CGGCTAGGGC
     79141 TTCCTCGTCT AGTCTCTCGA ACAACAGGGC CTTGCTGGCA AAGTAGTCTT CCATGTCGAC
     79201 GTGAAAATCC AGGTGATCCT GGGACAGATT GGTAAAAACG GCGGTGTCGA AACGCAGGCC
     79261 CGCGACCCGC CCCAGGCGCA GACCATGGGA GGACACCTCC ATCACCACCT CCCGCACTCC
     79321 GGCGTCGGCC ATGCGCCGCA GCAGGCGCTG CAAGTCCAGG GACTCGGGCG TGGTGTGCCG
     79381 CATCGGCAAA ATCTCGTCCC CGATGGCGCT GTGAATGGTA CCTACGAGCC CCACCCCAGG
     79441 GTGGCGCGCC CGGAAGAGGG CGGCAATCAG GTGCGTGGTA GTAGTCTTGC CGTTCGTTCC
     79501 GGTCACTCCG ACTAGATGGA GTCCCCGGGC CGGCTCACCG TAGAACTGGC TGGACACATA
     79561 CGCCAGCGCC TCCCTGGTGT CGGGTACCAC CGCCCAGGCC ACTCCTTCCG GAACCGTTAC
     79621 CGGGCGGGCC AGCAAAACAC CGGCGGCCCC GCGGGAGACG GCCTCGGGCA CAAACCGGTG
     79681 TCCGTCCGTC ACCAAACCCT GGATGGCCAC AAACAAAAAA CCCGGCTGGA CCTGCCGTGA
     79741 ATCATAGGCG ATACCTGTAA TTTCCACCTC CAGGTCCGGG CTGTGGGCTT GCAGGTACAG
     79801 TCCCCTAATC AACTCCGCAA GATTCACGTT GAGTTTCCCC CGTCACGTCT ATCCAGAAAT
     79861 AAGTTTGAAG ACATGCACTC TTTAAGAGTA TACATCAGGT GCGTTCATTC TTCACGTCCG
     79921 GGTGGACTTC CTGCCGCCGG CGGTTCGAAC TTCACGCGAA TGGTGGTGCC CCGGTCAACC
     79981 TTCTTCCCGG GTTGGACGGA TTGCTCCACG GCCACCCCAC TTCCGGAAGG ATCCAGCCAC
     80041 AGGTCCAGGC TTTCCAGGAG TGTGCCGGCC TGCTTGATGG TCAGCCCCGT AAGGTCCGGC
     80101 ACGGTAACCT GTCGGCCCTT ATCCACCTTT CCGGCCCGCA GGTCGAGGAT GACGGTGGTC
     80161 CCCTCCTTGA CGGTGGCGCC GGCTTCGGGC ACCTGTTCGT GAACCACGTT GCCCTCTCCC
     80221 CGGGTGATAA AGTTCAAATT GTTCCCCCGG AGTTCACGGA CCGCCTCGTC CAAGGGCAGG
     80281 TTCGACACCT GGGGCACCTT AACGTTCTCC GGTTCCTCCG GTTCAACCCA GATCCACTGT
     80341 TTTTCCGGCT TCGGCAGGTC GTCCCGGGCT GGCACTCCCA GGTAACGCAA CACATCCTGC
     80401 ATCACGTTCC GGAAAGCCGG GGCCGCCACC TGGCTGCCGT AGTAAATCCC ACCCTGGGGT
     80461 TCCACCACCA TGATCAGCGT CACGGCCCGC GGGTTTTCAA CCGGGCCGAA GCCGACGAAA
     80521 GAAGAGACGT AGCGGCCCGT CATATAGCCG CCACCCGGGC CGACCACCTG GGCGGTACCG
     80581 GTCTTGCCGG CCACTCGGTA GCCGTCGACG TAAGCGTTGA CGCCGGTGCC CTTAAGGACC
     80641 ACCGTCTCGA GCAACTCCTG CACCTCGCGC GCCGTCTCCT CGGAAATGAC CCGACGCACC
     80701 TCCCTTGGCT GCAACTCCCG GACCACCTTG CCGTTGTGGT CCACCACCTT CTTTACCAGT
     80761 TGGGGCTGCA TCAGCACCCC GCCGTTGGCC ACCGCGGCCA CCGCCGCAGT GAGCTGGATT
     80821 GGCGTGACCG CCACCGACTG ACCGATGGAC ATGGTAGCCA GGTTCAGGTT GGTGGCCTGC
     80881 TTCTGGGGAA TCAGAATGCC GTGCGCCTCC CCAGGCAGCT TGATTCCGGT CGGCATTCCG
     80941 AACCCGAACC CCCGCAGGTG CTTGAAAAAG TTGTCAATCC CTACCCCCAG GCCGATTTCA
     81001 ACGAAACCGG AATTGCAGGA ATGCTGGATC ACTTCCTCGA AAGTCTGGCT GCCGTGCCCA
     81061 CCCGCCTTCC AACACCTGAT GTTCCGGTCG GCGACCTTGA TGTAACCCGG ATCATAGAAA
     81121 CGGCGGTTTC GGTCCACGGT GTTTTCCTCG ATGGCCGCGC ACAGGGTGAT GATTTTGAAG
     81181 GTCGATCCGG GTTCGTAGTT GTACCAGATC GCCGGATTGC GGTCCCAGGT GGACGGGGGA
     81241 TAATCCATCC ACCGGTTGGG GTCGAAGGTG GGGCGGTTGC CCATGGCCAA GATTTCCCCG
     81301 GTCTGCGGGT CCATCACGAT GATTACCGCG TACTTGGGCT GGTAAGCGTC CACGAGTCTG
     81361 TCTAGTTCAC GTTCCACAAA ATACTGAATG GTCTCGTCCA GCGTCAGGAA CAGGCTGTGG
     81421 CCCGGTACCG GCGGGTAGCG TTTGTGTACG GCGGAGGGGA TCTGGCGCCC CACGGCGTCG
     81481 TATTCCATGA CAATCTGGCC GGGAATGCCG CACAAATCAC TTTCGTACGT GTTTTCGATT
     81541 CCCGTCAGTC CCTGGTTGTC GATCCCGACG AAGCCCACAA CGTGGGCGGC TAGACCATCC
     81601 TTGAGATAGT ACCGCTTGCT TTCCTCAACA AACTCGATTC CCGGCAGCTT CAGGGACCGC
     81661 AATTCCTGCA CCACCTGGAA ATCCTCCTTG CGCTTCAGCC AAACGAATGA TTCCCGCCTG
     81721 GTAATCAGTT CATAGATCCG GTCCGGATCC ATGTCTAAAA CAATAGCCAC TTTTTGGGCG
     81781 GTCTCGCTAG GGTTCTTGAT TTGCGAAGGA ATAGCAAACA CCGAGTCGGC ACTGATACTG
     81841 GTCACCAGTT CGTTTCCGTT GCGGTCGTAA ATGGTGCCCC GCTTGGCTTC TACCGGAAAA
     81901 TCCCGCATTC GGTTCTCCAT GGCTTCTTTT CGCAGGTGTT CGCCCAGGAA GAACTGAATG
     81961 TACGCCAGAC GCAGCAACAA AAGAAAAAGG GTCAACGCGC CCAGGAGCAG AAGGGCGATG
     82021 ATTCGCTTGC GCATAATGAT CCTGGTGGGC TGCATGCCAC TCCCCCTGTC GGCTGGGCAG
     82081 GACCCTTCCA GGACGCCATG GCCCGGTCCT GCCTTCCGTC AGCGCCAGGA GCGCCTTTTG
     82141 CCGAAGTCTC CGGAACGCGG GTGGTTCTTT CTAGCGGGCG GCGAAATCGA GAAAAGCCTG
     82201 GAGAATCCCC TGCTCGCGGG TTCTTGCCGG CCTTTCGGCC ACATCCCTGC CCAGGTTCGG
     82261 AACGGCGCCG GCGACCGCGG CCGGCTCCCC TACGGGGGCG GTGTCCGGAT CCGCGAAGTT
     82321 TGCCCCGTTG ACGGCCACAA ACATCACGTC GTCCGGCGTG GGCCGAACCA TGCCCAACTG
     82381 GGTGATGGCC ACCACTTCCA CCCTGGAGAG TGAATCAAGC TTGTCGATCC TGGCCCTCAA
     82441 GCTCTGCTTT TCCTGCTCCA ATTTGGCGAT CTCGGCCCGC AAGGACTCAG CCTGGTAACC
     82501 CACGCTAACG GCCAGGGCGT TGACGTAGCT AAAAGCGGCT CCGAGTATGA AAGCCATCAC
     82561 CAATAGGGCC GTAAGGGGAA GACGTATTTG CTTCTCCCGA ACAGGCTGGA CAACCGGCGG
     82621 AGGCGCCTGT AACCGGCGCA TCTCCTCGTA GTAGAAATAA TCCGCCCTTT CGTGTACTGC
     82681 TATCAAGCCT ATTCAACCTC CTGATCGTTT AGAACAACGG GCCGCTTCCG GGCCGCCCGC
     82741 AGTTTGGCGC TCCGGGCGCG AGGATTGCGG GCGACCTCGT CCTCTCCCGG CACCCGCGGC
     82801 CGCGAGGTCA GAATCTCCAG CCGGGGCACT ACCCCGCAGC GGCAGACCGG CAAACCGGGC
     82861 GGGCATTTGC AGTGCACCGC AAATTCCCGG AAAAGGTCCT TGACAATGCG GTCCTCCAGC
     82921 GAATGATAGC TCAGCACCAC CACCCGCCCC CCGGGCGCCA ACACGTCCAC CGCCTGTCTT
     82981 AGGGAACTCT CCAAGGCATC CAGTTCGTCG TTGACGGCGA TGCGCAGGGC CTGAAAGGTG
     83041 CGGCGCGCCG GGTGTGGCCC GGTACGGCGC GCCCGCGCCG GCACGGCCTC CTTGACCACT
     83101 GCGGCCAGCC TGCCGGTGGT GAGAATCGGG GCCTTGGCGC GTTCCCAGCC GATATGGCGC
     83161 GCAATACGCA GCGCCCACCG TTCCTCTCCG TATTTCCTGA TCAGGTCCGC AAGTTCATTT
     83221 TCGGGCAGTC CGTTCACCAG GTCAGCGGCG GTGATTTCGC CGTCCGGGTC CATCCGCATG
     83281 TCCAGGGGCG CATCGTGCTG GTAGGCAAAA CCGCGGGCCG GAGTGTCCAA CTGGGGGGAC
     83341 GATACCCCGA GATCGTACAG CAGACCCTGC ACGTTAACGA TTCCCAACCG TTCCAAAACC
     83401 CGGGCCAGTT CCCGGAAATT CGCCCGTACC AGCTGCACCC GGTCGCCATA CGCGGCCAAA
     83461 CGGCGAGAGG CCGCCTCCAG AGCGTTCACA TCCTGGTCCA TGCCCACCAG CCGGCACCGC
     83521 CCCCCGGTTT TCTCCAGAAT ACCGGCACTG TGCCCGGCCC CGCCGAGGGT GCAATCCACG
     83581 TAAGTGCCCC CGGGCACGGG ATCCAGGAAC TCCAGGACCT CTGCTAGCAT TACCGGTTCG
     83641 TGGTGAAAGC CCGCCATGGC GCAAACCCCG CCCACGCTAT AAATGCTATA AGTCCAGATC
     83701 ATAGTCCACG ATCTTTTCCG CAATTTCCTC GTAGGCCTCG CCCGCTTGGG CGCTGTAGCG
     83761 TTCCCACTCG TCACGGGACC AGATCTCCAC CCGGGACGAA ACCCCAAGGA CCATCACTTC
     83821 CCTTTCCAGC CGGGCATACT CGCGGAGATT GGCAGGCAAC AGAACTCGGC CCTGCTTATC
     83881 GGCCTCCACT TCCGCCGCAC CCGAAAAAAA TAGCCGCGCG AAAGCCCGGG CCTCCGCCCT
     83941 GGCAAACGGC AGCTTGCGCA GTTTCTGCTC CAACAACTCC CACTCGGCAC GGGAGTAAAG
     84001 GAAAAGGCAA CGGTCAAGCC CCTTGGTGAC CACAAAACTG GCCCCCAGAC CCTCACGGAA
     84061 ACGGGCCGGA ATAAACAGAC GTCCCTTGGC ATCCAGCGTA TGCTGGTATT CACCGATAAA
     84121 CATTACGGTC ACCCCGCCGG GAGGGCTTTT TCACCACTTT ACCCCACTTT AATCCACTTG
     84181 TTCTCCACTT GCAAGCGGAT TCCTGCAAAA AAATTCCTAA CCGCAAAAAA TAATTTGGAA
     84241 GGTCCCAGAC GAAATAGGAC CCTACCAAAC CGATTTGAGA AATGTCCCAT CGGGGCGGCG
     84301 TGCGAAAAAA AGCACTCTCC CGGGTTGCGG GAGAGGCTTA CTATCCCAAT TACGGAATGT
     84361 TTCGGGCGAC CCTACGGGTC ACCGCTTTAT GCGGGTGTTT TCAGGTCATT CGGGCGGTTC
     84421 ACCTTCCCAG AAGTCCATCA CCTGTACCCC GGCCGGCAGA TCAAAGGTGT CCTCCGGCAA
     84481 AAGCCCCACT TCCAGTTCCC GGAACTCGGT CACGGTGGTG CGGCCATCCA CCGTGGTTTC
     84541 CACCCGCAGT GGCAGGCCGT ATTCCTCCCA CAGGTACAAC ACCGTCTTCC CGCCGGGTTC
     84601 TTCCCGGACA AACCGGCGGC ACCGGAGCCC TTCAAAGAAG GCAGCCTCGC CGGGAACCCA
     84661 CTCCGCCGGG TCCAGGTTTT GGATGTAGTC CAGCGGCGAC TCGGGTGTCC CGGCGCAACC
     84721 CTCGCCCAGG CTCATTCTGG TGGCCGTGCC CGCGGCGGCA TCATAGGACA ACAGTTCGCC
     84781 CCGGGCCTTG TCGACCACCA GGATCAGCGT TTCCCCGTCC ACAACCGTTT CGGTCTTTAC
     84841 CAGGTCTCCC TGCATCCATA CCCGGGCCTC ATGCGACCAC ATGGGATACT GGGTCACCAC
     84901 CCGGTAACTG AGCCCCTCGA CGCCAGCGCT CCGGCTTAAA AGTTCTTTCA GTTCGTTTCC
     84961 CGGCTCCTCG GGAATCGGCT TTTCGGCGGC ATTGCAACCC GCCAGGGCCA GCGCCAGCAA
     85021 GCCCGCCAGC ACCAAAACCA CCAGCCGCCG GAACCGGAAC CGTCCCGTTT TCCGGTCCTC
     85081 ACGCTTCATT AACGCCCACC GCCCTTGCGC GCATTTGCAA ACAATATACG AGCCCCCGGG
     85141 CAGTAATATG TGTTCTAGCA AAAGTTTACG AATTAACAAA CATGTGAAAC CCGCCAGACG
     85201 TTCCTAGTCT CTATGCTCCC CCACACTGAT CAGAAACCGG ATATTCACCA CGGGAACACC
     85261 GGCCTGCTGC CGGGCACACC GGGCACAATC GCCTTCTTCC TTCCACCCCT TAAACAGGCC
     85321 GGCAGAACCG TACAGCCCGT CCATCCGCCT TCGGAGCGGG TCCGGCAGCA CTTCCGAGCG
     85381 CCGCCCCGCA CCGTCCCCGG GAAAGCCGTC TACCAGGGCG GGTCCGTAAA GCGGGCCTTG
     85441 GCGGCCGGCG CCCAATCCCG CCGGATCGTC TCCCTGCGCT TCCGTCTCCT GTTCAACCAC
     85501 CACCCTGATC CTCGAAATGG TGGGTGGACG ACCCGACGGC GCTCCCACTT GTTTCAGAAT
     85561 ATAGGCTATG CTCAGTCCGA TCAGGCCCAG TACCAGGAGC ATGGCTACCG CACCGGTTAC
     85621 GGGATCGCTC AAAGGTTTCC CGTCCTTTCT CCAAAGCAGC TTGCAAATGC GCTTCCAGTA
     85681 GGTTGTAGCA TATACTTATT TTACCATATG GATTAACGAT AATTTGTCAC TTGTTGCTGC
     85741 TCAGGCCCTC AAAGCAACTA CAAAAGTGGC GAAAAAGCAA CGAAAAACTA ATGCTATGGC
     85801 GCTGTCCAAA CCCAGAATGA GAGTACGGAG ATTGGGAGCT ATTCCAGGGG GATCAAAGTG
     85861 CGGCGGCGGC GCTGGAAGGT GGCGATTTCC CGGTAGCCTG CCTGTTTCAA CAGCTGAATC
     85921 GCCTCGGGCA AGCCGCTCCC CACCCGCTCG GGAGCGTGGG CGTCCGAACC GAGGGTGACC
     85981 GGGACACCAA ACCCGCAGCA AAACCGGAGG AAAATTGGAT GGGGATAGAT CTCTCCCACC
     86041 GGCGCCCACA ACCCGGCGGT ATTGACTTCG ATACAGATGC CGGCGGCGGC GATAACCGCG
     86101 GCGGTTTTCC GGTAAAGCGG CGTGATATCG CTGCGTGGCC GGCAGCCGAA CTTCTTCAGC
     86161 AGGTCCGGGT GCGCCAGGCT GTCGAACAGG CCCGAGCGCG CCGCCGCCTG TAACAGCTCA
     86221 AAATATCGGT GGTAGAGCAC ATCGGCGTCC CGTCCCCGGT AACCGTCCAG GAAGTCGGGG
     86281 TTATCAAAGC CCCACCCATC GAGGTAGTGG ATCGAACCCA GGACATAGTC GAAGGGGTGA
     86341 CGTTCCAAGA GCACGGCCAA CTGCGGCTCC CGGCCCGGGA TGTAATCGGC CTCGATGCCG
     86401 AGCCTGATGG GCAGGTCGGG GTTATCCGCC CGCAGGGCCA GCACCTCGGC GACGTACTCC
     86461 GGCAGTTCCT CATCAGCCAT GGCCAGGCCG GAAGGCCTCT GTTCCGGCGC ATGGAAATAA
     86521 ATGGGGATGT GGTCGGCGAA GCCGATCTCA CGGAGCCCTC GCTCCCGGGC AATCCGAACG
     86581 TAGTCGGCCA TCCGGCCCCG GGCGTGCCCG CAGCGGTAAG TGTGCAGGTG GTAGTCTACC
     86641 GCCAACTTCC CTCCTCCTTG AACTTGAAAA TGTAACGACC AACAACTATT TTCAGGGCAG
     86701 ACCCCCTATG CCGCTCATGA GCAGCACCAC AAAAGATCAA AATTAGGCGT TATTTTCCGG
     86761 GCAGATTACC CGGATCGCAG GGCGTCCGAT ACGCCGGCCG TCAGCGCGTA GATCCGCTCC
     86821 GCCAGTTCCA CGGTCAGCGT GCCGGCCCCG CAGCTCGGGG TGATGAGCGC TTGGCGCTGC
     86881 AACTGTTCCC GGGTGATGCC CCGACCGGAT AACTGCGCCC AGTACTGCTC CAGCCTTTCC
     86941 ACCAGGCTCT CCACGCTTTC CTCGAACGCC CGCTCCGAGG CGGGCACGAT CCCCCAGGCC
     87001 ACCACTCCGC CCCGGACCAG GAAATCGCCG AGTTCGGCCC GGAAGGGCAG CAGCGAATCG
     87061 AAGTAACCGT AGGCGTCCAG ACTGAGCACC TCGGTGCGGG TATCCATCAG GATACTCCAG
     87121 TCCACCGCCG AGCAGGAGTG GATACCGGCC AGCGCGCCGG CCGCGTGGAT CCCATCCACC
     87181 ACAGCGTCCA GGTCCTCGCG GATCATCTCG CGGGTCACCG TAATGTAGGT GGACTGCCCG
     87241 TAGACGCTCA CCCCAGGCTC GTCCACGAAG ATCAGCGCCC GCAGGCCCAG GCCGCTCAGG
     87301 GCCCGCGCCT GCCAGCGCCC CTGCAGCGCG ACGCTTTTCA CAACCACGTC ACGGAGCTGC
     87361 TCGTCGTAGT ACGCCGGCCG GCCCTCGGCG TCAGTCAGCT GGAACGCCGC CGTCAGGGGC
     87421 CCCACCACCT GGCCCTTCAC GCCCCGGGCG TCGCCGGCCG TACGCTCCAG AAAGGCGTAG
     87481 AACCCGGATG CGGCCTCCGG CGGGATCGCA AACTGCTGCA GCGCGTCCTC GTCCCCCTCC
     87541 TCGACCGCCA GGTAAAGCAT GTAAAACGCG GCCAATCGGT CGGGCCAGTC GGCGGCTCCC
     87601 GTAGCGAAGC GGATCTTCTC CCCTTCCCGC TCCAGGAGCC CGGTCTGTAA AAGCGGGTTC
     87661 AAAAACTGGA GTACTAACCC CTCCTGCGGT CCCCGCAGCG GCAACTGCGG CCAGTGCGGG
     87721 ATTGCACCCA ACCACGTCTC GATCAAGTCC AACGCCGCCT GAGGCTCATG GTGCGGCAAA
     87781 CTGCCGATGG CGGTCGCCAG CCCTCCGGCT GCCCACATTT CCATTCCCCC TCCGAAAAAC
     87841 AAAAACCAGC CTCCTAAAGG CTGGCCTGCA AACAAAACAG AATTACAGGG TCGCGGCGGG
     87901 AACCACGTTG ACCACCTTGC GGTCCTTCCC CTTGCGCTGA AAGCTCACAA GGCCGTCCAC
     87961 CTTGGCGAAC AGGGTGTCGT CGCCGCCGAT ACCCACGTTA CGCCCGGGGT GCATCCTGGT
     88021 TCCCCGCTGT CTAACGATAA TGCTTCCGGC CGTTACAAAT TGCCCGTCGC CCCGCTTGAT
     88081 CCCGAGGCGC TTGGACCGGG AATCACGGCC GTTACGCGAA CTGCCTACTC CCTTTTTGTG
     88141 GGCCATAGAA TATCACCTCC CGAACGGACT AAACCTCGAT CTTCTCGACC AATACCCGCG
     88201 TGTAGGGCTG ACGATGCCCC TGCTTACGCC GGTAATTTTT TTTCGGCTTG TACTTGAAGA
     88261 CAATAATCTT CTTGCCGCGA CCCTGGTTCA ATACCCGGGC GACCACTCTA ACTCCGGGAA
     88321 CGACGGGCTG ACCGACTTTC ACGCCGCCCT CCGCCCCGAT CAGGAGCACA CGGTCGAACA
     88381 CGACCTCTTC ACCCGCTTCG GCCGCCAGTT TCTCAACGCA CAGGGTATCC CCCTCGCGGA
     88441 CGCAGTACTG CTTGCCACCG GTTTCGATGA TCGCGTACAT TGTTACCCCC CATTTGAACA
     88501 GGACTCGCCG GAATCAGGTG GATTGCCGCG AATCGCTTGC AACCTGTTCC GCGCGGTTCG
     88561 CACGAATTAG ATTGTACCAT CCGCCAGGCC GATAATCAAG CCCAATCTTT GAAACCGCCC
     88621 CTGCCGGAGA TCTTCCCGGT CCCCCCGCAG TGCGGGCAGG TAGTTAACAA CAGTTCCGAC
     88681 AGGCTAGGGT GCACCTTCTT CCGGGTCAAT TCCACCAGGC CCAATTTGGT CAACCCCATG
     88741 ATGTGGGTCC GCCGCCGGTC CTTCTTGATC TCCTCGGCCA ATACTTCCAG CACCCGGTTA
     88801 CGGTGATCGT CCCGGCTCAT ATCGATAAAG TCGATGATAA TAATCCCGCC CAGGTTGCGC
     88861 AACCGCAGCT GCCGGGCGAT CTCCACCGCA GCTTCCAGGT TGGTCTTGAA AACGGTGTCC
     88921 TCCAGGTCCA CGCGCCCGGT GAACCGCCCC GTGTTCACGT CGATCACGGT CAGCGCCTCG
     88981 GCCTGGTCGA AGATCAGGTA TCCGCCGCAA TGCAACCAGG TCTTCCGCTG CAGGGCCTTG
     89041 TTGACATCCT GGTTGACGTT GTAAAACTCG AAGATGTCCG GCTTGTCGTC CCAAAAAACC
     89101 CGCTTTTTCA GTTGCGGGTT GACGGTGTCC AGAATGGTCA GCGCCCGGGC GTAGGCAGCA
     89161 AAGGAATCGA GCACGAACCG TTCGATCTCC TCGGTTAATA AGTCGCGGAT GATCCGGGGC
     89221 AAAAGCCCGC ACTCCCGGTA GAGCAGGGCC GGGGCCGCCA CGTTCTCTTC CCGCTTCCTG
     89281 ATGTCCGCCC ATAACTTGTA AAGCGTGTTC AGGTCTTCCC GCAAAGCCTC TTCGGACGCC
     89341 CCGCGGGCGG CAGTGCGTAC AATCACACCC ATACCGCCGG GCCGGGTGCG CTGCACCAAT
     89401 TCGCGCAGGC GTTCCCGCTC GGCTTCGTCC TCAATGCGCC GGGAGATCCC GATGTGATTG
     89461 ACCATGGGCA TAAGCACCGT GTAGTGGCCG GGCAGATTAA CCCGCATGGT CACCCGCGGC
     89521 CCCTTGTTCC CCAGCGGGTC CTTGGCTACC TGCACGATTA CTTCCTGGCC CGGCCGCAAA
     89581 AGGTCCCTGA TTTCGGGGGA GTCCCGGTCC GACCTGGGAG ACTGCGGCAG AACGTCGTTC
     89641 ACGTACAGGA AGGCGTTTCG CTCCAACCCC ACGTTCACAA AAGCCGCCTC GATCCCGGGC
     89701 AGCACGTTTT CCACCCGTCC CTTGAAAATG CTACCGACCA GGCAGATCTC CTCATCCGAT
     89761 TCCAGATAAA CTTCCATCGG CACCCGGTTC TCCAACAGGG CCACCCGGGT GAGGTTATCC
     89821 CGGGTGCTGA CAATGATCTC TTTTTTTAGC ATATACTGTC ACCTTTCACG TCCCAGAGGA
     89881 GCCGGCCCGC ACGGGACAGC AATGCCGTGC GCCAGACGGC AAAACTTTCG GGCACCAGGG
     89941 ATAGGTCCTT CCCCAGAACC GCCAACACCT CGTCCGGCCG CACGTTACCC GCTGAACCGG
     90001 CTTTCAATTC CATGGAAAAA CATAGTTTGT CTCCATCCAG CCGGGCACTT AGGCTGTAGA
     90061 TTCCCGGCCG GATGTTCTTT CGCCGAACCC CTTTGGCCCG CTTTTGCTCC ACCACGATTT
     90121 CCCCGCGGCC CAGAAAACGC TTCAGCCCCA CCTGTAAAGC CCCTGTGTCC AACCCCACCG
     90181 GAACGTCCCC GACGGCGATG TACCGGGAAC GGTGCACCAG ACTCATCAGG GAGGGACCGG
     90241 TCGCCACCGC CTGTACCTGG ACCGGAACCA GCCCGTTTGG TAGGTTCTGC CGGAGCAGTT
     90301 CGAACACCCC GGCCGGATCC GGTTCGGTCT CCAGTTCGAG GTCTACGTAT TCCCGGCACC
     90361 CACTCATTCC CACGGCGAGG GGCGCCGCAA AAGTCATTTT CGGCCGCGGG TTGAAACCCT
     90421 GACTGTAGGC CAGGGGAAGT CCGGCCCTCC TCGCCGCCCG TTCGAACGCC CGCATCACGT
     90481 CCAGGTGGGA CACGTAACGG GCCGGTCCCT CCTGGCGGTA GGCAATCCTA ACCCGCGGCA
     90541 CCGGTTCCAA CCTCCGCCAG TTGGGGTTCA ATCTCCAGGT TCGGGCACAG TCCACAGCCA
     90601 GTGCACTGTT CGCCCCGGCA GTCCTTGGTG ATCTCGCCCG CCAGCGCCCG GGCGTGCTCC
     90661 TCGGCCAGGA AATCCCGGTC GATCCCGGTA TCCAGGTGAT CCCAGGGGAG AATGTCGGTG
     90721 TAACGGTAGG ACCGGTAGGC GTACGCCCCG GGCTCGACAC CAGTTTCGGC AAAGGCCTGC
     90781 TGCCAGAGAT CAAACCGGAA ACACTCCCGC CAGCCGTCCA GGCGGCAGCC CAGTTCTAGC
     90841 GCCCGCCGTA GTGCCGGCGC CAGTCGGCGA TCCCCGCGCG CAAAAACGGC CTCCAGAAAA
     90901 CTGGCTTCTG GATCGTGCCA ACGGTAAACC AGGTTTTTCC CCTTCAGGCG GCCCTGTAAA
     90961 AAGGACTGTC GCTCCCGAAG CACGGCCAGC GGCGCCTGGG GTTCCCACTG GAAAGGGGTG
     91021 TGCGGCTTGG GCACGAAAGA GGAGATGCTG ACGGTAACGC TGAGCCGCCC CTTGGGCACT
     91081 TCGCATTCCC GGCCCTTATC CAAAACCATC CGGGCCAGCC GGGCGATCCC GTCGACGTCC
     91141 TCCAGGGTTT CGGTCGGCAG CCCCAGCATG AAGTAGAGCT TCACCCGCGA CCAGCCCGCC
     91201 CGGAAGGCAA CCTCCACCGT CCGCAGCAGG TCATCCTCGG TCACCTGTTT GTTGATCACG
     91261 TTCCGCAACC GTTGAGAGCC GGCCTCCGGG GCAAAAGTCA GGCTCGACTT GCGCACCTCC
     91321 TGCACCGCCC GGGCGAGTTC CACCGCGAAA GCGTCCACCC GGAGCGACGG CAGCGATACG
     91381 TTCACCCGTT CGCCCCGGTG GCGTTCCACC AGCGTTTGCA CCAACTTCCG GATCTCCGAG
     91441 TAGTCGGTGG TGCTGAGGGA GGTCAGCGAG AGTTCGTTGT ACCCGGTATG GCGCAGGAGT
     91501 TCTCCCGCCT GATCGAGCAG GGTCTTCAAG GTCCTTTCCC GGACCGGCCG GTAAATCGCC
     91561 CCCGCCTGGC AGAACCGGCA GCCGCGCGTG CAACCCCGGA ATACCTCCAG CATCGCCCGG
     91621 TCGTGCACCG CCTCCAGGTA CGGCACGATG GGCCGGACCG GAAAGGGAGC CCGGTCCAAA
     91681 TCCCGGACCA GCCTTTTTAC CACCTTCCCC GGTACTCCGT CAATCAGCGG CACAACCTGT
     91741 TTCACCCCGC CGTCCGCGGC GTACTCGACC CGGTAAAACC GGGGTACGTA CACCCCGGGG
     91801 AGCCGGGCGA GGGCGCACAG CAGTTCATCC CGGTTTCCGC GGCCGTATCG GCGCACCACC
     91861 TCCACCAGGT CGTGTACAGC GTCCTCCCCC TCCCCCAGGA ACACGGCATC TAAAAAGGGG
     91921 GCCAGGGGCT CGGGATTGAA GGCACACGGG CCGCCGGCCA CCACCAGCGG CATCCGGTCG
     91981 TCCCGGTCCC GGGATTCCAA GGGAATTCCG GCCAGATCAA GCATATTCAG CACGTTGGTA
     92041 TAGCTCAGTT CGTACTGCAG GCTGAAGGCG ACCACGTCGA AATCCCGCAG GGGACGGTGC
     92101 GACTCCAGGC TGAACAGGGG TAGGCCGCTC GTGCGCATTT CCGCCTCCAT GTCGGTCCAC
     92161 GGGGCGAAAA CGCGCTCCAT CAGCGCGTCG TCACGGCTGT TCACCACGTG GTAAAGGATA
     92221 TGCATCCCCA GGTGGGACAT GCCGACCTCG TAAACGTCGG GGAAGGCAAA CGCAATACGG
     92281 ACCGGCACCC GGCGCCAGTC CTTGACAATC GCGTTCAATT CGCCTCCCAC GTAACGGGCC
     92341 GGTTTTTCCA CCCGGGCCAA AATCCGCTCC AGATCCGTCA TAACGCCTCC AGCGGGCTAT
     92401 AATCCTTCCA AAGAGTATAT CCCAAATGCC AGGTACATTT TTCTTTGTTT CGCGATCGAC
     92461 GCTCAAAAAC CCTTCCTGAC CCGGTCCAGT GGCGTGCCGG CTCCTTCTTC GAGTAACGCC
     92521 CTGATCACCT CGGCCTCCCC CACCATCCCG GTATAGCGGC CCTGCCCGTC CACCGTGTAT
     92581 ACGAAGTGAT ACCGCTGGGG GACAAACTGT TGGGTAACAC GCCAAACCGG CACGTCCCCG
     92641 CGGGCCACCA TGACCTGGCC GGGCAATACA CCGTATTTCT GCAAATCCCG GTTCTTGGAG
     92701 GCCAGGTGGT GGGCGTACAG ATACGGTGCC TCCTGTTTCT GTCGGCGGGC GGCGTAAAAC
     92761 AGAAAAAGCC CCGTGGCGAT AATGTCCAGT CCGGTTAGGT GTCCGAGCAA ACCCACCGTG
     92821 CCCAGAACAG TGATCACGAT TCCCCAAAAC TGTCCGCACG TGGCCATCCG GTAAGTGGCC
     92881 GCCGGCAGAT TCACGTACTG GGCCAGGTAA GCCCGGCAGA CCCGGCCCCC GTCCAGGGGC
     92941 AGGCCGGGCA GCAGGTTGAA AAGGAAGAGC AGCAGGTTGC ACTGGATAAA ATACGGGGCT
     93001 AGCTCGTGGT GCCAGATACC GTAATGACCC AATCCCAACG CCAGCGCACA AAGCGCCAGG
     93061 TTGGTCAGCG GACCGGCGGC GGCTACGGCC ATCTCCTTCC GCGGCTCCAC CACCAGTTCA
     93121 CCGCTCATCC TGGCCACGCC GCCAAAGGGC AGCAATTCGA CGTCGCTCAC TGGGATGCCC
     93181 TTGCGGCGCG CCATCCAAAC GTGCGCCAAC TCATGGAGAA AAACAACGGC AAAGGCCACG
     93241 AGACCCTTGC CCAGTACCCC GGCCGCAAAA TACACCCCCA GGAGCGCCAA AAACCAAATG
     93301 TTGATCGAAA ACTGAATCCC CCTGATCCGG CAGATCCGCA ACTGATACCG CTCCCCTCAC
     93361 GGCGTTGGTT TGTGGCTCCG CAGCTTACGA CCTACCGGTT ACGATCCGTT TTCAGGAAGG
     93421 GTGAATCTGG TCAGGGGATC GACCAACGCT CCCTTTTCGC GGTATTCGAA ATGCACTCCC
     93481 GGCCCCGGGA AATCGCCTTT TGTTCCAACC TCGGCCAAGA GCTGGCCCTG CTCAACTTGG
     93541 TCTTTCTTTT TCACGCGGAT ATTTTCCAGC TGGGCGTAAA GGGTGTAGGT TTCGTTGCCG
     93601 TGCTCGACCA GGACGTAGCG TCCGTAGGTC AGGTTCTCCC CCACCCGGGC CACCACCCCG
     93661 GACATTGCGG CCCGGACCGG TGTCCCCGCC GGAGCAGCGA TGTCCACCCC AGGGTGGAAC
     93721 CATTCCCGGT TGTTCACCGG ATCCACTACC CAACCGAATT CACGCACCAC GGTACCGGCC
     93781 ACGGGTAGGA CCGGTTCATC TATCGGGCCT ATCGCCATCT CCACGTCGCC ATCTGAGCGG
     93841 TGGGGTCGCG TATCCAAAAA GGGAATGTCT ACATTAACGG TTTGCAAACC CAGTCGCACC
     93901 ACCCGGTCCA CCACCGGCTG GTAGTTCCAC TCGGTGGTCA GCACGTACCG TAGTCCTTCC
     93961 CGCACCTGCA CCCCCCACGG CGCCTGGCTC TCCCGAATCA CCAGGAACGC CACGAACACC
     94021 GCGGCGGCCA CGGCCACTCT GAACAACCAC CGTCCGGGGC CTGTCCTTCG GAGCCGCGGT
     94081 GCCTGCTGCG GCAAGGGCCA GTCCAGCCTT TTCTCCCGCA TGAACAATCT CACCCCGTTT
     94141 TCCTCCCCGT TAATAAGCTG ATACATCATT ATGAATCAAG GGTGTCGATG ATGACAGGCT
     94201 CTTTGACCGG CATTTGGTCA AACGCCGGAA CTATCGAATG CCGGTAACGC CAACGCAGAC
     94261 GGACCATCCT CGGCCCGCCT GTTCAGCAGG GTTATCATGG GGAACATAAA CGGTGGACAA
     94321 CTAAAACACA ATCATTTGGC GCCGCAGCCA TACGTTGCCT AAGAGGCCCA AAGCCGTTAA
     94381 GGTGGCAACC ATGGAACTGG GACCGTAGCT GAACAGGGGC AGCGGGAGGC CGGTGACCGG
     94441 CATGATCCCG GTGGCCATGC CCACGTTGGT CAGCACGTGG AAGGTCAGCA TGGACACAAT
     94501 ACCGGTCGCC AGCAAGGTAC CGAACTGATC CTTGGCCTGC GCGGCAATCC GGACACCGCG
     94561 GTAAATCAGG ATAAAGAACA GGCTCAGCAG AATCACTACC CCGATGAAGC CGAGTTCCTC
     94621 GGCCAGCACC GAGAAGATGA AGTCGGTATG CTGTTCAGGA AGAAAATGCA GCTGGTTCTG
     94681 ACTGCCGCTG AAGAGGCCAC GGCCCCAGAG CCCGCCGGAC CCGATGGCGA TCTGGGACTG
     94741 GATCATGTGG TAGCCGGCCC CCTGCCAATC GCTCCAGGGA TCTAGGAAAA TAGTCAGCCG
     94801 GCCAATCTGA TAATCCTTGA GCGGGATCCA GATACCGTGA TTCAGGTGCG CCCAGATCCA
     94861 GACCACCATC GAGCCCAGCC CGCCCAACGC CAGCGTCCCC AACCACAACG GGCGCGCCCC
     94921 GGCAATGTAA AGCATGCCCA CGGTGACGGC GATGAACACC ACCGCAGTGC CCAGGTCGGG
     94981 CTGCGCCAGG ATTAGCAAGG CCGGAACCCC CACGTAAGCC AACGCGGGCA AGAGGTCCCG
     95041 AAACCGGTCC AACCGGCCTT CACGCTGAGA CAGGAAGAAT GCCAGGCCAA TGATCACCAC
     95101 CAGCTTCGCG AACTCCGACG GCTGGAAGAG AAAAGGGCCG ATCTGTACCC AGCGCTGGGC
     95161 GCCGCCGGCC GAGTGGCCAA CCAAAAGCAC CGCCAGGAGC ACGGCCAGAT TCGCCCCGTA
     95221 CAACACCTTG ACGTACTTAG CCAGTTCCTC GTAACGCCAG AAAAGAAAAA AAACAAAGGC
     95281 CGAGGTTCCT AGCGCAATCC CCAGAAGCTG TTTCCAGATA AACACGAAGT TGGCTTCGCC
     95341 GGAAACGCTG GTGGCCTGGG TAGCGCTAGC AATGGTCACC AGCCCCAGCG CGATGATCGC
     95401 TATCGCGGCC AGGATCAAGG TGTAGTCCAG GTTTTTCAAT ATTCTCCGGC TGCGGATAAT
     95461 TTCTAAAACA CCCCGGTTCG ACCTTATCTA CTTTTTATTT TATTATTATA AAAGTAATCA
     95521 GAGCACAAAA AAAGGGGGCG CAAAACCCCC CTCGTTCTCA AGCCGGATTA CCGGCCACCC
     95581 TCTTCATCTT CTTAACCGGG ATACTGGCTA CCAGGGCCAC TTGGTTATCT GCCCGCTCGA
     95641 GGTTTACGCT TAATCCTTTC TCGTCTATTT CCATGTATTT TGAAATCACT TCCACCATGT
     95701 CATTCTTCAG CAGCTGCAGC AGCTGCGGAG AAACGCCAGC CCGGTCGTGG ACAAGCACCA
     95761 GGCGCAACCT CTCCTTGGCC ACGTTCTTGC TGCCCGGACT TTCCCTGCCG AGAAGGCGGG
     95821 CCAGGAAATC AAGCACACAC GTTCCTCCTT CCTTACCCTA TCCCAGACCT ATGATTCTTC
     95881 TTAACCGATT GAAAAATCCT TCCCCGTTTT CCAAATTCAT CAACGGCACC GGCTCGCCCA
     95941 GCATGCGCCG GACGATGTCT TTGAAGGCGC GACCGCTGAG GGAATTCTCG TTAATCACTA
     96001 TCGGATCGCC CCGGTTGGTG GCGATTACGA CCTGCTCATC GTCCGGAATG ACGCCCAGCA
     96061 GTTCCAACCC CAGGATATCG TGCATGTCTT CCAGGGTCAT CATGTCCCCG CGCTGTACCA
     96121 TCTGCATCCG GAGCCGGTTT ATGATCAGCT TCGGATCTCG GATTTCGGCC TTGGCTTCCA
     96181 GTAATCCCAC CACCCGGTCG GCGTCCCGCA CCGCCGCCAC CTCGGGCACC GTCACCACGA
     96241 TCGCTTTTTC GACGCCCGCC ACCGCGCTTT GGAAGCCCTG TTCGATGCCC GCCGGGCTAT
     96301 CGACGATCAC GTAGTCGAAG TGTTCCCGCA ACTGGCTACA GATATTTTGC ATATCCTTGG
     96361 GCGTTACCGC GGACTTGTCC TTGGTCTGCG CGGTGGGCAG GAGGAATAAT TCTTCGAACC
     96421 GGCGGTCTTT TATCAGGGCT TGCCGGAGGC GACACTTCTC CTCGATCACG TCGGTCAGGT
     96481 CAAAAACGAT TCGGTTCTCC ATCCCCAGCA CTACGTCCAG ATTGCGCAAA CCCGTGTCGG
     96541 CATCGACCAG TACCACTTTA TAGCCCAGCA TGGCCAGCCC GCAACCGATG TTGGCTGTTA
     96601 CCGTCGTCTT GCCAACCCCT CCCTTGCCCG AAGTCACTAC AATAACTTCG CTCATTTGTC
     96661 AAGTTCCTCC CTTGGCCTCT ATTTTTTGCC CTGACGCTCC CCGCTAGGCG GAAAGGCTTC
     96721 GATAACCACG ATACCGTCTC TTACCCTGGC AATTTCCGGT TGGTTGGGGT TGAATACTTC
     96781 CCCATCAGGC GACCGGGCGA TGTAATTGGC GATCCGCAAC TGCGTGGGCC GCAACCGGAA
     96841 AGCCACGATC ACCGCCTGTT CGTTGCCGGC AGCGCCCGCG TGCACCGTCC CCCGCAGCAC
     96901 CCCCATCACC ACCACGTTGC CCCCGGCAGT TACCTGAGCG CCCGGGTTAA CGTCACCCAG
     96961 AATCACCACG TTGCCCTCGA AACTGACACT CTGACCGGAA CGCAGGATAC CCTCGACCAG
     97021 CACGGTCGGG GAATCGTTAA GGCCGTTAAG CGCGTGTTGC ACAGCCATTC TTCCACCTCA
     97081 CCATACTACT TAACCAATTG TTCTACGGGT AAAAACCAAA TCCTGCTAAA TTCCTGTGGG
     97141 TGTTTACCTG TTATTTTGCC GAACTTTTCA TCCGAAGCAG ACATACTCCG GAGCCAAGCA
     97201 ACCATTTTTC GGCACAAGCC CCCTTCCCAA CGGCGGCTTG TGCCTCCAAT AATTCCCGGT
     97261 TATCCGTTTC GGATAGCGGC GCTGGCGCCC CGGCTTACAA AACCGAAGTA TGCGTCCATA
     97321 ATTTTCCGGG CCACCGGGGC CGCCAGCTTA CTGCCCTTTC CACCGTGTTC CACAACCACG
     97381 GACACCGCGA TCTCGGGCTC CTCGTAGGGC GCAAAACCTA CGTACAGGGC GTGATCGTTC
     97441 TTGTTCAGCA CTTCGGCGGT ACCCGTCTTG CCAGCCGTGG GCAACGGGAA GTCAAAAAAG
     97501 GACCCGTACG CCGTGCCCCC GGGCTGGGTT GCACGGTACA TACCTTCCCG GATCAAATCC
     97561 AGGTGGGCCG CGGAAACAGA GACCCGCTGC CGCAGTTGGG GACCAAACTC ACTGATGATC
     97621 CGGCCGTCCG GGGCGGTGAC CCGCTGCACC AGGTAGGGCT GGTAAATGTA CCCACCGTTG
     97681 GCGATGGCCG CTACGTAGTT GGCCAACTGG AGGGGCGAAT AGCTGTTAAT TCCCTGGCCG
     97741 ATTGCCATGT TAAGGGTGTC GTAATCCCGC CAGACCAGGT CCCAGGCATA ACGGTCGTAC
     97801 CGGGCCTGGA TCCGCGCTAT CTCCCGTTCT TTTTCCCGCC GCAGCTGCTC CCGCCGCTCC
     97861 CCGCTGGCCG CGGCGGCAAT CTTGACCCGG TATTTTTCTT CCACCGCCTC GAACTGGGGG
     97921 CCAAACCGCC GGTCCAATTC GGCTTGGACC ATCCGGCGCT TGTATTCGGG GGTGGGCACC
     97981 ACCCCGGCGG CCTCGCCCGC CAGCTCAATG CCGGTCTTCC GGCCAAGGCC GAACTCCCGG
     98041 GCGAACCAGG CTATGGTTTC GGCGCCGGTC CTCAGCCCCA CCTCCCAGAA AAAGGTATTG
     98101 CACGAAACCT GGAGCCCCTT GATCACATTT ACCGTACCGT GTCCGGCCGG GTTCCAGCAG
     98161 GTGTAACGCC GCTCGTGATA AAAGTAGCCC GGATCGAACA CGGTAAACTG GTGATTAATC
     98221 TTGCCGGTTT CGAGCGCAGC GACGGCGGTC ACCATCTTGA AGGTGGAACC AGGCGGATAG
     98281 GTGCTCTGGA TCGCCCGGTT GTAAAAGGGC CGACCGGGGG CAGTCATCAG CGCCTGGGCC
     98341 TGTTCCGCGC TCAGATCGCC GGCGAAAATC CCCGGATCGT AGGCCGGGTA ACTGGCCAAC
     98401 GCCAGGACTT CGCCGGTGCG CACGTCAAGC ACTACCGCCG AAGCGGCCTG GCAGTCGTCG
     98461 TGTCCCTCTT TCTGCGCCTG TTCCACGGCC CAGGTCAGCG CCGCCTCGGC AGCCTGCTGT
     98521 ACCTTCAGGT CGATGGTCAA AACCAGGTCG TTTCCCGGCA CCGGGTTCTT GACTCCCAGG
     98581 CTGCGCACCG GCCGGCCGTA AGCGTCCACT TCCACCTGCC GGGCGCCCTT CGTTCCCCGC
     98641 AATATCTTTT CCATGGCGTT CTCCAGCCCG GCCTGTCCGA AAACGTCGCC CATGCGGTAG
     98701 CCGTCCGCCT TGTGTCTCTT CAACTGGTCG GGTTGAATCT CCCGGATGTA CCCCAGCACA
     98761 TGCGCCAGGG AATTGCCGTA GGGATATTCC CGCATAGGCT CCAGTTCGAT CACTACTCCG
     98821 CGTAAGCAAT CATCGATCTG TTCTTCCTCG ATGCGGGAAA CAATCTCCAG GGACACGTCC
     98881 TTGACCAAGC GGATCGGTTC GTATCGGCGT GGAGACTGGT TCTCGATGGC TTCCCAGAGT
     98941 TCTTCCGGCG TCCGGTCCAG GATGCCGGCC AGTCTTTCCA CCACCGGCTC CAGTTCCTCG
     99001 CGGGTTTGAC CGAGGTTGAT CAGGGAAACG GTGTAAAGGG GGCGGTTTCC CACCAGCTTG
     99061 ACCCCATGGC GGTCAAAGAT CTCGCCCCGG GGCGCGGGAA TGGTAATCAG CCGCAGCGTG
     99121 TTCTCGCGCG CCAGCGTCCG GTAGTGTTCG GTCTCCATGA GCTGCAGGTA GGATACGCGG
     99181 GCGATCAGCA CCAGAAAAAT AAAAACGATC ACCCCAAGAA AAACATTGAT TCTTTTTAAG
     99241 GCCGCTTTCT TATCCAAGAG CCTTCCCCGT TTCTACGGAA TCCTGAGTAT TCCCTCGGTG
     99301 GCGGACAGAT AAAACCGGCG GTAAAATAAC AGCGCAACCG CCGCGTTGTA CACGCCCAGG
     99361 GGCAGGATCA GACCCCAAAG CGCCTCCCCC GGGAGAACGG TAATGCCTAG ACTCAGGATG
     99421 AGCAGGTACC TGATGGCCTC CACCGCCAAG GTAGCCAGAA AAGCAATGCC GGCCAAAACG
     99481 AACTGGTTTT CTCTGAACAG CCGGGTGTGT CCCAGGCCGA CCAGGTAACC GATGACGGTA
     99541 AGGCTGAGCG TGTTCATTCC CAGGTAGTAC CCGGAAAGAA AATCCTGGGC GAGCCCCCCC
     99601 ATGAAACCCC AAAAGGCCCC CTCCCTGGAG CCGTTGATGA TCGCGTAAAA CACCACCAGA
     99661 ACCAGCACGA GGTCCGGCTT TACACCGGCC ACCCTTACAA ACTGGAGTAC CGTGGACTCC
     99721 AGGACCAGAG CCAGTCCCAG CAGTAGCGCG AAGATGAGCA TGTGCAAGGT GCTACCCTCC
     99781 CGGGAGGGAA TTAAGGATGA TCAACACCTC TTCTAGATGA GTAAAGTCCA CCAGCGGCTC
     99841 AATATCGGCC GTCAGGGTCA GTCCGGCCGC ATCCTTCTGC ACCGCCACCA CCCGGCCCAC
     99901 CGGGATCCCC TTGGGGTAAA TGCCCAGTCC GGACGTCACC ACCAACTGCC CCCGCTCCGC
     99961 CTCGGCTTCC CGGGTCAGGT AGAACATTCC GAGCGGGTGC GACCGGTTAA GGGTGCCCCG
    100021 GACCACCCCG GGAGTGCGGC TGTCCTGCAG CATGGCGCCC ACCCCGCTTC GGGGGTCGGT
    100081 GATCAGCAGC ACGTCGGCCG TATTCGGCGC CACCGCAATC ACCCGGCCTA CCAAACCGGC
    100141 CGGCAGAACC ACCGCCTGAT CGCAGCGAAC ACCGTGGTTC GCACCGCGGT TCACCTTGAC
    100201 CACGCCGAAC CAGTTCCCAG GATCACGGCC GATCACGTCG GCCACCAGGG TTTCGGCCCC
    100261 AGCGTTGTTG TCCCGGTAAT CAAGTAACTG GCGGAGACGT TCATTTTGCA GCTGATACTC
    100321 CCGGAGAGTG GCAATCTCCC CTTCCAGCTC CCGGATGCGC TGCCGCAGTT CCTCGATCTC
    100381 CGCGGGCCTG CCGAAGAAAA ACAGGTGCTG GAACCCCTCG CGAAGCTGAT AGCCGAGCTG
    100441 CATAATCCCG CCCTGAACGA AACCCGCGCC GTCCCGGAGC CCCGCCTCCA GGGCGGTTAA
    100501 TTCATCCCGT TCGTAACCGG TCACGTGCAT TATCGCCAGC AGCAATACGG CGAATGCCAC
    100561 CGCCGCCAAC GCTTTCCTAA TCCGGGGGCG CCTCACAATC AGACCACCTT CTTGGGTTGG
    100621 ATAAGCACCT TGCGCAGGAT ATCAATATTC TCCAGTACCC GCCCCGAACC GTAGGCCACC
    100681 ACCAGTAGGG GGTCCTCCGC CAGGTGCACA GGCATGTGGG TTTCCTCGCT GACCAGCCGG
    100741 TCCAGTCCGC GCAGGAGCGC GCCGCCACCG GCCATCATTA TTCCCCGGTC CATAATGTCC
    100801 GCCGCCAGTT CCGGTGGCGT CCGCTCTAGG GTCTGCCGGA TGGCGTCCAG GATCGCGCTC
    100861 ACCGGCTCGG AGAGCGCCTG GTATATCTCC GTCGAAGTCA CAGTCACCGT CTTGGGCAAG
    100921 CCCGACACCA GGTCCCGGCC GCGGATCTCT TCGGTCTCCT CGTTATTCAG CGGGTAAGCC
    100981 GTGCCAATCT TGATCTTCAG TTCCTCGGCC GTCCGCTCGC CGATCATCAG GTTGTAACTG
    101041 CGCTTGACGT GTTGGATGAT CGCCTCATCC ATCTCGTCTC CCGCAACCCG GATCGAACGG
    101101 CTGGCGACGA TGCCCCCCAG GGAGATCACG GCCACCTCGG TGGTGCCCCC GCCAACGTCT
    101161 ACGATCATCG TCCCGGTCGG CTCGTGCACC GGCAGACCGG CCCCGATCGC CGCCGCCATC
    101221 GGTTCCTCAA TCAGGTAGGC TTCCCGCGCC CCGGCCTGCA GTGCCGCTTC CCGGACGGCC
    101281 CGTTCCTCCA CGGCCGTAAC CCCGGACGGC ACACCGATCA CCATGCGGGG GCGGACCAGG
    101341 AAAGTCCGGC CGCGCAGCGC CTTGTTGATG AAGTACTTGA TCATGCTCTG GGTGGTGTCA
    101401 AAGTCAGCGA TCACCCCGTC CTTCATCGGG CGGATGGCCA CGATGTTTCC CGGCGTACGG
    101461 CCGATCATCT GCTTGGCTTC CTCGCCCACC GCCAGCACCT GGCCGCTGTC GCGTTCGATC
    101521 GCGACCACGG ACGGCTCACG CATCACAATA CCCTTTCCTT TTACGTATAC CAGAGTATTG
    101581 GCGGTACCTA AGTCGATACC CATGTCCCTA GAGAGAAACC CGATCGACAT ATCTGACTCC
    101641 TTTCTCGGTT AGTAACTAAA CCAGTCCCTG CGCTCTCAGG CTGGTGAATC TATTATCCCC
    101701 GATGATGATG TGATCTAGGA CCTTAATCCC GATTAATTCC CCGGCCGCGG CAAGTCTCCG
    101761 GGTCAGCTCC AGGTCCTGCT GGCTGGGCAT CGGGTCCCCG CTCGGGTGAT TATGGGCCAG
    101821 GATCAGAGCC GCCGCGCTTT TTCGAATCGC GTTCTTAAAC AGCTCGCGGG GATGTACGGA
    101881 CGACGAATTC AGGGTGCCGA TCGACACCTT CTCCACGGCC AGCACCCGGT TCTTAGTGTT
    101941 TAATAGCAGC GTCCAGAAGT GCTCACGGTC CAGGTGGCGC ATCTCCTCCA TCACCAGCCC
    102001 GGCCGCTTCC TCCGGGGTAC GGACCACCGG CCGCCGCTCC GCCGGCCGAG ACGCAATGCG
    102061 CCGGCCCAGT TCCAACGCCG CCTTGACCTG GGCAGCCTTG GCCAGACCGA CCCCCTTGAC
    102121 GGCCTGCAAT TCCTCCAGGG TGGTATCCAC CAGTCCCCGC AGACCCCCGA AGCAGGTCAG
    102181 AAGCTGGTTG GCCAGGTCGA TGGCCGTGGT CGCGGCCGCC CCGCTCCGGA GCAATATCGC
    102241 CAGTAACTCG GCATCTGACA GGGACTGGGC GCCGTATGCC GACAGGCGCT CCCGTGGCCG
    102301 CGTTTCCAAG GCCATTTCCT TGATTGTCAG GTGGTATTCG ACGGCCAAGA ATCACCACCT
    102361 CCGGTTGACG CTTTACAGGT ACCGGCAGTG TTCCCCCTCG CGGCTGGCAC TGTCAATAAG
    102421 GCCCTGGTTT CAGGACTTGT CGAGCAAACC CAGCAAGTCC ACGTCCAGGC GGCGGAACAG
    102481 CAGCGCCAGT TTCGCCAGCG GAAGGCCGAC CACGTTGAAG TAACAGCCCT CGATGCCCCG
    102541 GACGAAGAGT CCGCCGCGGC CCTGAATTCC GTAGGCCCCG GCCTTGTCCA GCGGTTCCCC
    102601 ACTGTTAACA TACCAGGCAA TCTCATCCGT GGTCAGCACC CGAAAGCGCA CCCGCGTACA
    102661 CTCGTGATCC ACCACGGTAT GCAGATCCCC GGCCCGGACC AGGGCCACAC CGGTGTAAAC
    102721 CTCGTGGGCG TCACCGGAAA GACCGGCCAG CATCGTAGCG GCCTGCTCCG GTCCGGCCGG
    102781 TTTTCCCAGA ACCGTTCCCC GCCAAAAAAC CACCGTGTCG GCACCAATCA CAAGGCTGTC
    102841 TCGAACCCGG ACGGCCACCG CCCGAGCCTT CCGTTCGGCC AGGGCCTCCA CCATGGCCGA
    102901 GGGATTTCGT CCCGGAAACC CCTCGTCGAC ATCCTCTACC ATAATATCAA ACTTTAGGCC
    102961 CAGGTTCTTT AACAGTTCTC GCCTGCGGGG AGAAGCCGAG GCCAGGATGA TACGCGGCAA
    103021 CGGGCTATAT CCTCCGGTAG ACGAGATATC CCAGCAGGAA ACCCAGCAGG GTCAGCGGTC
    103081 CGATGGTGAT GGAAAACCCG AAGGTGATGG TCATGAACCG CAGGTCCAGG ACTCCGGGCG
    103141 CTAGACCGGC GGAGGTGATT GGATCCAGAA ACGGGAAGGT GGGTGACAGC GCCTGGCCCA
    103201 CGGCGCTACC GGCCAGCCCA CCGAAAACCA GCAGAATAAT CAGAATCCAG GGATTTCTGG
    103261 TCCGCGCCAA GAAAAACCCC TCCTTGCGCA CTGCTATCCA CAGTTTAGCA CTCTCCGCCA
    103321 ACCCTGACAA GCTGCCGGGG CGATCGCAAA AAATCAGATT TTCTTTAGCT TCACAATCAT
    103381 TTCAAGTTCA ACCGGAGCAC CCAGGGGTAG TTCAGAAACC CCCATCACCG CCCGGGCGTG
    103441 GCGTCCGGCC TCCCCGAAGA CTTCTAGCAC CAGCTCGGAT GCGCCGTTCA CCACCGCGGG
    103501 CTGCCCCCCG AACCCGGGCG CGCTCCGCAC GTAGCCGGCG AGGCGGACCA CCCGTTCCAC
    103561 GCGATCCAGG CTCCCGGCCA AGCTCCGAAT CACCCCCAGG CAGTTTAACG CGCACAGCCG
    103621 TGCCGCCTTG TACCCGTCCT CGGGAGACAC CTCGGCACCC ACGCGTCCCC GGAAACGCAG
    103681 GTCACCATCG GCCACGGGCA GCTGGCCCGA GGTGAATACC AGCCCGTCCA CCTCCACCCC
    103741 GGGCACATAG GCCGCCACCG GCCGCGGCGC CGGCGGCACC GCGAGTCCCA GGACCTTAAT
    103801 CCTCTCTTCC GCCGACATAG CTTGTCCTCC TTAAACAAAC ACCGTTTATA TCGAACCTGA
    103861 GCACTTAAGC CAGGCTACTA AGGACCATCA CCACAAAGAG CAGGTAAAAC CCGCCACCCA
    103921 TTAAGGTCAA CAGCCACCCG CCCAGGTAAC CCAAACGCCG GGCGTACAGG AAGGCCGTCC
    103981 AGGCCGAGGC CACGGCCAGA CCCGCGCTTA AAAAAGCGGC GGGCGTAAGC TGCCAGGAGG
    104041 TAAAGGAAAT TCCGATGGCT GGAACCACCG AACTCTGAAA CACCATCGCC CCGGTAATGT
    104101 TCCCCAGGGC CAGGGTGTCC TTTTTCTCCC GCAGCCAGAT GAGGCTGTTG AACAGCTCCG
    104161 GCATTTCGGT GGCCACCGGG GCCACCAGGA GGGCGAAAAT CAGGGGCGCC ACCCCGAACT
    104221 CATGCGCCAG CGTCCCGATG CCCTGTACGA ACACCTTGGC CCCTCCGAGA ATCAACAGGA
    104281 AGGCGCAGGC TACCTGCCCC AGCACCAAAA CCAGGTGGGG GTCCAGGGAC CGGGGGGCCA
    104341 CCAGCAGGGG ACCGGTATCA TCCCCGGCCC CGCAGCGCTC GCCCTGGGTC AGCGCCCGTA
    104401 CCAGGAAGGC CAGGTAGCCG CCGATTAACA GCACCGCCAC CACCGGTCGC AAAGACGCGG
    104461 GCAAAAACGC GGCCGTGATG GCCAGCGTGT ACGCTCCCAG GAAGAAGCCC AGGTCGCGGC
    104521 GCAGCATCTC CGGCTGGGGC CGCAGGAGGA CCGATCCCCG GCGCCGGACC AGCACCAGGG
    104581 CGGCCAGCCC GGCCAGGAAA AAACCGACGG TGGCCAGCAT GAACGGGGCG CCTAGGATCG
    104641 CCCCGATCCC GACCTCGTGG GAAGCCGTCC CGTGTCCCAG CAGGATGGCC ACCACCGGGA
    104701 TCATGGTTTC AGGCAGCGCT GTCCCGATGG CGGCCAGCAC GCTCCCCACT GCACCCCGGG
    104761 CCAGTCCCAG CTTGACGCCC AGCCACTCCA CCCCGTTCGT GAAAAACTTG GCGCCCAGCA
    104821 GGATCACGAC CAAAGCGGTC GCCAGGTACA GGTAAACCAA CCCGACCCCT CCCGCAAGAC
    104881 TAGTTCAAGA CATGCTAAGT CTATGAACCG GTCTGCGGGA AAATCACCCG GCCGCACCCG
    104941 ACCTAGCGCA GGCCCGCTTT GCCCCGCCGC GATTGAAGCG TAAAGGCCGC CGCCCGCAAG
    105001 CGCTCAAGTA GGCGGTTGGA AAGCCGCCCA GCACGCAAAC CAAAAACGTA GGAATCCCTG
    105061 TCCTCGGTGG AACGCTTCAA CCGAGGAGTA AGGGCTTAAG CGGTTATAAG GTTCACGGTT
    105121 TTTCAAGGCG CAAGGACTGG ACCAGGTGCG GTCGAACGGC ACCAATAAGG TAGATGGAGC
    105181 CGGTGATCAC CACCACGCCT TCTGCTCCGG CCAGGTTCCG GGCGTGGTCC ACTGCCACCC
    105241 GGTTGCCGGC CTCGGTATAT ACTTCGGCAC AGTACTTGCG GACTTCCACC GCCACCCTCT
    105301 CCCAGTCCCC GGCCCGGTTT GCGGGCGGAC GGGTGACCAC CACCGCGTCG ACCACGGGCG
    105361 CCAGCGCGGC GGTCACTCCC GCCCAGTCCT TGTCCGTCAG GATTCCGAAG ACTAGGACAA
    105421 TCCTACGTTC GGGGAAGTGC GCAACCAGCG TGTCCCGGAG GGCCGCGGCG GCCGCCGGGT
    105481 TGTGGGCGGC GTCCAGCACC ACTGCGGGTT GTCCGGCAAA CACCTCGAAC CGGCCGGGCC
    105541 AAGCTGTCGC GGCCAGTCCG TCCCGGATGG CCCGGGGGCC CAGCGCGGGC TCCCGTTCGG
    105601 CGAGCACTTC GGCCGCGGCC ACGGCGCAGG CCGCGTTCAC CTGCTGGTGC CACCCGGCCA
    105661 GCGGCAGGGT TACCTCCGGG TAATGAGCTT TCAGGCCGTA AATGTTCAAT ACCTGCCCCC
    105721 GAAGAGAGGA GGTTAGCGGC TCCCAGCGGA CGTCGGCCCC GACCCGGATA AGCGGTGCGC
    105781 CCCGCTCGCG GCAGGCGGCG GAGATTACTT CCAGTGCCTC TCCGCCCGCC GCGGTCACCA
    105841 GCGGCACTCC CGGCTTTACG ATTCCCGCCT TTTCCCGGGC GATCTCGGCC ACCGTTTCTC
    105901 CCAGGATGTC CTGGTGATCC AGACTCACGT TGGTGATCAC GGCCACTGCG GGCCGGACCA
    105961 CGTTGGTGGC GTCCAGACGT CCGCCCAGGC CCACCTCCAG GACGGCCACG TCGACCTGCT
    106021 CCTCCCGGAA AAGGGTCAGG GCCAGGGCGG TGTGGAGCTC GAACTCGGTA GGGCGAACGG
    106081 ACCGGGCAGC CGCCGCTAGT TGATCCCAGT AGGTCGTGAT GAGGTCGGCG AGCCGCTCCG
    106141 GGGCGACCGG CTGGCCGTCA AGCAGGAACC GCTCCGTGTA GGAAGTGAGA TGGGGCGAGG
    106201 TAAAGGTACC CACCCTTAAG CCCGCCGCGC GGGTGACGGC GGTGAGCATG GCGGCCACCG
    106261 ACCCCTTGCC GTTGGTGCCG CCGACGTGCG CGGCCAAGAG CCCTTCGTGC GGATCGCCGA
    106321 GGCTGGCCAG CAGGTATCGC ACCCGCTCTA AGCCAAACTC CATTCCTGTC GCCGCCAGTT
    106381 TACGGACCGC GTCCAGCGTT TCTTCGTAAC CCATCTTCGC ACCATCACTC ACAGCAAAAA
    106441 TGGGCGCCCT CCAGGGATGC CCGCCTCAAT CTCAAAACAA GAAGTAAAGA AGTTACCTAA
    106501 TTACTACGGA GCACCTGCAG CCAGGAGGCC AGCGCCTGCC GCTTTTCAGC CAACTCGGCC
    106561 TGTTTGCCCC GTTCCTTTTC CACGACCTCG GGCGGAGCCT TCGCCACGAA AGCGGGGTTA
    106621 GCCAGTTTGC CGTTTACCCG AGACAGGTCT TTTTCGACCT GCGCCAGCTC CCGGGCTAAC
    106681 CGTTCGGCCT CGCGGTCGAT GTCGATCAGT CCGGCCAGCG GCACGAAAAT TTCCATTCCC
    106741 CGCTCCACTG CGTGGGCGGT CAGCTCCGGC CTGGTCTCCA ACACCCGTGC CACCCGGACG
    106801 CTGGTATTGG CCAGGTTCTC AATGTATCCC CGCCACCGTT CAACGAGCGC TCGGATTCTG
    106861 TCGTCGGGAA TCACCACCAC TGCTTCGGCC CGGCGGGTAG GCGGCACGTT CATCTCGCTG
    106921 CGCAGATGGC GTATCGCCCG GGTGGCTTCG ATCAGGTACG CAATCTCACG TTCCGCGTCC
    106981 TCGTCGCGCA AAACGGGCTG TGCCGCCGGC CAGGGCGCGT GCATAATGGT TTCGCCCTCG
    107041 TGAGGCAGAT GCTGCCAAAT CTCCTCGGTG ATAAAGGGCA TAAACGGATG CAGGAGTTCC
    107101 AGGGTACCGC GGAGCACCCG CACCAAAACG TCCTGCGCCA CCGCCCGTTC TATCGGTGTT
    107161 CCCTGGTAAA GCCGCGGTTT GACCAGCTCA ATGTACCAGT CGCAAAACTC GCTCCAGATG
    107221 AATTCGTACA GCGCCCGCGC CGCCTCGCCC AGTTCGAAGG CCTCCAGGCC GGTTGACACC
    107281 CGCTCGCGGG TATACTCGAA GCGGCTCAGG ATCCAGCGGT CGGCCAGCTC CATATTCTCC
    107341 GGTGCCGCCG CCCCCGGACG GTAGCCGTCG AGGTTCATCA GCACGAACCG GGAGGCGTTC
    107401 CACAGTTTGT TCGCAAAGTT CCGGGCGCCT TCCAGCTTCT CGAAGTGGAA ACGAAGGTCG
    107461 TTCCCCGGGG TATTCCCAAT GGTGAGCATG AACCGCAGGC TGTCGGCGCC GTACTTTTCA
    107521 ATCACCTCGA TCGGGTCGAC CCCGTTGCCC AGGGACTTGC TCATCTTCCG GCCCAGGGCA
    107581 TCCAACACCA GGCCGTGGAT GAACACCTCG CGAAACGGCT CGCGGTCCAT GAATTTCAAA
    107641 CCGCTGAAGA TCATCCGGGC CACCCAGAAG AAGATGATGT CCCGGCCGGT GACCAGCACC
    107701 GAGGTCGGGT AAAAGCGCTC CAGGTCGGGG GTTTCATCCG GCCAGCCCCA GCCCAGGGTC
    107761 GAAAACGGCC ACAGGGCCGA GGAGAACCAG GTGTCTAGAA CGTCCGGGTC CTGCTCCAGC
    107821 TGCGTTCCCG CACAGGCCGG GCAGGCGGCC GGGTCGGTCC GGGAAGCCAC GACCTTCTCG
    107881 CAATCACGGC AGTACCAGAC CGGGATGCGG TGTCCCCACC ACAGCTGGCG GGATATGCAC
    107941 CAATCGCGGA TATTCTCAAG CCAGTTCAGG TAGATCTTAG TAAACCGTGC CGGGATAAAT
    108001 TGGATCCGGC CATCCCGTAC AGCCTCCATC GCCGGCTCGG CCAGCGGTTT CATTCGTACG
    108061 AACCACTGCT TGGACAGCAT CGGCTCAACC ACTGTCTGGC AGCGGTAGCA ATGCCCGACC
    108121 GCGTGCTCCA GATCTTCGAT CCGCACCAGC AGACCTTGTC GCTTCAGGTC GGTTAGCACC
    108181 TGCTGCCGGC ACTCCCAGCG GTCCAAGCCC CGGTACCGGC CCGCTTCCGC GGTCATCCGG
    108241 CCCTTGGCAT CGATCACCTG CACCTGGGGC AGACCGTGGC GTTGGCCGAT CTCAAAGTCG
    108301 TTCGGGTCGT GCGCCGGCGT GATCTTCAGC GCCCCTGTGC CAAATTCGGG GTCGACGTGC
    108361 TCGTCGGTGA TGATCGGGAT TTCGCGTCCG ATCAGGGGGA GGATCACCGT GCGACCCACT
    108421 AGGTGCCGGT AACGATCGTC CCGGGGATGA ACCGCCACCG CGGTGTCGCC CAGCATAGTT
    108481 TCAGGTCGGG TGGTGGCGAT AACAATGCTT TCCGTACTGT CCTTAATCGG GTATCGCAAA
    108541 TGGTAAAGTT GGGACGGGAC GTCCTGGTGT TCCACCTCGA TGTCCGAGAT CACCGTATTG
    108601 CAGCGCGGAC ACCAGTTCAC GATGTAGTCG TCCCGGTAAA TCAGCCCGTC TTCGTAAAGG
    108661 CGGACGAACA CCTCCCGCAC CGCCGCCGAA CAACCATCGT CCATGGTGAA ACGTTCCCGG
    108721 GACCAGTCGC AGGACGCACC GAGGCGGCGG AGTTGGGTGG TGATCCGGTG ACCGTAGTTG
    108781 TGTTTCCATT CCCAGACCCG CTCCAGGAAT TTCTCCCGGC CGAGGTCGTA TTTGCTCAAA
    108841 CCCTCCCGGG CCAACTGCTC CTCCACCCGC GCCTGGGTAG CGATCCCGGC GTGGTCGGTG
    108901 CCGGGCACCC ACAGGGTCTC GTAACCCTGC ATCCGGCGCC ACCGGATCAG AATATCCTGC
    108961 AGGGTGTTGT TTAAGGCGTG GCCCATGTGT AACTCCCCGG TCACGTTGGG GGGTGGCATC
    109021 ACGATTGCGT ACGCCGCCTG CCGGTCATTC TTCACTGGGC GAAACAGGCC TTCCTCTTCC
    109081 CAACGCCGGT AAAGCTTCTC TTCCACTTTC TGGGGATCGT ATACTGAAGG AATATTGCTC
    109141 CGGCCCATTC TTCTAGTTCC CTCCCAGCTT CTCTCAGTAA ATCTTATTTA GTTTCCCCCG
    109201 GCATGTCAAC AATCCCCGCC CTGGGCAACC ACACCGGCAA TTTATCGCCC CCGCACGTCA
    109261 CCACAAAAGC ATAATCGCCC CCCCCGCCGC CGTATTTATT CATGAACCAA AACCCGCCTG
    109321 AAGCGGAGGT CAACTGATGC GCAAACACCT GGTGCTTGTG GCCACCTTAT TTATCCTGGC
    109381 TAGCGCGGGC GCCGCTTTAT GGTTCTTCAC CCAGCCCAAG CCGCAGGTGG AAGTTCACCA
    109441 GCTGGAGGTC CGCGAAACCG CGCGTGAAGT CGGCTACCTG CCCCACTACG TGGCGGCCGC
    109501 CCTGGGATAT TTCGAGGCCT ACGACCTGCA TCTAACCCTC TCCACGGCAC CCCGCGGCGT
    109561 GCTGGACCCG AAAAACGAGA CCGCCGACAT GTTCCTGGTA CCCCTCGATC GGCTGATGGT
    109621 CATCGGTCCG GTCGCCTTTG CCGGGTTCAC GCAGCGCGAC CCCAATTTCC TGCTGGGCCG
    109681 GGAGGCGATG CCGGATTTTA CCTGGGAGGG CCTGAAAGGC GGGATGATTA TCGGTGACCC
    109741 ACCCGATACC GCCGGGGAGG TGGCCCTGGA AGAGATCCTG CGCCGGTACG AACTGATCCC
    109801 CCAGACCCAC GTCACCATTG TACAGCACCT GCCGGTCCAC CTCCGGGTGG GCACCTTTCT
    109861 GGCCGGCTCC GGGGACTACA TCATTGTGCC CGACCCGATG GCCGCCTACC TGGAAAAAAG
    109921 CGGGTCCGCC CATGTCCTGG CCGCCTTGGC CGAAAGCGGC CAGATCCCCG CCCGGGTGTG
    109981 CGCCGCGACT CCGGAGTTCT TGCAAAACCA TCCCGACGCG GCCCTGAGTT ACACCCTGGC
    110041 CGTCTTCCAG GCCCAGGACT GGATCGAAAA ACACAGTCCC CAGGAGATCG CGGTGGTGTC
    110101 CGCCCCGTTC TTCCCCTACC TCGACCTGGA AACCCTGACC CGAGTGATCG CCAGGAACAA
    110161 GGAAGCCGGG CTCTGGGCGA AGAACCCACT CATCGACGAA AAACACTACC GGAACCTGCA
    110221 GGACTGGCTG ATCCGCTCGG GAGAACTGCT TCAGGCTGTC CCCTACAACG AAGCCGTCGA
    110281 GCCGTCTTTC GCCCGGGAAG CGGTGGAACA GGGCGTTTTG TCTTTCGAAT GAAAGGCCCC
    110341 CGGCGAAATA CCGGGGGCAA CCCTTTGTCC TGATCCGAAC CGCTGATTAA AACGCTAGGA
    110401 AGCGGTGACA ATGACCGCTC GGGGATCCAA GGTGGTGTTG GAGACCTTCA TCACAGTCTC
    110461 CTCCGGGCTC CACCCCAGGA CGATTCTGAT CCCGTCATGG TGGTCGACCT GGTGGAGATC
    110521 AACCGCCAGC TTTCTCTCTC CGAAAGGTCC CGCATGCTCG AAAACAAATT CAAAGTTCTC
    110581 ATTACGGTAA ATCTTGAAGT GTGATTTCCC CACCGTCTTG TCTACCAGAA CGACATCCCT
    110641 AATGTTCTTA TCAAAAAGTG ATCGCTTCTT GGTTTCCCAG ACCACTCCGC CCTTGACTTC
    110701 GTTGAATTCA TCAATCAGAT CGCTCAAGGC CATTTGAATC ACTTCCTCAA TCCAGGTTCC
    110761 GCAGCAGATT TTCCAGCTAA AATAAAGCAT GAGGGCGCAT TTTTACTTCG CCCTCTACGA
    110821 TCATCTTTCC TGCCTCAAAC TGCTTTTTTC GACACTTAAT GTACATTTGC TAGTTAAGGA
    110881 ACATTGTGAA CCACGGTCTG GTAACTGACC TCCGGCTGGG TGGTTGTTGG CAGCCGGGTC
    110941 TCCGACTTGT AGTTGTCTAA ACGCAGGGCC GCCTCCAGGA CCTCATCCAT GTGTTCCACC
    111001 AGGATAAATT CCAGCTTCGA TTTCACGTTC TGCGGAATGT CCTCCAGGTC CTTCTTGTTC
    111061 TCCAGCGGCA TAATAATGGT CTTGATCCCG GCCCGGTGGG CCGCCAGGAT TTTCTCCTTG
    111121 AGGCCCCCGA CCGGAAGCAC CCGGCCGCGG AGCGTAATCT CACCGGTCAT GGCCACATCG
    111181 TGCCGCACCT TGCGGCCGGT CAGCGCCGAG GCCAGGGCAG TAGCCATGGT GATGCCCGCC
    111241 GAGGGGCCAT CCTTCGAGAT CGCTCCTTCG GGAATGTGAA TATGGATGTC CACCTTTTCG
    111301 TAAAACTGTT CGTCAATGCC CAGTGTAGCC GCCCGGCTCC GGACGTAGCT GTACCCGGCC
    111361 TGTGCCGACT CCCGCATCAC GTCTCCCAGT TTGCCGGTCA GGGTCAACGC CCCTTTGCCC
    111421 TTGCAGGCGG TAACCTCGAT GAACAGGGTG TCGCCGCCCA CTTCGGTCCA GGCCAGCCCG
    111481 GTAGCAACCC CGACCTGGTC ACTCTTTTCG GCCGTGCCGT ACCGGTACTG GGGAATGCCC
    111541 AGAAACTGCT CAATGTTTTT GATGGTCATC CGGATCCGCT TGCGCTTATT ATTGTTGTCA
    111601 GCCACGATTT CCTTGGCCGT TTTCCGGCAC AGACTGGCGA TCTGCCGCTC CAGGTTCCGC
    111661 ACCCCGGACT CGCGGGTGTA CTCCCGGATC AGCCTCCGCA CCGCATTCTC TGAGATGGTC
    111721 AAGTTTTCCC GGGACAGGCC GTGTTCCTTC AGCTGTTTAG GAATCAGGTG CCGGAGCGCG
    111781 ATCTGCAGCT TTTCCTCCTC CGTATAACCT GAGATGTAAA TGACCTCCAT CCGGTCCATC
    111841 AACGGCCGCG GGATGTTATA CGCCAGGTTG GCCGTGGTGA TAAACATCAC GTTGGACAGG
    111901 TCAAAGGGTA TCTCGATATA GTGATCGCTG AACGCGTTAT TCTGCTCCGG ATCCAGCACC
    111961 TCCAACAGGG CAGCTGACGG GTCGCCCCGG AAGTCCATGC TCATCTTGTC GACTTCGTCC
    112021 AGCAGGAACA CCGGGTTCTT GGAGCCGGCC GTCCGCATAC CCTGGATGAT CCGGCCCGGC
    112081 AGAGCGCCCA CGTAGGTCCG GCGGTGCCCG CGGATCTCGG CCTCGTCACG CACGCCGCCT
    112141 AGCGAAATAC GCACGAACTT GCGTTCCAGG GCGCGGGCGA TGGACTTGCC CAGCGAGGTC
    112201 TTACCCACGC CGGGGGGACC GACAAAGCAC AGAATCGGGC CCTTCATCTT TTTCGCCAGT
    112261 TTGCGAATGG CTAAGTACTC GATAATCCGT TCCTTAACCT TGTGCAACCC GTAGTGATCT
    112321 TCGTCCAGGA TCTGCTGAAC CATGTTGATA TCCAGGCGGT CCCGGGTGCT CTTGGTCCAG
    112381 GGCAGCGCTA GGAGCCAGTC CAGGTAGTTG CGCACCACCG TGGCCTCGGC GGCCATAGGC
    112441 GGCATTTTCT CCAGGCGCTC CACCTCTTTT AGGGCCTTTT CCTCGACATC CTTGGGCAGC
    112501 TTGGCCTCGG CGATCTTTTC CCGGTACTCC TCGCCCTCCG CGACCCGTTC GTCCTTTTCC
    112561 CCGAGTTCGC GCTGGATGGC CTTTATCTGC TCGCGCAAGT AGTATTCCTT TTGCGTTTTC
    112621 TCCATCTGCT TCCGGACGCG CACGTTGATC CGGCGCTCCA GCTCCACGAT TTCTAGTTCT
    112681 TTGGAGAGGA TGGCACAGAG GTTCTCCAGC CGGTCCGTGA TCTCGACGGA CTCCAGGATC
    112741 CGCTGTTTAT CTTCAATTCG CAGCGGCAGG TGGGAAACCA CGATGTCGCT TAAGCGGCCC
    112801 GGGTCGTCGA TGTTCACCAC CGAAACCACC GTTTCCGGAG GAATCCGCTT GGACAGCTTC
    112861 ACGTACTGTT CAAACTGATG GACCAGGTTG CGCATGAGCG CTTCCAGCTG AGCCGATTTT
    112921 TCGTACTGCT CAATGTACTG TTCGATCTCG ACCAGGAAGT AGGGCTCGGA CGCGTTGTAA
    112981 TTCAGAATCC GGGCCCGGGC TAGACCCTCA ACCAGCACCC GAATAGTGCC GCCCGGCAAC
    113041 TTCAGGAGCT GCTTTACCTC GGCAACCGTA CCCACCTGAT AGATATCGTC TACGCCCGGA
    113101 TCATCAGTTT GGGCCTCTTT CTGCGTGGCC AAGAAAATGT ACCGGTCCTG AATCATGGCT
    113161 TCCTCTATGG CTTTAACTGA TTTCTCGCGG CCCACGTCCA GGTGAATCAC CATATACGGG
    113221 AAAACCAGGA TTCCACGCAA CGGCAAGAGC GGCAATACCC TTCTGACCGA ATCCATAGGC
    113281 GCACCTCCTT TACTACCTCT ACTCAAGACT TTACTGCTTA TCCTGAGACA TGGTCAATCA
    113341 TCAAGCTTCA TTGTAACACA ACGCGGGAGC GCCGGGCCAT AGCAATGATT GTAAAGGGCC
    113401 ACGCTCCCAC CCATATCTTC CGGCAAGACA ACTAACAGTA TAGCAGATCA ACCGAAGTGC
    113461 GTCCAATCAA CAAAAATCGC CCCGGTAGGG CGTTGAGTGG GGGTTCCAGG CAGATTCTCA
    113521 GGAGATGCTT GAGACCGGCC GGGCCGACAA TGCTCCGGTC CGAAACAAAC CGCTGCCGGA
    113581 TATAGCCTCC GGAAACTGCA ACAGAGCGCC TTCCAAGACC TGGGTCAGGT GTTCCACCGG
    113641 AATCACCTCC ATGCCCTGGT AGCCGCGGAA GATTTCTTGG TAGTTTTCCG CGGGGATGAA
    113701 CACCCGCTTG GCTCCCGCCT TGGCTGCGGC CTCCACCTTG GCGACGATCC CGCCCACCGG
    113761 CTTGATCAAG CCGCGGATGG AAACCTCGCC GGTCATGGCC ACTTCGTTGG AAACCGGCAC
    113821 TCGGAAGATC GCCGAGCATA GCGCCGTAGC CACGGCCACT CCGGCGGAAG ACCCGTCGAT
    113881 CGGGGTTCCC CCCGGAAAGT TGACGTGCAG GTTGTAGTCC TCGGGATTGA AACGGCAAAC
    113941 CTCTTTCAGG GCGGTAAGCA CGTTTTCCAC CGCGCCGCGG GCCAAGCTTT TGCGGCGCAC
    114001 CACGCGCCCG GCGCCGCCCA GTTCCTCTTC GTCCACCACT CCGGTGACGA TCAGCTTGCC
    114061 GGCACCCTTC TTCACCGGCG TGGCCGTGGC CTCGATCTCC AACATCACTC CGGCATTCGG
    114121 ACCGTACACG GCCAGTCCGT TGACCAGCCC GACGGCGGGC ACCGCCGGAA TACTCCGCTC
    114181 GGGCCTGGGC GAGTACTGCC CGCTGTGAAT CACCCACTCC ACATCCGCCA ACGTGATCCG
    114241 GTCCCGGGAC TCGGTAAGCA CTAGGCCGGC CGCCAGCTGC ACGATGTTCA CCGCCTCGCG
    114301 GCCGTTTTGC GCGTACTTCT TGATCACCCC GAGCACCCGG TCGTTCAGCT GAAAGTCCAT
    114361 CCGGGCAGCG GCGTTGGCCG CGATTTGTCC CACCTGGTCG GGAGTCAGCG GCCGGAAGAA
    114421 GATCTCCATG CAGCGCGAAC GCAGGGCGGG CGGGAGCTGG TCGGGCATGC GGGTGGTAGC
    114481 GCCCACCAAG CGGAAATCAG CCGGCAGGCC GTTCTGGAAC ATATCGTGAA TGTGCTGGGG
    114541 CACCTGGTGA TCGTCGGGGT TGTAATAGGA ACTTTCCAGG AAGACCTTCC GGTCCTCTAG
    114601 CACCTTGAGA AGCTTGTTCA TCTGCACCGG GTGCAGTTCG CCGATCTCAT CGATGAACAG
    114661 AATTCCGCCG TGCGCCTTGG TTACCGCCCC GGGCTTCGGC TGGGGAATGC CCGCCATACC
    114721 CATGGGGCCA GCACCCTGGT AAATGGGGTC GTGCACGGAG CCGATCAACG GGTCGGCGAT
    114781 GCCGCGCTCG TCAAACCGGG CGGTGGTGGC ATCGATCTCC ACGAACCGGG CTTCCTTTCC
    114841 GAAAGGGGAC TGGGGATTGT TGCGGGCCGA CTCCAGCACC AGGCGTGCCA CCGCGGTCTT
    114901 GCCGATCCCC GGCGGACCAT AGATGATCAC GTGCTGGGGA TTGGGGCCGC AGAGCGCGGC
    114961 CCGGAGGGCC TTGACGCCCT CCTCCTGGCC GATAATCTCA TCGAAACTGG TCGGCCGGGT
    115021 CTTCTCGGCC AAGGGCACGG TAAGGGAAAT TGAGCGCAGT TTCCGGAGCT TCTCGATTTC
    115081 GGAGCGTGAA CCCTTTTCCA TGGCCACTTT ACTGCCCTGC TGGGCCTTCA GCAGGTTCCA
    115141 AAAGTAAAGA CCGATGATCA CGCCGAAGAA GACTTGCAGT AACAAAATCA GGCTGGAGAA
    115201 TCCCGGTCCG AATTCGTCCA AGACATTACC TCCCGCTTCT TGGTTTAATT CTAGTATTAC
    115261 ATCTTGCGAG GGGTTTATAA TCGCAAATGC GGCATTCTCT GCCCTTTTCT GGCATGAAAA
    115321 AGCCGCCCTT TCGGGCGGCG CTCCGTTCCG TTAAGGCCCG GATTACATAA CACCTTCTTT
    115381 AATCTTCTTG TTGCTGCGCT CGATGGTGAT GATCATCGGC GATTCGCGTT TGACCACCGT
    115441 GTCCCTGGAA ATGGTGCACT TGGCCACGTC GCCCCGCGAG GGGATCTCGT ACATCACGTT
    115501 GAGCATGATG TCTTCGAGAA TCGCCCGTAA CCCGCGAGCG CCGGTGTTGC GCCGGATGGT
    115561 CTCATCCGCG ATGGCCTGGA GCGCTTCCTC CTGGAATTCG AGGGTTACGC CGTCAATCTC
    115621 GAAAAGCTTC TCGTACTGCT TCACCAGGGC GTTGCGCGGC TCGGTCAGAA TCCGAACCAG
    115681 ATCCTCCTGG CTCAGCGGGT CCAGGGTAAC GATCACGGGC AGGCGTCCGA CAAACTCGGG
    115741 AATCAAGCCA TACCTCAGCA GGTCCTGGGG CAGGATGTGC CGCAGGATCT CGCCCAGCTT
    115801 GCGGTCCCGC TTCAAGGTCA GCTCAGCCCC GAAGCCCATC GTCTTCTGGG CCACCCGATT
    115861 CTGGATGATC TTGTCGATAC CCTCAAAAGC TCCGCCGCAG ATGAACAAGA TGTTGGTGGT
    115921 GTCCAGCTGA ATGAACTCCT GGTGCGGATG CTTGCGTCCG CCCTGCGGCG GCACGCTGGC
    115981 CACCGTTCCC TCCAGGATCT TCAGCAAGGC CTGCTGGACG CCTTCACCGG AAACGTCCCG
    116041 CGTGATGGAC GGGTTCTCCG ACTTGCGCGC GATCTTGTCG ACCTCGTCGA TGTAGACGAT
    116101 GCCCTTCTCG GCTTTCTCCA CGTCGTAGTC GGCGGCCTGG ATCAGCTTGA GCAGGATGTT
    116161 CTCCACGTCT TCGCCCACGT ATCCGGCCTC GGTGAGAGAG GTGGCATCCG CGATGGCGAA
    116221 GGGCACGTTC AGAAACCGGG CCAGGGTCTG CGCAAGCAAC GTCTTGCCGG AACCAGTCGG
    116281 TCCCAGCATC ACAATGTTGC TCTTCTGCAG CTCGACGTCC TCCAGCTTGC CGCCCAGGTT
    116341 GATACGCTTG TAATGGTTAT AAACGGCCAC CGACAAAATC TTCTTGGCGT GTTCCTGGCC
    116401 GATGACGTAC TGGTCCAGAT AATCTTTGAT CTCCACCGGC TTGGGAATGT CGCGCAATTC
    116461 CAAACCGAGG TCTTCGCTGA GTTCCTCCTC GATGATCTCG TTGCAAAGCT CAATGCACTC
    116521 GTCACAGATA TAAACCCCGG GGCCGGCCAC CAGCTTCTTG ACCTGGTCCT GAAGTTTACC
    116581 GCAGAAGGAA CACTTTAGCT GACCCTTTTC ATTAAACATA TAATAACACC TCTTCTACTT
    116641 GGCCTTCTTG CGGACCGTGA TTACCTCATC AATTATACCA TATTCCCGAG CCTGTTCTGC
    116701 GGACATGAAG AAATCACGTT CCGTGTCTCG TTCGATCTTT TCGATGGGCT GGCCGGTGTG
    116761 CTTGGACAAC AATTCGTTTA TCACTTGCCT GGTTCTCAAA ATCTCCCGGG CGTGGATATC
    116821 AATCTCGGTG GCCTGCCCCT GCACCCCGCC AAGCGGCTGG TGGATCAGAA TCCGGGCGTA
    116881 AGGAAGCGCG TACCGCTTTC CGGGCATGCC GGCCGCCAGT AGAAACGCGC CCATGCTGGA
    116941 CGCCTGGCCC AAGCAGATGG TCGATACGCC CGGCCGGATG TACTGCATGG TGTCGTAAAT
    117001 GGCCATGCCC GCGGTCACCT GGCCACCGGG AGAGTTGATG TATAGGTGAA TGTCCTTGTC
    117061 CGGGTCCTCC GCTTCAAGAA ACAGGAGCTG AGCAATGACC AGGTTTGCCA AGTGGTCCTC
    117121 GATCGCCCCG CCGATGAACA CGATCCGATC CTTGAGCAGG CGGGAATATA TATCGTAGGC
    117181 CCTTTCCCCC CGGGCAGTTT GCTCAACTAC GATCGGTACC AGAATACTCA TTGCAAGCCC
    117241 TCCTCCAAGA CTATGTTAAA CGAAATATGT CCATTTACAT CCAAATGAGG AAAACTTTAT
    117301 TCGCCCTGTT CTTCGGCCTC AGGCGTATCT TTTCCCGTTT TTTCTACTGT TTCGGCATTG
    117361 CTGACTAATA GGTCGACCGC CTTGTCGCGG CGAATGACCG CCCGGACCGA CTCCAGGCCG
    117421 TCGTTCTGCT CCAGAATCTC ACGCAACCGC GCGGGTTCCA GACGGTAAAA CGCAGCCATT
    117481 TTTTCCAGCT CAGCCTCGAC CTCCTCCTCG CTGACCTCCA CTCCCTCGAC CTCGGCGATA
    117541 CGGTCGATGA CCAGTTCCTT TCTCAAGTCC TCCTCCGCCC GGGGATACAT TTCGGCCCGC
    117601 AGCGATTCCT CGGTCCGGTT GGTGAGGCGC AAGAATTCCT CTTTGCTCAT ACCCTGCTGG
    117661 GCTACCGGGC GCATGACCTC CTCCACCATC GCGTCCAGCC GGGTTTTGAT CATACTCTCC
    117721 GGAATCTCGA CCTGGGCGTT GGCCACCGCC TGTTGGATCA GCGCATTGCG TAGGTCGCTT
    117781 TCCGCTTTCT TTTCCGCAGC TTCCAGTAGT TTATTCCTGG TTTCTTCCCG CAATGCCTGC
    117841 AGGGAATCAT GCTCACTGAC GTCCTTGGCG AACTCGTCGT CCAGCGGCAC CAATTCCTTG
    117901 CGCCGGATCG CCTTTAAGGT GACCTTGATC AGGGCCTCCT TGCCGGCGAT CTCCTTTTTC
    117961 GGGAAATCCT CGGGAATGGT AAGCGGGATT TCGCGGGTTT CACCAACGGT TAACCCCACC
    118021 AGCTTTTCGT CAAAATCCCG GGCCACGAAG CCCTTGCCCA CTTCTACCGA CCGGTCGGTG
    118081 CCCGAACCGC CCTCAAACGG TTCCCCTTCG ATGGTGCCTT CGTAGTCAAT GGTAATGATG
    118141 TCGCCCATCT GCACGGCGCC GTCATCGATG GTCACCAGCT TGGCGTAGCG GTTGCGGAGG
    118201 TTTTCCAGCT CCCGGTCGAC GTCCGCTTCG CTGACCTCGA CCACTCCTTT TTCAACCTTG
    118261 AGACCCCGGT AATCCCCCAG GGTCACCTCC GGTTTCACGT CCACCTTGGC TTTGAAGATA
    118321 ACCGGCTTCC CCTCCTCCAG CTGCACCACG TCCACTTCGG GCTGAGAAAC CGGCTGGATA
    118381 CCGGTGTCCT TGACGGCTTC CAAGTAAGCT TCCGGAATCA GTCTTTCCAG TGCGTCCTCG
    118441 TACAAGAGCT GTTTACCGTA ATAGTTTTCG AAAACCTTGC GCGGCGCTTT GCCGGGGCGG
    118501 AAACCGGGGA TGCTAGCCTT CTTGACCAAC CGGCGGTAAG CCTGGTCCAT AACCCGGCTC
    118561 AACCGCTCCG GTTCCAGTTC TACTTCGAGT TCTACTCTGT TGGTGTCGAT TTTCTCAGCC
    118621 GTTGCCTTCA TTATAGCCAA ACTTCCTCCT AAAGAAATAT ATTTACAAGC TTTTACCACC
    118681 TGCATGCCAC TCCATACTAA AATATACTAT AACTCAGGCA AAAGTAAAGT TTACATCGGC
    118741 GCGCACCAGG CAGAAAAAAC GCCAGGGGTA AATTCCCTGA CCTTGGTAGG TAAAAGCAAT
    118801 AGGCTTTGGG GAAAAGCAAA ACAAAGGAAT TGCCCTGTCG GCCGGCGAAA CTAAAGACTG
    118861 AACAAGACAA CTAGGTGGTG TCTGAACTTG GAATTTGGTG CAGGAGAACT AGTGATCTTT
    118921 CTCGACCACC AGGAACGGAG TTACCTGCAG CGCCTGCACC CGGAAGGCAG GCTGCAGACC
    118981 CACCACGGAT ACGTTCCCCA CGCCGAAGTA ATCGGGCGCG AACCGGGGGT GGCGCTAATC
    119041 ACCTCCAAGG GCAAGGAGCT GTTTGTCTTC CGGCCGACCC TGGTTGATTT CACTATGAAC
    119101 ATGCCCCGCA AAAGCGGGAT CATCTACCCC AAGGATACGG CCTATATCCT CCTGTGGGCC
    119161 GACGTCCGCC CCGGCAGCCG GGTGGTCGCC GGTGGAGTAG GTAGCGGCGC GCTGCTGCTG
    119221 GCTCTGGCCC GCCAGGTGGG GCCATCCGGA TTTGTCTGGG GCTACGACGT GCGGCAGGAC
    119281 ATGCTCGACT TCGCCGCCAG AAACCTGCGG GAGTTCCTGG GCGAAACCGG TAACCTCGCG
    119341 CTCAGTCTCA GGGACGTTTA CGAAAGGATC GACGAACGGC AGGTGGACAG CGTGATCCTG
    119401 GACGTTCCCG AACCCTGGCG TGCCGTGGAC CAGGCTGCCC TTGCCCTGCG GCCGGGCGGC
    119461 GTTTTCGTGG CCTACGTCCC CACCATCAGG CAGGCGGAAA GCCTGACCGC CGCCCTCAGG
    119521 GGTTCGAACC GTTTCGGCCT GGTGGAAACG GTGGAGATCC TGGTGCGCAA CTGGCACATC
    119581 CGTAACCGGA GCGTCCGGCC CAACCACCGG ATGGTGGGGC ACACCGGTTT TCTCACCATC
    119641 GCCCGCCAGA TCATACGGCC GGAAGGTCAA GCCCCAACAG AAGCTCTGGA AACGGACCCG
    119701 GAATCGGTCA CGGAGACCAG TCCGCCCAAC GATCAAATTT AGCGAGCGGG GACGTTTTAT
    119761 TAGTAGAATC AAATGCGTAA AATGTAAAAT GGCTGTAAAC CAGCAAATAG AAAAGGTTCC
    119821 CATCCCGGGA ACCTTGATTT CTTAATGGTG AGCCATGCTG GACTCGAACC AGCGACACCC
    119881 TGATTAAAAG TCAGGTGCTC TACCAACTGA GCTAATGGCT CACGTTAAAA AGTGGGTGCG
    119941 AGAAAACATT CGCGCTTTTT CACTTCTTAT TTGACTGGTT TGGCTGGGGC GGCTGGATTC
    120001 GAACCAACGA ATGGCGGATC CAAAGTCCGC TGCCTTACCA GCTTGGCTAC GCCCCAACAC
    120061 TTGGGGTGGG CGATGGGCTT CGAACCCACG ACCTCCAGAT CCACAGTCTG GCGCTCTGAC
    120121 CGGCTGAGCT ACGCCCACCA CGCGCGGGTC TGCAACATCC GCAAGCCTTA GTATAACAAA
    120181 ACGCCCATTG TTCGTCAATG CAAACAGGCA GGCAATTAGA TTCATTGACA GGCCGGCCTA
    120241 TCCGTGCTAC GATAATTCCC GCGGATGTGC CTTATAGACG GGATATGCGG GCGTGGCGGA
    120301 ATGGCAGACG CGCCAGACTT AGGATCTGGT GGGGTCACCC GTGGAGGTTC AAGTCCTCTC
    120361 GCCCGCACCA GGCTAAGGTT GGCAGAGGCC TCGGGGTAAC CCGGACCCTT TAGTTTTGTA
    120421 TCAGTGTATT TCGGCTTCTA GGGCACGCAT GACCGGACTC CAGGTGGAAT CGTTAACCAT
    120481 GCTGCTTTTC GAGTAAGACG CATTGGGTCA GATCAAGGGG CCTGTAGAGA TTATTCTTGT
    120541 CTGTAAGCTT TGAGTATCTC CCGACCCAAA GTAGCGCATC TGCCCCCGGA ACCTGCCACA
    120601 TCATGCCAGT ACACAAGGAT ATCTTCGACG CCCTCAAAAC CATCATCCCT CGCCTTTTGG
    120661 GCTTCATTCC ATTGCCACCG GGGCCGAAAA CTATCGGCCA ACTCTGCTGT GCCCAGCTTT
    120721 CGGATCCCCG GATAGCATCT CGAATCATAT CGGTTGTTCT CATATATCAT CACGCCCTAT
    120781 GGCCCACTTT AGAAAAACGC GAATTCTTTA CGCCTTATTG TTTAACTCCC AAAAGTAAAA
    120841 AAGGAACGTG ACCCACGCTC CTGTCGGTGT TTCCTAACTG GCGTCCCAGG AGGGATTCGA
    120901 ACCCCCGGCC CACGGCTTAG AAGGCCGTTG CTCTATCCGC TGAGCTACTG GGACAACTCT
    120961 TTGGATTATT ATACAACATG GTTATTATAC AACGTTATTT CCACGCATTC AAGATTAGCC
    121021 TGCCTTCAGC GCGGTTCAGC AATAATTCTC TAAAAATTCA AAGTTATTAG AAGGTATTGA
    121081 TAAATACACG TCGAAAGTGA TAGATAGAGT TATTGGCGAG GTCCCCGGGT TGGTTGCTCC
    121141 GTTGAAGCCA AGGCTCATCC CGGGCCGCGC TGCCAGTCAA TCGTCACAGC CCCAGGCAAA
    121201 GATGTCGCAA AGATGTCGTC ATACATGGCA CTTTGCCGCC GTAATTATCA ATTAAGACTG
    121261 TCCAGCATTC TGGCAACGTC CTTCACCGAC GCGCAGTCGG CCTAAGAGGC TAGGACAGAT
    121321 ACGGACACCA CCCTCTGCGC TTTTCCGGTT TCTATTTCCA AGTGAGAGGA GGGTATGCTG
    121381 ATGTCCGCAA ACTACAAAGA GATAATTGAC AACAACGTGG CCGACATGAT CCGTAGGTAC
    121441 TCACCCCAGA AAGCCGAGCC CGCCTCCGCC CAAACAGCCG CACCACCGGC AGCCAAACCC
    121501 GCAGACTCAC CAGCCGTCGG TGCAGCCAAA GAATCATTCT TTACTCGTTT GTGGAAATCC
    121561 ATTTTCAAGT GAAAAACGGT GGCCCCCCTC AAAAATTTCG AAACCGCCCA ATTCGGGCGG
    121621 TTCTACTTTC CATTACTGAA TTATGGAGCG GGTGATGGGA ATCGAACCCA CGTACCCGGC
    121681 TTGGAAGGCC GGTGCTCTAC CATTGAGCTA CACCCGCGCA TGCACAACGC ATGCACAAAA
    121741 TATTATACCC TAAGCCCCGG CCCACGTCAA AGTGTTTTAG CAGCCGAGCA TTTTAGCCAC
    121801 CAGTTTCTGC ACCGCCATCA ACGCCCGCCC GCGGTGGCTG ATCCGGTTCT TGGTATCCAG
    121861 ATCCAGTTCC GCAAAGGTCC GGTCGAATTC CGGTACGTAG AACAGCGGAT CATAACCGAA
    121921 CCCCCCGGTT CCCCGCGGCT CGTAACCGAT GAATCCTTCG CAGACCCCTT CGGCGACCCG
    121981 TTCCATTCCG CCTGGAGTCA CCAGGGCAAT CACGCAGCGG AAACGGGCGC TCCGCTGCTC
    122041 CCATGGCACC CCTTCCAAGA GACGCAGTAG TTTCTGGTTA TTGCGGGCGT CGTCCCGCGG
    122101 TTCCCCCGCA AACCGGGCCG AGTGCACCCC CGGCGCCCCG TTCAGAGCGT CCACTTCCAA
    122161 CCCTGAGTCA TCAGCCATAA CCAACTGGCC GGTGCGCGCC GCCACCGCCC GGGCCTTGGC
    122221 CAGGGCGTTT TCCACGAAGG TATCACCGTC CTCGGGGATC TCGGGGATCT CGGGAAAGGC
    122281 CGCCAGTGAA ACCACCTCGA TCCCCAACGG TGCAAGCAGC GCCGCGATCT CCTTTACCTT
    122341 ACCCTCGTTT CTGGTCGCCA GGACCAACTG GGCCATCTTC TCACCCCTAT TCTCCAATCT
    122401 GTTCGCCCAA AGTGCCCAGC ACCGCCCGCT GCTCCGCCAC TAATCCCCTG ATGCCCTCAA
    122461 CAGCCAGCTC GAGTAACCGG TCTACCCCGG CGCGGTCAAA AGTGGCATGC TCGCCGGTGC
    122521 CCTGTATTTC CACGAACCGT CCGGCTCCGG TCATTACCAC GTTGAAGTCC ACGTCGGCCG
    122581 CTGAGTCCTC CGCGAAGCAC AGGTCGAGCA CCACCTCCCC CTCGAAGATT CCCACGCTGA
    122641 CCGCGGCCAC GTAGTCCCGT ACCGGTAACC GAGGTAGCAT TCCCTCGGTC ACCAGAGTCT
    122701 GCAAGGCATC CACCAGGGCC ACAAACGCAC CGGTGATCGC CGCCGTCCGC GTCCCCCCGT
    122761 CCGCCTGGAT CACGTCACAA TCTAGAATCA CCGTACGCTC GCCCAGGGCT TCCAGGTCAA
    122821 CCACGGCACG AAGCGAACGG CCGATCAACC GCTGAATCTC GAAGGTCCGG CCCCCAGGGT
    122881 GTCCCTTGAC CGCTTCCCGG ACTACCCGTA CCCCGGTGGC CCGGGGCAAC ATGCCATACT
    122941 CCGCCGTCAC CCAACCCTTG CCCGCTCCTT TCAGAAAGGC GGGCACTCGG TCCTCAATGG
    123001 TCGCCGTGCA GATTACCCGG GTGTCGCCCA CCTCAATCAG CACGGAGCCT TCGGCGTGCT
    123061 TGTTGTAATG CCGGACAATC CGTACCGGAC GCATCTCTGC CGGTTCTCGT CCGTCTACGC
    123121 GCACCATATC CTTGCCCTCC AGTCCATATA GATTCGCCCC CTGTACTCAA CAGGTATAGG
    123181 TTTCGCCCTC GCGGGCTGGC AGCACCGGGC ATCGGCAGAC CTGGGCCGCC TCGGCGCAGA
    123241 GCGCTTCCAC ATCATATTCC GGACAGAAAT GGGTCAGCAG CAGGCGGGCT GCTCCGCTTT
    123301 CTCGAGCCAG CTCCCCGGCC TGGCGGGCGG TGAGGTGCAC CTGCCCGATT TGCCACGCAT
    123361 CCCGGGCAAA ACCACTGGCT TCACAGAGCA AGAGCCGAGC CCCCGCCCAG AAACGGGCGA
    123421 GTTCCGGAAA ATAGGCGGTG TCTCCGGAAT AGACCAGCCG CCGGTCCCCA CCAGTGATGG
    123481 CCAACCCGTA GCCGGGCAGG GAATGATGGG TAGGCAAGAA TTCAAGCTTC AGCCGCCCGA
    123541 CGCTCACCCT CCGCGTCCCA TTCGCGGCGG GCAGACTCTC AATGGGCCGG GCCAGGAAAG
    123601 CATCGCTGTC CCCGGCCAGG CGCTGGAAAT CATTCCCGGG CTCTCCGGGG GCGAAGAGCG
    123661 CCAGGGGTTC GGACCGGCTA CCGTCCCGGC GGGCACCTTT TAACGCGTGG CGCAGACAGA
    123721 ACAGATCGGC ACAATGATCG GCGTGAAAGT GGGAAACAAT CACCGCCGAA AGCTTCCTGA
    123781 AATCCATTAT TTCTAATAGC CGGCTGAGGC TACCGTTTCC AGCTTCCAGC AGAATCACGG
    123841 TTTCCGCGTC CCGAACCAGG TAACCCGAAC AGGCACCCCC GGCCCGCGGG TAGGGCGCCC
    123901 AGCACCCAAG CACGGTAAGC TCCACGAATT GTCCCTCCTA CTTCCAGGCG AGCATCTCCA
    123961 AAAAGGCTTC CAGGCGGATC CGAGTCCGGG CGTCCAGCTG GCCCGGCTTG TCCCCCTCCA
    124021 TGGTAAGGAT CGGCACCTTC AGTTCGTGCC GGACAATCAG GTCTTCAATC TGCCGAAAAC
    124081 AAAAACTCTG GGCATAATGA ATCACGCCGT GAATCGCCCG CCTTTCGATT TCACGCTGGA
    124141 TATCCTGGAG CCGGTAGAAT ATGCCGTAAG GATAGCTGTA CAGCCGGTAC TGCTCCACCA
    124201 GGTCGTCGGT GTCAAACGGC ATGGCAAACT GGCGCTGCGT TTCGTTGTAC ACAACCCGTG
    124261 CCCCGCGTTT CTCCAGGAAT TCATAGATAT CAACATTGAT CGGGGGTACT CCGATATAGC
    124321 CCAGGCGGAT AGCCTCTTTC CGGGGCGGCG AGTTCTTTGC CCGTGCCAGG AAATCCCGCA
    124381 CCCGGGCCTC GAACTTTTCC GGATCCCCCC CAAAATCGCT GCAGGAAACC TGGAAAAAGT
    124441 GGTTATCCCA ACCCCCAACC CGGTTTTCTT CCCAGGTCAG CCGGTCCAGT TCCCGTATCG
    124501 CGCGTCGCAC CAGGTCCAGC CGCTGCTTAA CCTTTTGCAC CTCCGGCCAG TCCACGCCGA
    124561 AAAACCCCAT TAACTTCTCG ACCTGCAGTT TCAACAGGTC GTAATCCCGG TCAAACGGAT
    124621 AGGCAAACGG AATGGTGTGG ATGCCGGCCA GCTGCAGGGT CTCCATCAAG GCATGGGTAT
    124681 TGCTGCAGTC TCCCTGGGTT ACCGCGATTA CAGTGCGGAG CTCCCTGTCC CGGAGCACCG
    124741 TGGCATAGAT TCCTTTGATC CAGGCGCACA CGTTACGCGG GTAACCTGCC GTTTCGGCCT
    124801 CCTCGACCAA CAGCCGCGGG TCGGCACTGG AGATGAAAAG GTTATTCAGA TCCACCGGCA
    124861 CCCACCCGGC CGCAAATACC ACTTCCACCG GGATCGTCGT GGTGATGCCT ACCCTCTTAG
    124921 ACACGCATTC CCTGAAGACA GAAGTCCCAT TTTCCTCCTT ACGTGGTGCC GCACACCGCG
    124981 GCATTGGTGG TCCCCCCGGT TAGCTTTTTG CTTCATGATC TCTCCGGAAC AACGGCTCAT
    125041 TCACGCCGGA AGGCGGATTT CGGTAACCGG CTCCGGCGCT CGGCCCAGGA ACTTGCGGGC
    125101 CACTGCCATG AACCTCACAG CCTCCCCACT TACGAAATAA CGGTGCCCGG CAAGCGGCTC
    125161 CGCGTTGTGT CTGGGGTTGG GGTTGCTAGG CAGCAAGCCC CGCCGGTACA TATCCAGCTT
    125221 CGCGGCACGT ACGGTGGCCG CCGCCGGGTC CACCACGCAA ATCTCAGGGC CCAGTACCCG
    125281 CGTAATCACT TTCCGCAAAA ACGGGTAATG AGTACAACCC AGGATCAGGG TATCGATGCC
    125341 GCTATGCTGC AGGGGTGCCA GGTATTCGCG CACCACCTGT TCCGCCCTTG GCGAGTCCAG
    125401 TTCCCCGGCC TCCACCAGCG GCACCAGGCG CGGCGTCGCC CGGCTGAACA CCCGGCAGTG
    125461 CGGATTGATT CTGTTAATCG CCGCCTGGTA GGCACCAGCG CCCACGGTCG CCTCGGTAGC
    125521 AATCAGGCCG ATGCTCCCGG TGGTCGAAAG CCGTACCGCC TCCGCGGCTC CCGGTTCGAT
    125581 CAAACCCATC ATGGGCACGT CGAAGCGCGC GCGCATCACC TGGAGAGAAA CGGCGGAACT
    125641 GGTGTTGCAG GCAAAAATGA TATAGCGCGC TCCCTGGTCG CAGAGAAAGG AAATGATCCG
    125701 GTCGGCAAAG GATATCAGCT CCGCCACGGG GCGTCCCCCG TAGGGAACAT TCACCGTGTC
    125761 GCCGAAGTAG ATCACCCGCT CCCCCGGGAG GATTCGGAAA ACCTCCTCGG CCACCGTAAG
    125821 GCCGCCCACG CCGGAATCAA AAAGACCGAT CGCTCCTTGC GCCAAATCTT TTCCCCCTCG
    125881 CGGTTTTAGC GCCCATCCCC CTGTATTCTA ACATCAATCC TTCCCAATAC AATATCCGAA
    125941 TTCACGCCGG AAAGAGTTCC AGGCCAGGAA CAAAAACCCC CCGGCCTTCC TCGCAAGTAC
    126001 CGGGGGTTGT ATTTAGCTTC TGCCCCGCGC CTTAGCGCCT TAATCCGGGC GAAAGTAAGC
    126061 AATGATCCCT TCGGCAATGG CGGCCGCCGC CCGCAGCCGG AAATCCCGGT CCGCCAATAA
    126121 CTCCTCCTCC TCGAAGTTTG AAATGAAGGC GACCTCAACC AACGCCGACG CCATGTTTGT
    126181 TGCCCTAAGC ATCGCAAACC GCGCTTGGTA TAAGCCCAGG TCGTGGCGTC CCAATTCGCT
    126241 CACCAGCGCG TCCTGGAGCG CCCGCGCCAG GTTCTGCCTC GCCGCTACCT GGCCCGGGGC
    126301 CGCCACGTCC GGATACGGCC AGTAATAAGT GCTTATCCCG TGCTTGGAAT GGTCAACATT
    126361 GGCGTTGTTA TGGATGCTTA CGAACACGTC GGCCCCGGCC TGGTTGGCGA TCTCGGCTCG
    126421 CCGGGCGAGC TCCACGAACT GGTCGGAAGT GCGGGTGAGG ATCACCTGCG CCCCCTTCTG
    126481 CCGTAGCAAC CGGGCGGCTT CCAGGGCAAT GTCCAGGCAG ACGTCTTTCT CCCGCAAACC
    126541 AGTCGGTCCA ATGGCTCCGG GATCTCGGCC TCCGTGGCCC GGGTCGAGCA CTATCACCCG
    126601 ATTGTCCATG ACACTGTCCG CGGCGTAAAT CTCGATGGTC AGGGTGCGCC GATTACTGGA
    126661 CAATTCGGTC CTATACCGGG TGTGACTTAA GCCCCGCTTC AAGTCGCACA CCAGCCGGAA
    126721 CTGCCCGTCC ACGATGCCCG TCCGGATGCG CTCCACGACG GGCGAGGCCA AGGTACGATC
    126781 AGGTAACTGT TCTTCGGCAA AACCGTCTAT ATCCACCACG ATCCGATCTG GCGCCGTCAG
    126841 TCTAAAAGCG CGGTAAGTCA TTGGCGCCGT GGACTCGACC GTGATCAATA CCCGGTTTCC
    126901 CGAAACCCTG ACTCCATAGG TGCCGGGAGC AACCGGCTTC TCGCGGTCTT CACCTCGTGA
    126961 GGGGGGAACA ATGGCCTCAA AATCCACCTC GACCGCGGAA GACTCCACCC AACCCAAATT
    127021 ACCGTTTGGT AACCTGATCT GGTACCAGTT CCTCCGTTGA GACACCAAGG GCAGCTTGAA
    127081 GCCGCGGGTG GCCTGGGCAA TGGCGGTGTA GTGGTTTCCG GGTTGACTGC GCACGTCCAC
    127141 CGCGTCCACT CGGACCATCG CCACGCCGTT CAGCTCCTTG TCGGCCAAAG GCTCAGTCTG
    127201 GTCCGGCGAG GCTGGCGGTT GCAGTATCCC GGGCTTCGGC TCCGTCGGCT TTGGCTGTGG
    127261 CTGCGGCTGG GATGGCAACG GCAAAGACTC CCCCTCAACT CGCACCAACT GGCCAGCGAT
    127321 CCAGGCTGCC TGTCCATCGG CCCGCCGCAC CTGCACCCAA TCACCGGACT TGCCAACTAC
    127381 CGGCAACCGC TCTCCCCGCC TCACCTGACC CACCACCAGA TGCGCCGGCA CCCCCGGACT
    127441 ACTCCAACCC GGACCGCTAC GCAGGTTGAC AACATCACCC TGCACCACGG CTACCTGACC
    127501 AACAGGCTGG GACGACAACG GCAAAGACTC CCCCTCAACT CGCACCAACC AGCCCGCAAT
    127561 CCACGCCGTA CCACCATCAG CACGACGCAC CTGCACCCAA TCACCAGACC TGCCCACCAC
    127621 CAATAAACTA TCACCCCGCA ACGCCTGACC CACCACGGGA TAACCCAAGC CCGCACCACC
    127681 ACGCAGGTTC ACCACGCTGC CCTGCACCAC GGCTACCTGA CCAACAGGCT GGGACGGCAA
    127741 CGGCAAAGAA TTCCCCTCAA CCCGCACCAA CTGGCCAGCG ATCCAGGCTG CCTGTCCATC
    127801 GGCCCGCCGC ACCTGCAGCC AATCACCGGA CTTGCCAACT ACCGGCAACC GCTCTCCCCG
    127861 CCTCACCTGA CCCACCACCA GATGCGCCGG CACCCCCGGA CTACTCCAAC CCGGACCGCT
    127921 ACGCAGGTTG ACAACATCAC CCTGCACCAC GGCTACCTGG GTGGCCTCGG CACATTTTGA
    127981 CAACTGGAAT CCCAGGCCGG TGGTTAAAAA CAAGAACGCA GCCAGCAGGG CAAATTTGTA
    128041 AAGCATGTTG TCGGCGTCTC CTCCCGCGCT GTAAGCTATC CGAGTGTTTC GACAATATGC
    128101 ACCAAAATCC TGTTCTTCAA GAAAAAAAAG ACAAAAACAA AAACCGGGTC CTGCTTCCCG
    128161 GCTTAACTTG TTCTTCGGTT TTTTATACGC ATGTTTTTGA TCTGCTGGCG ATTACTTTTT
    128221 TACCAACTCT AAGTTGGGGG TCAAAGGTTC GCTCAGGTCC AGATGTCCGC TCAAAGTATC
    128281 CACTTCCTGC CCGTCAATCA AGATTTGTAC CCGTTTAACC TCCGGGAACT GGGCCAGGGT
    128341 ATTGATGATG GAGTACACGG TGATGGTCTC GCCGAGGGAT CCGCCCCAGT GGTTGGTTTT
    128401 TAGCTCGGGG CTGAAGTCCG CCCGGGCCAG GCCGTCCTTC ACTACGACAC CGTTGAGCGT
    128461 TGTGCCTTCG GGAACGGTTG GTAACAGTTC GTTTGTTTCA GGTCCCCGAA TCAACTCTCG
    128521 CAATACGGCT TCGGGCAGGT TGTCACCCTC CGCCAGCTCC CTAAATTCCA CGACAAGATG
    128581 ACCGTCCCGG TCACAAAAGT ATAGAACCAC TTCGGTACGG TCCGATTCGC CCAGTACGCG
    128641 AGCCTTGTTG TTATTGCTCT CACTCGCCTT TCCGGACCAG CATCCAGCGG CCAATAATAT
    128701 CAAGATCAGG GCAACCATCA GGACCAACGG CCTGTACATT TTCGACATCA AATCACCCCT
    128761 TTATTTATTA TACTCAACCT CTAGACTTTT TGACTAACCC AAATCTCAAG CTGGTTAGTA
    128821 TTTCAAAGGC TTGGGTTCCA GCCGAATTTG CATAAAAAAG ATTCCGTCAG GCCACAAAAT
    128881 AGTGAAAAAG GAGCGCTAAC GGTTTCATGT GGAAAGTGAC GATCACGATC TTGACATTCT
    128941 TCCTGTTTAC TGTCCCGGCT GCGGCCGGCG AATCTCCCTA TCTTGTTTGT CCGGTCAACT
    129001 GTGAGTACCA ACGCCCCCTC TACCTAAACA ACGTTAACCC GCTGCAGGGC GATGATGTTC
    129061 GGGAACTTCA GGAACAACTG CAGGAGGCCG GGCTGTATAC CGGAGAAATC ACCGGAATCT
    129121 ACGGCCCGAG GACGGCCGCG GCGGTCCGCG CTTTGCAGGA AATGAACAAC CACGAACCCA
    129181 ACGGCGTAAT GGCCCAGGAT ACGTGGTACC TGCTGGGCCT GGTGGCCGAA CCGGTAACCG
    129241 AAAAGGAACC ATTCCCACCT CCCAAGGGCG AAGTGGATCT GATTATCGAC GTCCAAAACC
    129301 GTACCCTGAC GGTGCTGAAC GACGGTTACC CCTACCGGCA GTTCCCGGTC GCCGTCGGAA
    129361 AAGCCGAGAC CCCCACCCCC GTCGGCAACT GGAGCATACG CCGCAAAGCC CTGAACTGGG
    129421 GTACCGGTTT TGGCACCCGG TGGATGGGCC TCACTGTTAC CTGGGGAATC TACGGTATTC
    129481 ACGGTACCAA CAAGCCTTAT TCGATCAGTA CCAGGGCCAG CCACGGCTGT ATCCGGATGT
    129541 TCAACCAGCA CGTTGAAGAA CTGTACCCCT GGGTTGAAGT GAACACGCCG GTACATATCG
    129601 TGGGCAACAT TATGGGTCCG GAACGCCGCC CGACCCTGGT CCTCGGAGAC CGCGAATCGG
    129661 GGGTACTGGA AATCCAGCGC CTGATGCAAA AACATGGATA TTATGACGGC CCCATCGACG
    129721 GCATCTTCGG ACCGCAACTG CAACGAGCAG TAATCCAGTT CCGTAAGGAT CACAACCTAC
    129781 GCCACGACAA CCGGGTGGAC CGGGAAATGT ACCAGCTTTT GGGGCTTTAG GACCCTCACC
    129841 TAATTCAGCT TAACAATCCG GGGCTTGAAA TCAAGCTGCC GCAAAAGGTG CAGGTAATCA
    129901 TCCGGGATAA TCTGCTCCCA GGGTTTGCCG ATCAGGGTCA CGAACACGCC TTCCAACACG
    129961 TTCGTGCCGA ACGAGCGGCC CTCGTACTCG GGGGTGGTCG TCACCAGGTA CGACGCCCCA
    130021 CGCTCCCGGA GTAGTTCAAC GTCCGTCGCC GTGGTGGTGT TGGTAACAAT GATCTTGCCG
    130081 TCCAGCTTTG GCGGCAGATA TCGCCGGATC AGGTGAAAGT CGCCGGCCAC CACGTCCGCT
    130141 TCCCGGTAGA AAGACGCAAA ACGCCGGGCC TTCCGATCAT CGTGGAGGTC CTGTTTCTTA
    130201 CCGGTGGGAT AAAGCATTCG GAAAGGAAGC TTCACGAAGA AAGGTAAGAG TAAACGGGCC
    130261 AGTCTCTCCA GTTGATCGAC CGTCCGGATT GGGTACGGAA TGCCCACTAC GAATATCAAA
    130321 TCCCCGAAAG TGGTAACACA ACCCGCATCC ATAAAGGCCT GGGCCATGCC AAACCGGTCG
    130381 GCCGCACTGA CCATGAGCAC TCTGGTGCCC GGTGGAATAA GGTCGGTTTC CCCCGCAAGG
    130441 TACAATACCA CCTCACGCTC CAAAGTCTTT TTCAGATAGC TGCCGTCAAC CACCGGGGTC
    130501 TTACGCACCG CCCTCATCAA CTTCAAACCG TCACGAATAG CGTACTGCCG GTCGCGGATG
    130561 TATAAAAAAA CGTCGATGCC GCCCAGTCCA ATGGCATCGA CCTTGCCGTC CAGTTCGCGC
    130621 AAGATGGACA GAGCCTTTTG AAAGTCCCCG TCGGTCCCAA TACGGCTGAT CTCGAACTGT
    130681 TCGCCCAGCA GCTCCACTAC CACGGTCTTG TTCCGTTTAG ATGACCCCAG GCTGACACTG
    130741 ACTACCTTTT TCAAGATATT GCGCCTCCGT TCGACCTACC TTGTGTCTTG TGTTAATTTT
    130801 AGCTAAGACA GGACTGATTT GCAAACCCAA GAATGTTTAC AAATCCGCAC CAACGGCCAA
    130861 AAAACAAAAT CCGCGAAGCC TTGTTTTTCG CGGGTTTGAC GTCACTCTTA TGGTGCGCCC
    130921 GGCAGGAGTC GAACCTGTCG GGCGCGCCCC TGATCCCGCG TGGTCAGTGT CGTCCGCCGT
    130981 CCCGGTCGCA GTCCGTGTCG CAGTCGCGGC GCGCCGCGAG TCGTCCGGCG AGGCTCTCGC
    131041 CGCTCCGCAG CGAGTGCGCG TACACGCGGA GGAGAGTCTC CGGGGTGTGC CCGAGGAGCG
    131101 CCGCCGCGGT GGCGAGGTCG ACCCCGTCGG CCACCAGTAT CGATCCCGCG CCGTGCCGCA
    131161 GGTCGTGGAC GCGTATGTGC GGCAGGCCCG CCCGCGCCAG AGCCGCGTTA AGCGTCCGCC
    131221 GGACCGAGTA CTCGCCAAGC GGGCGGTCGC CCGGGCCGAA CACGTACCGG TCGTCGATGT
    131281 GGAGCGGGGT CACTCTCCCC GCGAGCCTGG CCCGCCGGAG TCCGGCGAGG AGATCCACCG
    131341 TCTCCGGGTC GAGGCGGATC GTCCGCACGG ATGTGGCCGT CTTGGCCTCG TCGCCCTCCG
    131401 GTTTTGGTCG CCGCCGCCGC GTGTCGATCG ATCGGCGGAC GGTGATCGTC CCCGCATCGA
    131461 GGTCCACGTC CGACCACCGG AGGCCGAGGA CCTCGCCGAG GCGCATGCCG GTGAGGGCGA
    131521 GGATCCTAAC CACGATGTAG TACTTGTACG GGCGGGCCGC GTCGAGCATC GCGGCGAGCT
    131581 CTGCGGGCGT GAGCACCCGC CGCCGCCGGC GCGGCACCCG CGGCGCGCGG ATCCCGGCGG
    131641 ACGGATCGTG CGGGATGATC TGGTCCGCGG CCGCCCGGCG GATCGCCGCC CGGAGCGTCG
    131701 CGTAGATGCC CTGCACCGTC TTGGGCGCGA GCTCCGGATA GGCGCCGGCG AGCGCGGCGC
    131761 GAAGGTCCGG GGCGGTGACG CCGTACAGTG ACAGGTGGCC CACCACCGGG ACGAGCCGCC
    131821 GGACGTGCCA CTCGTACGTC TCCCACGCCC TCTCCGAGAC CGATCCTCGT AACTCGCGGA
    131881 CCCACCGCTG CAAGTACTCG CCGAGAGAGA TCGCCGCCTT CCGCGGCCCC GCCGGGTCGC
    131941 GGCGGAGCCG GGCATCGAGA TCCTGCGCGT ACCGCTTGGC CTGCCTCTCC GTGCCGTAAA
    132001 ACGTCTCATA GTGCCGGAGC TGTCTCCCGT TGTCGTCGGT GCCGAGGTAC ACCGTTATCG
    132061 TGTAACGGCC GTCCCCCCTC TTTCGCACAC TTGGCATTAT CTACCAAACC CCCTGGTGAC
    132121 GCGGGGGCGC TCGGTGGAAA AGCTCTTCTG CGCCTGCCAG GCGATCTCCT TCTCGAACTC
    132181 CTGTTCGCGA GTGGCAAGAT ACTCCTCGAG CGCCGCCTCC GAGATCCTGA TCCGCCGCGG
    132241 GGAGAGCTGG AACGCTCTCA ATCGTCCCAT TCGGATCTCG TCGTACACGA ATATCCTCTT
    132301 CGCTCTCAAA ACCTTCGCGA CTTCCGCCAC GGTGTAGATT TTCTGCACGT GGCAATCACC
    132361 TCCTGAGAAA CGCGAAACGC GCAGCCTTCG GGCTGCGCGT TTTCTAACGC ATTGGAGGTG
    132421 ATTCGACGCT CGCAAACAAA CTGTTGAACA AAAAACCCTC AAAGGGGTTC AACCACCATA
    132481 CTTAAGACAG TTTTGGGGAT CAATCGCCGA TTTGATGCTC CCGAAGTGTC CGTAGTAGGT
    132541 TCTCGATCCC CGCGTCCAGG TCGCACTCCC AGATCACGTG CACCCGCCAC CCGGATCGTG
    132601 TCAGAGCTTC CACCGCGGCC TTGTCCCGCT GTACGTTGCG TTCAATCTTG GCTTTCCAGT
    132661 AGTCCACGTT GGAGGAGGGC ATCCGGGAGC GGGGGCACCC GTGCCAGTGC CAGAAGCACC
    132721 CGTGGACGAA CACAACCGTC TTGTAGCGCG GAAGCACCAG GTCGGGGCGC CCCGGTAGGT
    132781 CTCGGCGGTG CAACCGGTAT CTGAAACCAG CCCTGTGCAC CGCCCTCCGC ACGGCCATCT
    132841 CCGAGGTGGT GTCCCGCCCA CGAACGCGGG ACATTATGCG GCTTCGGGTT TCTGGGTCAA
    132901 CAGTGTCAGT CATCGCTCTC CAGGTGCCCC GGAATCTCGA TCAATAGAGA TTTGTCGGCC
    132961 TCGACCTCGG CCACCCTCTC GTTGTATTTG TGGAGAAGAT CCACCATGGT GTGCTTCAAT
    133021 CCGCTCCTGC TGAACCCCGC CATCTCTTCG ACGTTCTGTC CTACAAAGGA TTCAATTGGT
    133081 ACCACGCCAA TGTGGTTTTC GAGTCCGGCA GCTTCCGCGA ACTGAGTCGC TGCGGCCACT
    133141 CGTCTACCGG GTACCAAAAG AAGCACGCGG TAGCCGTTTC GAATATTGTC CTTACACTTT
    133201 TCAAACACGC CTGGCATCGG GGCAACAGTC ACGTGGAATA CCGTGTCGCC CACGACGAAA
    133261 TCCCCAGGCC GTCCTAACTG TTGATCCGCG GTCGTGTGAG AGTAGTTCTC TATTTCTACG
    133321 TGAGGGTATC TCAACGCGAG CTTAGCGCCT ACTAGGTGTT GACTGACCGC TCCCGCCTTG
    133381 TTCTCCGCCG CTGCCAAGTT TAGGACGTCC GCCACAATTT CCCACCCCTG TTTGGTTAAG
    133441 TCGATCCTCA CCGCAATCGG CTTGCGATCA AAGTACTCCC GAACCCTCTC CACCAACCAC
    133501 CCTTGTAGTT GGTCGATCAA CGCCCCGCGC TCCGTAGGGC TCATTTCCCC CAGTTGTTGG
    133561 CGGAAGCGAC TCTTGTTAAG GGACTGAACT AAATGCTCTG CGGACGTCCG AGTCGATCTC
    133621 GTAGTGCGTC CACCCTCACT AGCCAAAAGC CTGTTTTCCC CATAACGCTT TAGTATCCTC
    133681 TGAATCTTCG GTCCCGACGT TCTCACTTGA TTCTTCTCAG TAAGATAGTC GTTCTGTGTT
    133741 ATCGGATAAC TCCCACGCAT GATCTCGAGC ACCGCCAGCC CCGCGCACAT TGAGTTCCGT
    133801 AGCGGCTCCT GGTTCGCTGC GGGACGTTCG CCCTCGTACC AATCTTTGAG GATTTCGAAT
    133861 AGTTCACCCA GCACGACGTC ATTCATGCCC TCGACGCCTC CCACAGTGCC GCCATCGATT
    133921 CAGCCCTAGT ACGGAATGCC GCCGACGCGT CGCTCTGACG ACTCTCGCGT CGTGCCGTGT
    133981 TCCGAGCGGC GAAGGCGAGG GGCGTCAAGA GGTGCCTCGA GAGCCACTCC ACTGCTGGAA
    134041 CCGCCACCGC GTCACCCATC GCCCAATAGG CCTCGGTGTA GCTCTCCGGC AGCCAGAAGG
    134101 AGTCGGGAGC GCCCATTAGC CGTGCTGCCT CGCGCGGCGA GAGCAGCCTC GTCCTAACCA
    134161 CGCCGTCGCG CACCACCACT ACAGTCTGAC GGCTAGAACC GCCCTGCGGC GTACGGAGGC
    134221 ATCCGGCCAC TCCGTCGAAC CGAACCTCGG CACGTTGTCT GCCGTCCCGC GTCCGGCGGT
    134281 ATAGCATGCC GACGCGTCGG CCCCCAGCCG CCAGCGCATG CTCAACCTTG GCGCGGTTGC
    134341 GTTTGGTCAT CAGGCCGAGC AGGTGATCCG TCTCGGCTTT GGAGTGCCAG GCCACCTCGG
    134401 TGGGGTCGTC ATCGATCATC CCGGCCAGAT CCGGTACGGG ATCGGTTGGG ACGGGCAAGT
    134461 CCCACCACCG CCACAGTTCC CTGAGGTCTG AGGGAAGCTT TGTTACGGTT GACAATAGCG
    134521 ACCCGCTGAC CCAAGGGCTG TCCGGCGGAG ATTTCACTGT GAACCTCTCG ACGTCTACCC
    134581 CCGAGTCCAC GGCCACGACG AACACCCGGG GACGCGATTG GGGCAGAAAA CGGCGCGCGT
    134641 CGATCACCAT CGCGCCGAAC TGCATGTCGA GCGCGGCCAG GGCCTCGCAC AAGCCCCGAA
    134701 AGTTCTCCCC CCGCAAGAGT CCAGTCACAT TCTCGATGGC GATCAGCGGT GGTCGACGCC
    134761 CCAGGTCGTT GAGTCGGTGC ATGATCCGCC AGAACGCCCA GAACACGCCG CTCCGCCTCG
    134821 CTGACATTCC ACGTCCCCAG CCCGCGAGAG ACAAGTCTTG ACAAGGGAAG GAAGCCCAAG
    134881 CTAGGTCAGC CACCCCCGGC AGGGATTCCG GTGCGACCTC GGCAACGTCG CACCGCACGA
    134941 AAGCATCCTC TCCGAAGTTC TCCACGTAGA TTTTGCCCTT GCTCTGATCG ATGTCGTTAG
    135001 CCCACAGACA GTGCCAATCG GGCTCCAAAG CTAACCGGAC CAGTCCCGCC CCTGCGAAGA
    135061 ACTCGTAGAA GCCTAGCGCC CGAACTGGCC TCATGACATG CCCCCCTTTC GTCGAGATGC
    135121 TCACCAAAGT GGAAAGGGGC GGGAAATCCC ACCCCCGTGA AGTACGGCGA CTGTTTCAGG
    135181 TGTCCGCACA CCCAACCAAT TACTGCTCCG CTCACAGTCC GACCCTTCCT CTCGGCGCAG
    135241 CACCCATCTC CAGGTGGGAC TACACCGTCG TTGGAGCTAT TGATTGTTGG TATGCACTCT
    135301 TCACCACTCA TCCTTAAACT TCCTTCTTGG ACAAGCAAAA AACTTACGAA ATCTGAGATT
    135361 CCTAAACTCT CACACTCTCC TTTCGTCCTT TTAGTAATGA GGAATCGAGT AGGAGGGAGT
    135421 GATTAATCCC CGTCCTCTCA CACCACCGTA CGTACCGTTC GGTATACGGC GGTTCACAAT
    135481 GTGCAACGAA GTTGATCATA TCGCTCGGTT AAACTCTTAA GCCCTTTGTC TCGCCAGAAG
    135541 GCGAGGCCGA GGGCTTTGTT TACCTGTGGA GTCTTCGCCA GTCGCCAATA ACCCTTACGT
    135601 GATCCAGCGA TCAGTGCCGC CCAGTCTTGG GGAATGCCCA AGGCTGTTAG GCGGCGCTTT
    135661 TTGGTCTTGG GCTTCTTCCA CTGTTTGAGG TAGCACATCC GCAGTCGACG GCGTATCCAT
    135721 TCATCAAGAG CCTGAATTTT GCTTCTGGTG TCGGCGAGTT GGAAATATCC CATCCACCCC
    135781 ACCAGATAAG TGTTTAACCG CTTAATCCTT TGCTCCATGG ATTGTCCGTT GCTACGGCAG
    135841 GTTAGTCGGC GGATGTTACC CTTGAATCGC TGGATGACCT TCGGTGCCAG CCTGATTTTG
    135901 GGTTCTTGGT GATGGGTAAA GGTGAACCCA AGGAATTTCC GCTTCCACGG GCGGTCAACA
    135961 GCACTCTTTT GCGCGTTGAC CTTGAGCTTT AACCGTTCTT CTACGAATCT CTGGACACTG
    136021 GCCATAACCC GTTCTCCCGC TCTCCGGCTC TTTACGTACA GGTTGCAATC GTCGGCATAC
    136081 CGTACGTATC TGTGTCCGCG ACGCAGCAGT TCCCAGTCAA GTTCATCCAG CACTATGTTG
    136141 GCCAGCAGGG GGCTTAACGG CCCGCCTTGG GGGGTGCCTT TTTCGGACGT GACCTTTACG
    136201 CCGTTGACCA TTATTCCGGC TTGGAGGTAT CGTCTGATTA GGCGTAAGAT ACGCTTGTCG
    136261 GCAATTCTCC GGGCCAGCCG TGACATTAGG ATGTCGTGGT TGACCTTGTC GAAGAATTTC
    136321 TCCAAGTCGA TGTCCACTAC CCACCGGTAT CCTTCCTGGA TATACTGCTG GGCCATCTTT
    136381 ACGGCTGTAT GGGCTCTGCG TCCAGGCCGG AAGCCGTAGC TGTATGGGGA GAACGTTGGG
    136441 TCGTAGTAAG GATCCAGGAC TTGTAGAAGG GCCTGTTGGA TCAGGCGGTC CAGCACCGTC
    136501 GGAATTCCTA GCAGCCGTGT ACCGCCGTCG GGTTTCGGGA TTTCGACCCG GCGTACCGGT
    136561 TGGGGTCGGT AGGTTCCGTT AAGGAGTTGC TTTTTGATCT GGGGCCAGTG CTCGACAAGG
    136621 AATGGCCGCA GGTCTTTTGT GGTCATTCCG TCGATCCCCG GCGCTCCTTT GTTGGTCTCC
    136681 ACACGGCGCA GGGCGTTGAG CATATTCGCT CTCTTAACCA CCTGCTCCAT CCAGGGCGTA
    136741 TGTTCGTCTT CGCGGGTCGT TTCCGTGGCT TGCGCCGGAG AGAGACTAGG CACTCCACCA
    136801 GTCCCCGGCG GATTCACCGC TTCCTCCTGA TGGTAGCTCC CTTTCGGGAT TTTCGGCTGT
    136861 CGTTGTTTCT CTCGCGAGCT CGCCAAGATA CTTCCCTCAC ATTCGTGTTC GGCCCTTCCC
    136921 TGCTCAGACG TCTCCTTGCA GGTACTATGG CCTCTGCTGA CTTCTGCCGG TTCAGCCGTA
    136981 CATCGCTGCA CGGGTTGCCG ATTTAATCGG CGTTTCCGGC AGATCTCCCC GGGTAAGAGT
    137041 GCTGTCTTTC CCTCCATCTA CCCGCCCCAT TTACTCTTGG CAGCCTTCGG TAGCAAGGAC
    137101 TTCGCTTTGT CTTGCAAGCT CGTCCAACTG CCACTAGCCT CACCTGGGGT TCGTGGTCCT
    137161 CGGGCCGGAG GTTTGCCGCC GGCTTCCTTC GGATTCCACC TCGCGGTGGA CACCCTTGCC
    137221 TTAAGCTAAC GACTACTGCT ACCTTCGCCG TTCGGGACTT GCACCCTATA GACAGCACCC
    137281 ATGCCGGGCG CACAAGTGAA AACCCGCGAG GCCTTGTACC ACGCGGGTTT GAGGTTCCTT
    137341 CTTATGGTGC GCCCGGCAGG AGTCGAACCT GCGCACCTGG CTCCGGAGGC CAGCGCTCTA
    137401 TCCACTGAGC TACGGGCGCA ATGCATTTTT TATTATACCG AAAAGTAGGT CGCAATGCAA
    137461 GCCATTTAGC CCATTGGCCT GTCAAGGGCA CCGCAACAAT CGCACAGTAC CTCCACCGCT
    137521 ATGGGTGGCT CATATAAGCC CATTCTCCTG CAGCACTTTC CGTAGGACGC CGGCGGAGTG
    137581 ACAGAGGGCC TCCTCTTCGT GCACGTCCAA GGGCAGATCG AGTACTTTGA TCCGCCCCTT
    137641 ACGGCCCACG ATCGTGGGCA GGCTGAACGC CGTGTCAGTA ATGCCGTAGT AACCGTGTAC
    137701 CAATCCGGAT ACCGTTAGTA CACTCTGTTG GTCGCGCACG ATCGCCTCGC AAATCCGCCG
    137761 CACACTGAGA CTCACCGCGT AGTATGTCGC ACCCTTACGG GAGATGATCT CGGCCGCTGC
    137821 CCCCCGTACC TGATCGGCAA ACCGCTCCCG GTCGGGTCTG GGCACCCCGC GCCGGTCGCA
    137881 AAACTCATCC ACGTGCATCC CGGCGATAGT CGCCCGGCTC CAGAGAAACA CTTCTGAATC
    137941 ACCATGCTCG CCCAACACGT AGGCGTGCAC GTTCCGGGCA TCCACCCGGC AGTGCCGGCT
    138001 CAGCAGGTGG CGGAACCGGG CGCTGTCCAG GATGGTGCCC GAACCGATGA CGGCGTGTTC
    138061 CGGCAGTCCG GTAAACCGCA GGACGGCATA GGTCAGGACG TCCACCGGGT TGGTCACCAT
    138121 CAGCAACACC CCGCCATTCC AGTGCCGCAA CAGCCGGTCC GTCACGTCCC GCACCACCCG
    138181 GAGGTTACGC GCGGCCAGCT CCAAGCGGGT CTCCCCCGGA TGCTGGTTTG CGCCGGCGGC
    138241 GAAAATGATG ATCAGGGCGT CCCGGCAGTC CTCGTAATCG CCAGCGTAGA TTCTCACCGG
    138301 ACCGGTGAAG GGTGTACTGT CAGCGATATC CCTGGCCTCC CCTTCGGCCC GGGCCCGGTC
    138361 GATATCGATC AGCGCCACTT GGTTCGCCAG ACTGGCGGTA ACCAGGGTAT AAGCCACCGT
    138421 CGCCCCCACG GCCCCCGCAC CGATAATCAC CATTTTCACA GCCATCCAAA TCCACCTCCG
    138481 GACTATTCTT TCCCGCAAGC AGCGGGAATA ACGATCGTTT GGAGTGCAAA TACTCAAGGA
    138541 AGTATACATT AATAGTCATG CAGGGGGGGC AGTACCGTGC GACGGGCAAT CCTCTGGGTC
    138601 TTGAAACTGA TCTTTGCCCG CCTGGTATGG AACCGGGTGG TCGGACGCTT GCGCCAGCGC
    138661 GCCACCAGAA TATTCAGTGT CCGTAATCTG TTCGGGGAAT CGGTAGCCAC CTGGTTGCAA
    138721 ATGCGCAGAT TGAAATGACC CGGTCCTCGG AAAAACTAAT AACCCCAGTC ATACCCGAAG
    138781 TCAGTGATAC GCCACCCGGT GTCGGTCCGG GCCAGGTCCC ACCGGCCTTC GCCGTAAAGC
    138841 TCGGCGTTAT CGGCCCAGTC CCGGAAGTAA AGATGCGCCC GCACCCGCGC CCGGTCACCG
    138901 TCGATCTGAA ACTCGATCCA CCGTACGATC GACGCCGGGT TCACATTGTC CGTGCGCCAC
    138961 TGACTTAAGA CCTCCTCGGT GACCGCTTCC AGCGCCGGCG CAGTGTAGAT TTCACCCAGA
    139021 ATACGTTCCA GTTCCTCGCG GTTCTGTGCC CGGGTGTACT CCAGGCACCC TACCGCTCGC
    139081 TCAATTACCC GCTCGATTTC CTGTTCGTCC TCGGCCCGTG CGGTGTAATA ACCCGCCTGC
    139141 CCAAGAACCA TGGGTCTAAA CAGAACCAAA AGGCCAAGGC CGGCCAGAAT TACCGCGTAA
    139201 AGAAATAATC TTTTCATCGG CTCACCCTGT AATATTTTAC CAGCCCAGAA CCCCAAAAGC
    139261 TACCGCCAAA GAAAGCTCAT ATCTGTCGAA TTTCTGGAAA TAAATAAATC TGGAGTGTGG
    139321 AAGGAGGAGG TGTGCTCCCA TGGAGGGGAA ATTCATGCAG TCCTGTATCG CCCACCTGCA
    139381 AAGTACAGCC AACGATTTGC AGACACTGGT CGGCAGTGTC CCGAACCCGG CAGCCAAGGC
    139441 GGAGCTGCAA AAGGCCTGCG GTTCAATCGA CGCCTGTCTA AAACAGTGCC GCGCCGCACT
    139501 TGATAAGCTT GGCCAGCCTG TCTAGTAATG AGGAGGGTTA AACCATGGCT CTGGAAAGCG
    139561 AGTTCTTAAG ATCCTGCCTG GAAAAGTGCC AGATCGCCGC CGCGGACCTG GACAATCTAA
    139621 GTCGGCAGGT TGGGGATCCG GAGGTTAAGG AATACCTGCA GACTGCGCGG CAATCCCTGG
    139681 ATCAGTGCCT CAAGCACGGC GAATTCGCCT TCAAACTGGT GTAAAACGGT CGTCGGGCGC
    139741 TTACTAACGG CGCAACGTTT GGCCCCCTTC CGACGACCGA CGACCGACGA CTGACCACCG
    139801 ATTACTGTTT GGTCCGGCGC CATTCCCTCC CTAATCGCTG CTCCACGAGC CGCGACTGGG
    139861 GCATACGTTC CCGGAGGCTC CAAAGCAGCC CAAACACCAT CAAGCCCAAA CCCAATACCA
    139921 GCAAAGCCTC CCAAAAGTCC CGACCTGAAC GCATCATTAA TTGTTCCCCT TGATCCCAGT
    139981 CTATCCCCGG GAGGTACCTT TATGCGTATA TCCCGTCAGC GCACCGCAAG CTGCCAGATC
    140041 CACCGGCTGA ACATCCACAA TAACCAGCAC CACCGCCACA AAAATGATCA CCGGATGCAG
    140101 CCACGCTTGG GTAAACGCCG TCAGTTGCGT TCGTGGTCGT CATGACTGGG ATACTCCAGG
    140161 TCGAGCAGCT CGGTGTACTT GTCGGGAATC GGAACCACGT GGGTACTGGG TTCTTCTCCC
    140221 GGGATGCTGA TCTGAAACAC GAGTTCGTAC CCCTTTCCAG AGGCGCTCTT CCGGGGCCGC
    140281 CATTGGTTTA GGATCATCCC CGGCGCGGTC ATCGCAGCCA GAACGGTCTG GTCACACCAG
    140341 CGGAAAAACT CCTCACGGAT GGGGGAATAG AGCTCCAATC CGAACGCCTC CTTTACGAAA
    140401 TCAACGGGAT GTACCTGCTT TCAACTCAAG GGGAACACGG GGCGCCGCCG GCACCCGGTT
    140461 TCACCGTCAG CCCCCCCGAA ACTTGCGCAG AGTCCAAAAG ACGGCGAAGC CAACGGCAAG
    140521 AACCAGGAGA ATCTCTGTGA TCTGCATCAA AACAACCCTT TCCTTGAACT ATTACGCACG
    140581 ACAGTCATCA ACATCTAAAG GTATTTTACC AGTTTGGCAC CCGAAACTCC AAACTTATTC
    140641 TCCAATCCGC CCCCGCTGGT ACCGGATCAT CTAACCCGGG ACCTCGGAAA TGAGGAAACA
    140701 CAAGCCTTCT AAATTTTTCC CGCCGGGGAG AAGGAACTCT CCACTTGCGT TGGAGGGGCG
    140761 GCGAGCTCTG GACTTGCCGG CCCTTCGGTT AAACCGAAGG CCTTTTGTAT TGGTTACTAG
    140821 AACGCGGCAG TTTATCGCCT CCCTTATCGG GGCATTCTAT AGTGCAAACA GTAAGAGGAG
    140881 TGGTGAAATG TCTCCCAGGA ATAAAAAACT ACCCAGGAAT AAAAAACTAC CCAGGAATAA
    140941 ACAGGCTCGC GAAACCGAAC CGGGAGTGAC CGCGTCACCG ATTGTCAGTC TCAATGAAAC
    141001 TGGCCTTAGA GAGGGCGCCC TTGGGGTACC CGAAGTCGGA AACCTCGACA CTGCCGAAAT
    141061 GATCCCCGGG GGAAAAATGC AAAACCGAAA AAGACGTTGA TTTCGGCTGC CCGCCGCGTT
    141121 AACCGGCTCC ATAGGCTGCT CAAGTTAACG CCCCCGGTTT CCTGACCGGG GGCGTTACAC
    141181 TTAAACTTAA ACTGACCTGC ACTACTTTTC CTTTTCGCCC TGGGATTCCT GCTTGTCGCT
    141241 CCACGCTCCA AGACCCAGGG ATTCCTTGGC CGCTTCCCAG GCGCGGGCGA TCACGTTCGG
    141301 ATCTTCATCC TTCTTACCCT CCGCGCGCTG TCCACCCGGA ATAAAGTCTC CCAGGTCCTG
    141361 GTACTCTAAA TCGCCCTTTT GTTTTTGGTT CTCCGCCTTC GGATCTTTGA AACCCATATG
    141421 CTTATCACCT CGGTTCTAGC ATGCACCCGG GACGTGTTGA ATATACGATT GTGTCGTTTC
    141481 CGAAAGCGTT TTCTTTTTTC AACGAGGTGG TCTGTTTTCT AAAACTGCCG CCACCGCCCA
    141541 ACCTGTACCA GGAGCTGCTA TCTTACAAAC ACGGCCGGTT GGCGAGCTGG AATGAACTGA
    141601 TAAGACAAAT ACCCCCGGAG GATTCCGGGG GTTTTGGTCC GCGGGTGGCC TTTATTGTTC
    141661 TACTACCTCT ACTGCACCCG ACTGTTCCAT TATTGACCGC ACCCTATCGC CGGAATGCTT
    141721 GGGTGTTTCC ACAGCCACAA TAATGCCTTC CTTACCCTTG AGGCCTTTAA CACCCTGCGC
    141781 AAAAGCCCCT GTCTCTCCCC AACGTATACT CTCGCGCTCC GTCTGTACCA GTAGTACATC
    141841 CTCCAAGACT TGTTCCGGAC TGTCCCACAG CTCTTCGGCA AAGTCGGTAA TCACCATGTC
    141901 CTTGCGGTCA AAGCCCGCTT TCCTCAGGCT GTCAACAAGG AAACCAACCT GCCTTCGATC
    141961 GGGCAATCTG GCTATCAGCC GCAACCTGTC CACCTCCACG GTTAGCTTAA CCGGGGAACG
    142021 TGACGTGTAA TCCTGGTGGC CAAACAAAAA CCCGCGAGTC ACTAATTTCT AAGGCTCGCG
    142081 GGATCAATTT CCTGGTAGCC CCAACGGGAC TCGAACCCGT GTCTCCACCT TGAGAGGGTG
    142141 GTGTCCTGGA CCGCTAGACG ATGGGGCCAC GTATGGTAGC ATTTTGGCTG CGGGACTAGG
    142201 ATTCGAACCT AGACAACGTG ATCCAGAGTC ACGTGTGCTA CCGTTACACC ATCCCGCAGC
[truncated: 3,228,224 more chars]
